# Supplementary material for: Depth-associated selection and drift shape persistent microbial populations in Holocene lake sediments
Source: mSystems. 2026 May 5;11(6):e01500-25. doi: 10.1128/msystems.01500-25 (PMC13288992; doi:10.1128/msystems.01500-25)
Supplement: Supplemental legends — Legends for supplemental material. [file msystems.01500-25-s0003.txt]

Supplemental Material

Supplementary Tables

Supplementary Table 1. Extended table of MAG statistics
Supplementary Table 2. Pseudogene statistics
Supplementary Table 3. Pangenome enrichment test results
Supplementary Table 4. Core genes under positive selection

Supplementary Figures

Supplementary Figure 1. Persistent population abundance profiles with depth.
Supplementary Figure 2. Recombination in Lake Cadagno and Aarhus Bay persistent populations
Supplementary Figure 3. CAZy profiles of persistent populations 

Supplementary Data

Supplementary Data 1. Persistent MAG annotation files
