# Supplementary material for: Depth-associated selection and drift shape persistent microbial populations in Holocene lake sediments
Source: mSystems. 2026 May 5;11(6):e01500-25. doi: 10.1128/msystems.01500-25 (PMC13288992; doi:10.1128/msystems.01500-25)
Supplement: Table S1 — Extended table of MAG statistics. [file msystems.01500-25-s0004.xlsx]

## Sheet: Sheet2
Supplementary Table 1. Extended table of MAG statistics
Cluster	MAG Name	Sample Depth	Translation Table	GC Std	# Ambiguous Bases	Genome Size	Longest Contig	N50 (Scaffolds)	Mean Scaffold Length	# Contigs	# Scaffolds	# Predicted Genes	Longest Scaffold	GC Content	N50 (Contigs)	Coding Density	Mean Contig Length	# Markers	# Marker Sets	0 Markers	1 Marker	2 Markers	3 Markers	4 Markers	5+ Markers	Completeness	Contamination	Strain Heterogeneity	Poly-N Counts
Ca.Bathyarchaeia Cluster 1	MAG_065_283_cm_Bathyarchaeota_STRICT_clean_second_clean_5000_filtered	283	11	0.0107763	125	1320096	106041	43917	34739.4	44	38	1537	154427	0.480886	43670	0.8767	29999.3	149	107	2	142	5	0	0	0	98.1308	4.6729	0	66,10,10,10,10,10,9,0,0,0,0,0,0,0,0,0,0,0,0,0,0,0,0,0,0,0,0,0,0,0,0,0,0,0,0,0,0,0,0	GCA_022865455.1
Ca.Bathyarchaeia Cluster 1	MAG_066_213_cm_Bathyarchaeota_strict_clean_second_clean_5000_filtered	213	11	0.00729241	0	1268345	144764	94031	48782.5	26	26	1502	144764	0.479973	94031	0.868891	48782.5	149	107	10	135	4	0	0	0	92.5234	3.73832	0	0,0,0,0,0,0,0,0,0,0,0,0,0,0,0,0,0,0,0,0,0,0,0,0,0,0,0,0,0,0,0,0,0,0,0,0,0,0,0
Ca. Bathyarchaeia Cluster 1	MAG_067_693_cm_Bathyarchaeota_strict_clean_second_clean_5000_filtered	693	11	0.00896331	1098	1086461	101530	45067	28591.1	46	38	1276	101530	0.484154	32543	0.885454	23594.8	149	107	10	136	3	0	0	0	92.4515	2.80374	0	289,287,132,98,95,95,92,10,0,0,0,0,0,0,0,0,0,0,0,0,0,0,0,0,0,0,0,0,0,0,0,0,0,0,0,0,0,0,0
Ca. Bathyarchaeia Cluster 1	MAG_070_187_cm_Bathyarchaeota_STRICT_clean_second_clean_5000_filtered	187	11	0.0087628	414	1365214	139728	57721	37922.6	38	36	1609	139728	0.481901	51694	0.874746	35915.8	149	107	3	141	5	0	0	0	97.1963	4.6729	0	313,92,9,0,0,0,0,0,0,0,0,0,0,0,0,0,0,0,0,0,0,0,0,0,0,0,0,0,0,0,0,0,0,0,0,0,0,0,0
Ca. Bathyarchaeia Cluster 1	MAG_071_582_cm_Bathyarchaeota_strict_clean_5000_filtered	582	11	0.00642196	19	1711481	301557	161905	95082.3	19	18	1944	301557	0.476725	161905	0.873481	90076.9	149	107	1	143	5	0	0	0	99.0654	4.6729	0	10,9,0,0,0,0,0,0,0,0,0,0,0,0,0,0,0,0,0,0,0,0,0,0,0,0,0,0,0,0,0,0,0,0,0,0,0,0,0
Ca. Bathyarchaeia Cluster 1	MAG_073_233_cm_Bathyarchaeota_STRICT_clean_5000_filtered	233	11	0.00949877	1827	1351181	113142	55705	39740.6	45	34	1596	142635	0.481645	41779	0.870402	29985.6	149	107	2	142	5	0	0	0	98.1308	4.6729	0	622,229,225,217,138,97,96,67,65,61,10,0,0,0,0,0,0,0,0,0,0,0,0,0,0,0,0,0,0,0,0,0,0,0,0,0,0,0,0
Ca. Bathyarchaeia Cluster 2	MAG_101_693_cm_Bathyarchaeota_strict_clean_5000_filtered	693	11	0.0188683	15	2044147	251932	138622	85172.8	25	24	2202	251932	0.567653	138622	0.869784	81765.3	149	107	6	141	2	0	0	0	94.8598	1.86916	0	10,5,0,0,0,0,0,0,0,0,0,0,0,0,0,0,0,0,0,0,0,0,0,0,0,0,0,0,0,0,0,0,0,0,0,0,0,0,0	NA
Ca. Bathyarchaeia Cluster 2	MAG_102_187_cm_Bathyarchaeota_STRICT_clean_5000_filtered	187	11	0.0595418	10	2449606	162510	43160	26339.8	94	93	2747	162510	0.552703	43160	0.866247	26059.5	145	103	5	137	3	0	0	0	95.6311	1.94175	0	10,0,0,0,0,0,0,0,0,0,0,0,0,0,0,0,0,0,0,0,0,0,0,0,0,0,0,0,0,0,0,0,0,0,0,0,0,0,0
Ca. Bathyarchaeia Cluster 2	MAG_103_582_cm_Bathyarchaeota_strict_clean_5000_filtered	582	11	0.0388357	37	1961337	237222	46027	30645.9	67	64	2167	237222	0.569642	44805	0.869502	29273.1	149	107	6	140	3	0	0	0	95.3271	1.86916	0	10,10,10,7,0,0,0,0,0,0,0,0,0,0,0,0,0,0,0,0,0,0,0,0,0,0,0,0,0,0,0,0,0,0,0,0,0,0,0
Ca. Bathyarchaeia Cluster 2	MAG_104_283_cm_Bathyarchaeota_STRICT_clean_5000_filtered	283	11	0.0205532	160	1674895	122487	35994	24998.4	83	67	1921	226958	0.576399	33109	0.872998	20177.5	149	107	10	137	2	0	0	0	91.5888	0.934579	0	10,10,10,10,10,10,10,10,10,10,10,10,10,10,10,10,0,0,0,0,0,0,0,0,0,0,0,0,0,0,0,0,0,0,0,0,0,0,0
Ca. Bathyarchaeia Cluster 2	MAG_107_233_cm_Bathyarchaeota_permissive_clean_5000_filtered	233	11	0.0440863	116	2109942	311538	67603	51462	43	41	2351	311546	0.564375	67603	0.865952	49065.7	149	107	4	143	2	0	0	0	96.729	0.934579	0	98,10,8,0,0,0,0,0,0,0,0,0,0,0,0,0,0,0,0,0,0,0,0,0,0,0,0,0,0,0,0,0,0,0,0,0,0,0,0
Ca. Bathyarchaeia Cluster 2	MAG_108_153_cm_Bathyarchaeot_STRICTa_clean_5000_filtered	153	11	0.0224255	10	2040342	313922	133609	81613.7	26	25	2243	313922	0.567251	126200	0.870374	78474.3	149	107	4	142	3	0	0	0	96.729	1.86916	0	10,0,0,0,0,0,0,0,0,0,0,0,0,0,0,0,0,0,0,0,0,0,0,0,0,0,0,0,0,0,0,0,0,0,0,0,0,0,0
Ca. Bathyarchaeia Cluster 2	MAG_110_738_cm_Bathyarchaeota_permissive_clean_5000_filtered	738	11	0.0334484	3328	2099601	104183	104183	52490	77	40	2301	275054	0.57125	41958	0.861425	27224.3	149	107	9	136	4	0	0	0	93.6137	2.80374	0	100,99,99,98,98,98,98,98,98,98,98,98,98,97,97,97,97,97,97,97,97,97,97,97,96,96,96,96,95,95,95,95,89,70,21,16,10,8,5
Ca. Bathyarchaeia Cluster 2	MAG_111_213_cm_Bathyarchaeota_permissive_clean_5000_filtered	213	11	0.0266445	20	1913745	175809	37364	26579.8	74	72	2126	175809	0.575298	36747	0.873574	25861.1	149	107	9	137	3	0	0	0	92.9188	1.86916	0	10,10,0,0,0,0,0,0,0,0,0,0,0,0,0,0,0,0,0,0,0,0,0,0,0,0,0,0,0,0,0,0,0,0,0,0,0,0,0
Planctomycetes	MAG_028_213_cm_Planctomycetes_permissive_5000_filtered	213	11	0.0110857	110	3817573	198668	91616	56140.8	79	68	3145	286244	0.677225	80115	0.892568	48322.3	143	88	3	139	1	0	0	0	97.66	1.14	0	10,10,10,10,10,10,10,10,10,10,10,0,0,0,0,0,0,0,0,0,0,0,0,0,0,0,0,0,0,0,0,0,0,0,0,0,0,0,0	GCA_001303885.1
Planctomycetes	MAG_029_153_cm_Planctomycetes_permissive	153	11	0.0148098	336	3897974	136938	43732	23768.1	188	164	3290	170829	0.676889	35193	0.890942	20732.1	143	88	3	140	0	0	0	0	96.59	0	0	98,10,10,10,10,10,10,10,10,10,10,10,10,10,10,10,10,10,10,10,10,10,10,10,8,0,0,0,0,0,0,0,0,0,0,0,0,0,0
Planctomycetes	MAG_030_283_cm_Planctomycetes_permissive	283	11	0.0112032	246	3856231	161718	66570	48202.9	103	80	3190	229413	0.676959	61098	0.892453	37436.7	143	88	2	140	1	0	0	0	98.8	1.14	0	10,10,10,10,10,10,10,10,10,10,10,10,10,10,10,10,10,10,10,10,10,10,10,8,8,0,0,0,0,0,0,0,0,0,0,0,0,0,0
Planctomycetes	MAG_031_187_cm_Planctomycetes_permissive	187	11	0.0104467	0	3861501	1204454	958865	482688	8	8	3133	1204454	0.677002	958865	0.892478	482688	143	88	2	140	1	0	0	0	98.8	1.14	0	0,0,0,0,0,0,0,0,0,0,0,0,0,0,0,0,0,0,0,0,0,0,0,0,0,0,0,0,0,0,0,0,0,0,0,0,0,0,0
Planctomycetes	MAG_032_233_cm_Planctomycetes_permissive	233	11	0.0072742	27	3861976	446469	299767	214554	19	18	3139	446469	0.676979	299759	0.89265	203260	143	88	2	140	1	0	0	0	98.8	1.14	0	10,9,8,0,0,0,0,0,0,0,0,0,0,0,0,0,0,0,0,0,0,0,0,0,0,0,0,0,0,0,0,0,0,0,0,0,0,0,0
Atribacteria	MAG_003_233_cm_Atribacteria_strict_5000_filtered	233	11	0.0195652	160	1859918	152077	60791	37957.5	65	49	1839	156441	0.331019	36726	0.844586	28611.7	105	59	1	104	0	0	0	0	98.3051	0	0	10,10,10,10,10,10,10,10,10,10,10,10,10,10,10,10,0,0,0,0,0,0,0,0,0,0,0,0,0,0,0,0,0,0,0,0,0,0,0	GCA_002782675.1
Atribacteria	MAG_004_153_cm_Atribacteria_strict_5000_filtered	153	11	0.0242391	365	1705276	69163	28243	21862.5	113	78	1703	126169	0.329732	21183	0.846362	15087.7	105	59	1	104	0	0	0	0	98.3051	0	0	10,10,10,10,10,10,10,10,10,10,10,10,10,10,10,10,10,10,10,10,10,10,10,10,10,10,10,10,10,10,10,10,10,10,10,9,5,1,0
Atribacteria	MAG_005_40_cm_Atribacteria_permissive_clean_5000_filtered	40	11	0.0197301	445	1233019	56332	17538	15222.5	98	81	1214	56332	0.324196	17381	0.87452	12577.3	105	59	6	99	0	0	0	0	90.678	0	0	144,98,40,17,10,10,10,10,10,10,10,10,10,10,10,10,10,9,7,0,0,0,0,0,0,0,0,0,0,0,0,0,0,0,0,0,0,0,0
Atribacteria	MAG_006_213_cm_Atribacteria_STRICT_5000_filtered	213	11	0.0246593	70	1887764	139398	68882	42903.7	51	44	1828	187144	0.332497	56170	0.849724	37013.6	105	59	1	104	0	0	0	0	98.3051	0	0	10,10,10,10,10,10,10,0,0,0,0,0,0,0,0,0,0,0,0,0,0,0,0,0,0,0,0,0,0,0,0,0,0,0,0,0,0,0,0
Atribacteria	MAG_007_283_cm_Atribacteria_STRICT_5000_filtered	283	11	0.0211315	456	1753062	127515	35671	27391.6	82	64	1788	175372	0.330602	30486	0.850228	21373.2	125	78	4	119	2	0	0	0	94.8718	2.5641	0	100,99,99,10,10,10,10,10,10,10,10,10,10,10,10,10,10,10,8,0,0,0,0,0,0,0,0,0,0,0,0,0,0,0,0,0,0,0,0
Dehalococcoidia	MAG_049_283_cm_Chloroflexi_Dehaloccoidia_permissive_5000_filtered	283	11	0.00641403	310	1429511	641437	240834	285902	9	5	1394	641437	0.461866	240834	0.881511	158800	151	101	6	145	0	0	0	0	95.2145	0	0	100,100,100,10,0,0,0,0,0,0,0,0,0,0,0,0,0,0,0,0,0,0,0,0,0,0,0,0,0,0,0,0,0,0,0,0,0,0,0
Dehalococcoidia	MAG_050_213_cm_Chloroflexi_Dehaloccoidia_strict_5000_filtered	213	11	0.00956335	116	1524906	240111	83490	33150.1	48	46	1538	240111	0.459568	83490	0.883884	31766.5	151	101	13	133	5	0	0	0	91.0891	4.9505	0	98,10,8,0,0,0,0,0,0,0,0,0,0,0,0,0,0,0,0,0,0,0,0,0,0,0,0,0,0,0,0,0,0,0,0,0,0,0,0
Dehalococcoidia	MAG_051_233_cm_Chloroflexi_Dehaloccoidia_permissive_5000_filtered	233	11	0.00856674	406	1421798	296385	130625	74831.5	24	19	1412	296385	0.461164	130625	0.884039	59224.7	151	101	7	144	0	0	0	0	94.2244	0	0	100,100,99,97,10,0,0,0,0,0,0,0,0,0,0,0,0,0,0,0,0,0,0,0,0,0,0,0,0,0,0,0,0,0,0,0,0,0,0
