# Supplementary material for: Depth-associated selection and drift shape persistent microbial populations in Holocene lake sediments
Source: mSystems. 2026 May 5;11(6):e01500-25. doi: 10.1128/msystems.01500-25 (PMC13288992; doi:10.1128/msystems.01500-25)
Supplement: Table S2 — Pseudogene statistics. [file msystems.01500-25-s0005.csv]

#Supplementary Table 2. Pseudogene statistics
ID	Time	Location_Long	Location_Medium	Location	Taxonomy	CDS	Pseudogenes	Pseudo/CDS	Total Length	Pseudo/Length	dfast url
A_GCA_009992775.1		Crystal Geyser	Crystal Geyser	Other Locations	Atribacteria	1180	148	0.125423729	1'427'048	1.04E-04	https://dfast.ddbj.nig.ac.jp/analysis/annotation/65f2c5ca-80a1-4cc3-a788-458321d66585
A_GCA_02789755.1		Crystal Geyser	Crystal Geyser	Other Locations	Atribacteria	1377	177	0.128540305	1'612'219	1.10E-04	https://dfast.ddbj.nig.ac.jp/analysis/annotation/9cca5b82-c5f7-4c41-b1cb-a41f828b29fe
A_GCA_002784285.1		Crystal Geyser	Crystal Geyser	Other Locations	Atribacteria	1695	245	0.144542773	2'031'965	1.21E-04	https://dfast.ddbj.nig.ac.jp/analysis/annotation/12506b49-bcc8-44e8-b889-1a876338c217
A_GCA_002782675.1		Crystal Geyser	Crystal Geyser	Other Locations	Atribacteria	1424	171	0.12008427	1'671'248	1.02E-04	https://dfast.ddbj.nig.ac.jp/analysis/annotation/a2c2ae5f-b790-49ba-8e6d-4759e0dabcce
A_GCA_002781685.1		Crystal Geyser	Crystal Geyser	Other Locations	Atribacteria	1464	209	0.142759563	1'690'015	1.24E-04	https://dfast.ddbj.nig.ac.jp/analysis/annotation/aa5644ab-9045-4bb0-8de4-227e93741bb8
A_GCA_002779155.1		Crystal Geyser	Crystal Geyser	Other Locations	Atribacteria	1202	152	0.126455907	1'417'056	1.07E-04	https://dfast.ddbj.nig.ac.jp/analysis/annotation/a752988b-d850-438c-8f5b-e0aeca2aec79
A_GCA_001873345.1		Crystal Geyser	Crystal Geyser	Other Locations	Atribacteria	1423	180	0.126493324	1'594'034	1.13E-04	https://dfast.ddbj.nig.ac.jp/analysis/annotation/e73eb7c7-9e05-489c-8e88-0803b1629015
A40	221.8	Lake Cadagno	Lake Cadagno	Lake Cadagno	Atribacteria	1132	166	0.14664311	1'233'019	1.35E-04	https://dfast.ddbj.nig.ac.jp/analysis/annotation/ec1050ad-250f-4590-9158-f999f58c3ee4
A153	1026.6	Lake Cadagno	Lake Cadagno	Lake Cadagno	Atribacteria	1623	253	0.155884165	1'705'276	1.48E-04	https://dfast.ddbj.nig.ac.jp/analysis/annotation/c59c8336-3bbe-45dd-a27b-1890fbd511d6
A213	1456.3	Lake Cadagno	Lake Cadagno	Lake Cadagno	Atribacteria	1786	246	0.137737962	1'887'764	1.30E-04	https://dfast.ddbj.nig.ac.jp/analysis/annotation/5b6b49c5-cb9d-47f3-9c33-510dede2380d
A233	1586.7	Lake Cadagno	Lake Cadagno	Lake Cadagno	Atribacteria	1781	283	0.158899495	1'859'918	1.52E-04	https://dfast.ddbj.nig.ac.jp/analysis/annotation/36ea7b47-84b5-42ec-a46d-eef672c3bf55
A283	1741.7	Lake Cadagno	Lake Cadagno	Lake Cadagno	Atribacteria	1706	326	0.19109027	1'753'062	1.86E-04	https://dfast.ddbj.nig.ac.jp/analysis/annotation/c5a27986-ce16-4a68-8533-10d918d7fcf8
B36_153	1026.6	Lake Cadagno	Lake Cadagno	Lake Cadagno	Ca. Bathyarchaeia Cluster 2	2253	233	0.103417665	2'040'342	1.14E-04	https://dfast.ddbj.nig.ac.jp/analysis/annotation/333e8bf9-426a-4566-a41d-8a47a5d0820d
B36_187	1270.1	Lake Cadagno	Lake Cadagno	Lake Cadagno	Ca. Bathyarchaeia Cluster 2	2681	278	0.103692652	2'449'606	1.13E-04	https://dfast.ddbj.nig.ac.jp/analysis/annotation/cd9a090c-494f-4aaa-9a31-b62307127a7e
B36_213	1456.3	Lake Cadagno	Lake Cadagno	Lake Cadagno	Ca. Bathyarchaeia Cluster 2	2050	223	0.108780488	1'913'745	1.17E-04	https://dfast.ddbj.nig.ac.jp/analysis/annotation/a059cd92-c781-45cf-8edd-9856c80d76ea
B36_233	1586.7	Lake Cadagno	Lake Cadagno	Lake Cadagno	Ca. Bathyarchaeia Cluster 2	2341	241	0.102947458	2'109'942	1.14E-04	https://dfast.ddbj.nig.ac.jp/analysis/annotation/2a4beebc-e53b-416e-9286-44e633310a84
B36_283	1741.7	Lake Cadagno	Lake Cadagno	Lake Cadagno	Ca. Bathyarchaeia Cluster 2	1864	266	0.142703863	1'674'895	1.59E-04	https://dfast.ddbj.nig.ac.jp/analysis/annotation/9d9e714e-6a85-4d3b-bd3e-12426944f34d
B36_582	4179.5	Lake Cadagno	Lake Cadagno	Lake Cadagno	Ca. Bathyarchaeia Cluster 2	2121	244	0.115040075	1'961'337	1.24E-04	https://dfast.ddbj.nig.ac.jp/analysis/annotation/8be4af2e-1530-4691-a3d2-13ff2fd4dea9
B36_693	7019.8	Lake Cadagno	Lake Cadagno	Lake Cadagno	Ca. Bathyarchaeia Cluster 2	2219	240	0.108156827	2'044'147	1.17E-04	https://dfast.ddbj.nig.ac.jp/analysis/annotation/1b3e0e22-6c20-405c-b3ea-fde8e306a739
B36_738	8268.6	Lake Cadagno	Lake Cadagno	Lake Cadagno	Ca. Bathyarchaeia Cluster 2	2273	245	0.107787066	2'099'601	1.17E-04	https://dfast.ddbj.nig.ac.jp/analysis/annotation/2a4beebc-e53b-416e-9286-44e633310a84
D_GCA_002781825.1		Crystal Geyser	Crystal Geyser	Other Locations	Dehalococcoidia	885	172	0.194350282	1'022'715	1.68E-04	https://dfast.ddbj.nig.ac.jp/analysis/annotation/3aeaf0d3-1942-4e26-b0f2-e8d3310633eb
D_GCA_001872925.1		Crystal Geyser	Crystal Geyser	Other Locations	Dehalococcoidia	1116	157	0.140681004	1'227'779	1.28E-04	https://dfast.ddbj.nig.ac.jp/analysis/annotation/538bca1d-94aa-4c30-a269-3305d1f60cab
D_213	1456.3	Lake Cadagno	Lake Cadagno	Lake Cadagno	Dehalococcoidia	1426	177	0.124123422	1'524'906	1.16E-04	https://dfast.ddbj.nig.ac.jp/analysis/annotation/f154661e-7bc5-4d54-8122-cedabae3fa0e
D_233	1586.7	Lake Cadagno	Lake Cadagno	Lake Cadagno	Dehalococcoidia	1343	149	0.110945644	1'421'798	1.05E-04	https://dfast.ddbj.nig.ac.jp/analysis/annotation/973f1219-5145-4969-88eb-9ab7ade35c08
D_283	1741.7	Lake Cadagno	Lake Cadagno	Lake Cadagno	Dehalococcoidia	1339	142	0.106049291	1'429'511	9.93E-05	https://dfast.ddbj.nig.ac.jp/analysis/annotation/9958245e-66c5-4b5e-a7b9-8167182feae4
B41_GCA_022865455.1		Polar Fox Lagoon (sediment, 3m corer)	Polar Fox Lagoon	Other Locations	Ca. Bathyarchaeia Cluster 1	2003	257	0.128307539	2'014'762	1.28E-04	https://dfast.ddbj.nig.ac.jp/analysis/annotation/723a4b6a-f9ce-4168-9bd7-7a544e48ad9e
B41_187	1270.1	Lake Cadagno	Lake Cadagno	Lake Cadagno	Ca. Bathyarchaeia Cluster 1	1510	178	0.117880795	1'365'214	1.30E-04	https://dfast.ddbj.nig.ac.jp/analysis/annotation/194416c4-2911-49a0-baeb-b3db21f7664c
B41_213	1456.3	Lake Cadagno	Lake Cadagno	Lake Cadagno	Ca. Bathyarchaeia Cluster 1	1417	164	0.115737474	1'268'345	1.29E-04	https://dfast.ddbj.nig.ac.jp/analysis/annotation/2e2011e4-7dfc-4201-a95b-e4f88304e8bd
B41_233	1586.7	Lake Cadagno	Lake Cadagno	Lake Cadagno	Ca. Bathyarchaeia Cluster 1	1494	185	0.123828648	1'351'181	1.37E-04	https://dfast.ddbj.nig.ac.jp/analysis/annotation/6555387f-b94b-4860-ab78-b5ac784bda20
B41_283	1741.7	Lake Cadagno	Lake Cadagno	Lake Cadagno	Ca. Bathyarchaeia Cluster 1	1431	164	0.114605171	1'320'096	1.24E-04	https://dfast.ddbj.nig.ac.jp/analysis/annotation/31333fb3-e4b9-4106-9d45-be901d301ec5
B41_582	4179.5	Lake Cadagno	Lake Cadagno	Lake Cadagno	Ca. Bathyarchaeia Cluster 1	1881	217	0.115364168	1'711'481	1.27E-04	https://dfast.ddbj.nig.ac.jp/analysis/annotation/3624fbe4-653f-46ad-9196-8fefbcd8adec
B_693	7019.8	Lake Cadagno	Lake Cadagno	Lake Cadagno	Ca. Bathyarchaeia Cluster 1	1188	125	0.105218855	1'086'461	1.15E-04	https://dfast.ddbj.nig.ac.jp/analysis/annotation/6fd1e2de-7a84-4ad5-be36-967d7ab74a81
P_GCA_001303885.1		White Oak River Estuary, Sulfate-methane transisition zone estuary sediments 16-26 cm	White Oak River Estuary	Other Locations	Planctomycetes	1738	389	0.223820483	2'299'355	1.69E-04	https://dfast.ddbj.nig.ac.jp/analysis/annotation/08e5e962-3db3-4821-b694-e7867cca1685
P_153	1026.6	Lake Cadagno	Lake Cadagno	Lake Cadagno	Planctomycetes	3045	517	0.169786535	3'765'980	1.37E-04	https://dfast.ddbj.nig.ac.jp/analysis/annotation/ecd52e50-4725-4c6d-8427-a0baae4a340f
P_187	1270.1	Lake Cadagno	Lake Cadagno	Lake Cadagno	Planctomycetes	3199	509	0.159112223	3'861'501	1.32E-04	https://dfast.ddbj.nig.ac.jp/analysis/annotation/f1aa070f-d4d0-454a-acea-6fe931bcbbc9
P_213	1456.3	Lake Cadagno	Lake Cadagno	Lake Cadagno	Planctomycetes	3123	505	0.16170349	3'817'573	1.32E-04	https://dfast.ddbj.nig.ac.jp/analysis/annotation/3988879e-75fe-4932-9db2-443cca12a34c
P_233	1586.7	Lake Cadagno	Lake Cadagno	Lake Cadagno	Planctomycetes	3190	509	0.159561129	3'861'976	1.32E-04	https://dfast.ddbj.nig.ac.jp/analysis/annotation/dfc90e0a-b737-4ef6-b3d1-34d3a2c7e5ae
P_283	1741.7	Lake Cadagno	Lake Cadagno	Lake Cadagno	Planctomycetes	3147	527	0.167461074	3'850'608	1.37E-04	https://dfast.ddbj.nig.ac.jp/analysis/annotation/986e7922-49ee-4da8-ba57-bdc1263b52a5
