# Supplementary material for: Depth-associated selection and drift shape persistent microbial populations in Holocene lake sediments
Source: mSystems. 2026 May 5;11(6):e01500-25. doi: 10.1128/msystems.01500-25 (PMC13288992; doi:10.1128/msystems.01500-25)
Supplement: Table S3 — Pangenome enrichment test results. [file msystems.01500-25-s0006.xlsx]

## Sheet: enrichment_allgenes_bathy1_vs_b
KEGG_ko	Ca. Bathyarchaeia Cluster 1	Ca. Bathyarchaeia Cluster 2	KO_Difference	Z_score	p_value	BH_corrected_p_value	Bonferroni_corrected_p_value	Significant_BH	Significant_Bonferroni	Description	Preferred_name	PFAMs
ko:K09126	-0.0945659	0.237798	-0.332364	-4.42936	9.45E-06	1.22E-05	0.0111905	TRUE	TRUE	Pyruvate kinase, alpha/beta domain	-	PK_C
ko:K06015	-0.0945659	0.237798	-0.332364	-4.42936	9.45E-06	1.62E-05	0.0111905	TRUE	TRUE	PFAM D-aminoacylase	dan	Amidohydro_1,Amidohydro_3
ko:K09703	-0.0945659	0.229692	-0.324258	-4.32134	1.55E-05	1.96E-05	0.0183623	TRUE	TRUE	Protein of unknown function (DUF917)	-	DUF917
ko:K06147	-0.0945659	0.229692	-0.324258	-4.32134	1.55E-05	2.64E-05	0.0183623	TRUE	TRUE	ABC transporter transmembrane region	-	ABC_membrane,ABC_tran
ko:K03124	0.0517567	0.302642	-0.250885	-3.3435	0.000827272	0.00195118	0.97949	TRUE	FALSE	Stabilizes TBP binding to an archaeal box-A promoter. Also responsible for recruiting RNA polymerase II to the pre- initiation complex (DNA-TBP-TFIIB)	tfb	TFIIB,TF_Zn_Ribbon
ko:K12941	-0.0945659	0.148637	-0.243203	-3.24113	0.00119057	0.00140822	1	TRUE	FALSE	amidohydrolase	-	-
ko:K16841	-0.0945659	0.124321	-0.218887	-2.91707	0.00353339	0.00386648	1	TRUE	FALSE	Hydantoin racemase	hyuE	Asp_Glu_race
ko:K01438	-0.0945659	0.116215	-0.210781	-2.80905	0.00496883	0.0289808	1	TRUE	FALSE	Belongs to the peptidase M20A family. ArgE subfamily	-	M20_dimer,Peptidase_M20,Peptidase_M28
ko:K01997	-0.0945659	0.10811	-0.202676	-2.70103	0.00691258	0.0239313	1	TRUE	FALSE	Branched-chain amino acid ABC transporter, permease protein (BraD-4)	-	BPD_transp_2
ko:K01652	-0.0945659	0.10811	-0.202676	-2.70103	0.00691258	0.0326075	1	TRUE	FALSE	Belongs to the TPP enzyme family	-	TPP_enzyme_C,TPP_enzyme_M,TPP_enzyme_N
ko:K07064	-0.0360369	0.164848	-0.200885	-2.67716	0.00742482	0.011314	1	TRUE	FALSE	Large family of predicted nucleotide-binding domains	-	PIN
ko:K13048	-0.0945659	0.0918988	-0.186465	-2.48499	0.0129557	0.015248	1	TRUE	FALSE	carboxypeptidase activity	-	M20_dimer,Peptidase_M20
ko:K07045	-0.0360369	0.140532	-0.176569	-2.3531	0.0186175	0.0286647	1	TRUE	FALSE	Amidohydrolase	-	Amidohydro_2
ko:K16176	-0.0945659	0.0594768	-0.154043	-2.0529	0.040082	0.0441872	1	TRUE	FALSE	cellular alkane metabolic process	-	MtmB
ko:K15429	0.124918	-0.0296836	0.154602	2.06035	0.039365	0.0441784	1	TRUE	FALSE	Met-10+ like-protein	-	Met_10
ko:K19689	0.0810212	-0.0783166	0.159338	2.12347	0.0337145	0.0349545	1	TRUE	FALSE	aminopeptidase	-	Peptidase_M29
ko:K00175	0.241976	0.0513713	0.190605	2.54016	0.0110802	0.397545	1	FALSE	FALSE	Thiamine pyrophosphate enzyme, C-terminal TPP binding domain	-	TPP_enzyme_C
ko:K10947	0.0810212	-0.0783166	0.159338	2.12347	0.0337145	0.0409415	1	TRUE	FALSE	Transcriptional regulator, PadR family	-	PadR
ko:K16886	0.0956535	-0.0702111	0.165865	2.21045	0.0270739	0.0294899	1	TRUE	FALSE	PFAM methyl-viologen-reducing hydrogenase delta subunit	-	FlpD,Pyr_redox_2
ko:K04483	0.271241	0.100004	0.171236	2.28204	0.0224871	0.0416663	1	TRUE	FALSE	Involved in DNA repair and in homologous recombination. Binds and assemble on single-stranded DNA to form a nucleoprotein filament. Hydrolyzes ATP in a ssDNA-dependent manner and promotes DNA strand exchange between homologous DNA molecules	radA	HHH_5,Rad51
ko:K11131	0.13955	-0.0377891	0.177339	2.36337	0.0181094	0.0218568	1	TRUE	FALSE	Could be responsible for synthesis of pseudouridine from uracil-55 in the psi GC loop of transfer RNAs	truB	DKCLD,PUA,TruB_C_2,TruB_N
ko:K04487	0.154183	-0.0296836	0.183866	2.45035	0.0142716	0.0263202	1	TRUE	FALSE	Cysteine desulfurase	-	Aminotran_5
ko:K01951	0.154183	-0.0134727	0.167655	2.23431	0.0254625	0.091634	1	FALSE	FALSE	Catalyzes the synthesis of GMP from XMP	guaAB	GMP_synt_C,NAD_synthase
ko:K03592	0.110286	-0.0783166	0.188602	2.51347	0.0119549	0.0246167	1	TRUE	FALSE	Putative modulator of DNA gyrase	tldE2	PmbA_TldD
ko:K07028	0.0810212	-0.0783166	0.159338	2.12347	0.0337145	0.0522487	1	FALSE	FALSE	AAA domain	-	AAA_33
ko:K04763	0.168815	-0.0215782	0.190393	2.53734	0.01117	0.0202221	1	TRUE	FALSE	Site-specific tyrosine recombinase, which acts by catalyzing the cutting and rejoining of the recombining DNA molecules	xerA	Phage_int_SAM_1,Phage_int_SAM_4,Phage_integrase,zinc_ribbon_2
ko:K03168	0.0810212	-0.0783166	0.159338	2.12347	0.0337145	0.0784244	1	FALSE	FALSE	Releases the supercoiling and torsional tension of DNA, which is introduced during the DNA replication and transcription, by transiently cleaving and rejoining one strand of the DNA duplex. Introduces a single-strand break via transesterification at a target site in duplex DNA. The scissile phosphodiester is attacked by the catalytic tyrosine of the enzyme, resulting in the formation of a DNA-(5'…	topA	Intein_splicing,LAGLIDADG_3,Topoisom_bac,Toprim,zf-C4_Topoisom
ko:K07159	0.168815	-0.0296836	0.198498	2.64536	0.0081605	0.0119728	1	TRUE	FALSE	PAC2 family	-	PAC2
ko:K07151	0.183447	-0.0215782	0.205025	2.73234	0.00628868	0.00924943	1	TRUE	FALSE	Dolichyl-diphosphooligosaccharide--protein glycosyltransferase subunit	STT3B	STT3
ko:K07025	0.315137	0.164848	0.150289	2.00288	0.0451904	0.0702171	1	FALSE	FALSE	HAD-hyrolase-like	-	HAD_2
ko:K00177	0.168815	0.0189493	0.149865	1.99723	0.0458	1	1	FALSE	FALSE	PFAM Pyruvate	-	POR
ko:K07068	0.168815	0.0189493	0.149865	1.99723	0.0458	0.0696113	1	FALSE	FALSE	DUF35 OB-fold domain, acyl-CoA-associated	-	DUF35_N,OB_aCoA_assoc
ko:K00762	0.0663889	-0.0783166	0.144706	1.92847	0.053797	0.52641	1	FALSE	FALSE	Catalyzes the transfer of a ribosyl phosphate group from 5-phosphoribose 1-diphosphate to orotate, leading to the formation of orotidine monophosphate (OMP)	pyrE	Pribosyltran
ko:K04479	0.0663889	-0.0783166	0.144706	1.92847	0.053797	0.0998364	1	FALSE	FALSE	Poorly processive, error-prone DNA polymerase involved in untargeted mutagenesis. Copies undamaged DNA at stalled replication forks, which arise in vivo from mismatched or misaligned primer ends. These misaligned primers can be extended by PolIV. Exhibits no 3'-5' exonuclease (proofreading) activity. May be involved in translesional synthesis	dbh	IMS,IMS_C,IMS_HHH
ko:K16150	0.0663889	-0.0783166	0.144706	1.92847	0.053797	0.0593622	1	FALSE	FALSE	PFAM Glycosyl transferase, group 1	-	Glyco_transf_4,Glycos_transf_1
ko:K09123	0.110286	-0.0296836	0.139969	1.86535	0.0621325	0.0805749	1	FALSE	FALSE	Protein of unknown function (DUF521)	-	DUF521
ko:K07397	0.0810212	-0.0540001	0.135021	1.79941	0.0719542	0.102643	1	FALSE	FALSE	redox protein, regulator of disulfide bond formation	yhfA	OsmC
ko:K01847	0.0517567	-0.0783166	0.130073	1.73347	0.0830129	0.338922	1	FALSE	FALSE	Methylmalonyl-CoA mutase	-	MM_CoA_mutase
ko:K00016	0.0517567	-0.0783166	0.130073	1.73347	0.0830129	1	1	FALSE	FALSE	Belongs to the LDH MDH superfamily. LDH family	ldh	Ldh_1_C,Ldh_1_N
ko:K01848	0.0517567	-0.0783166	0.130073	1.73347	0.0830129	0.337757	1	FALSE	FALSE	Methylmalonyl-CoA mutase	-	MM_CoA_mutase
ko:K07095	0.0517567	-0.0783166	0.130073	1.73347	0.0830129	0.124572	1	FALSE	FALSE	Calcineurin-like phosphoesterase superfamily domain	-	Metallophos_2
ko:K16951	0.0517567	-0.0783166	0.130073	1.73347	0.0830129	0.0902546	1	FALSE	FALSE	PFAM oxidoreductase FAD NAD(P)-binding domain protein	-	DHODB_Fe-S_bind,NAD_binding_1
ko:K00266	0.0663889	-0.0621056	0.128495	1.71243	0.0868181	1	1	FALSE	FALSE	PFAM FAD-dependent pyridine nucleotide-disulphide oxidoreductase	gltA	Fer4_20,Pyr_redox_2
ko:K10725	0.0956535	-0.0296836	0.125337	1.67035	0.0948507	0.116376	1	FALSE	FALSE	Involved in regulation of DNA replication	cdc6-2	AAA_22,Cdc6_C
ko:K11717	0.0517567	-0.0702111	0.121968	1.62545	0.104068	0.124587	1	FALSE	FALSE	Catalyzes the removal of elemental sulfur and selenium atoms from L-cysteine, L-cystine, L-selenocysteine, and L- selenocystine to produce L-alanine	csd	Aminotran_5
ko:K00018	0.0810212	-0.0377891	0.11881	1.58337	0.113338	1	1	FALSE	FALSE	D-isomer specific 2-hydroxyacid dehydrogenase, catalytic domain	-	2-Hacid_dh,2-Hacid_dh_C
ko:K07574	0.0810212	-0.0377891	0.11881	1.58337	0.113338	0.155675	1	FALSE	FALSE	CRS1_YhbY	-	CRS1_YhbY
ko:K00573	0.0810212	-0.0377891	0.11881	1.58337	0.113338	1	1	FALSE	FALSE	Catalyzes the methyl esterification of L-isoaspartyl residues in peptides and proteins that result from spontaneous decomposition of normal L-aspartyl and L-asparaginyl residues. It plays a role in the repair and or degradation of damaged proteins	pcm	PCMT
ko:K00567	0.0371244	-0.0783166	0.115441	1.53846	0.123935	1	1	FALSE	FALSE	Involved in the cellular defense against the biological effects of O6-methylguanine (O6-MeG) and O4-methylthymine (O4-MeT) in DNA. Repairs the methylated nucleobase in DNA by stoichiometrically transferring the methyl group to a cysteine residue in the enzyme. This is a suicide reaction the enzyme is irreversibly inactivated	ogt	DNA_binding_1,Methyltransf_1N
ko:K19221	0.0371244	-0.0783166	0.115441	1.53846	0.123935	0.1294	1	FALSE	FALSE	ATP:corrinoid adenosyltransferase BtuR/CobO/CobP	-	CobA_CobO_BtuR
ko:K03136	0.0663889	-0.0458946	0.112284	1.49639	0.134553	0.316722	1	FALSE	FALSE	Transcription factor that plays a role in the activation of archaeal genes transcribed by RNA polymerase. Facilitates transcription initiation by enhancing TATA-box recognition by TATA-box-binding protein (Tbp), and transcription factor B (Tfb) and RNA polymerase recruitment. Not absolutely required for transcription in vitro, but particularly important in cases where Tbp or Tfb function is not o…	tfe	TFIIE_alpha,TF_Zn_Ribbon
ko:K03750	0.0810212	-0.0296836	0.110705	1.47535	0.14012	0.271525	1	FALSE	FALSE	Molybdenum cofactor synthesis domain protein	-	MoCF_biosynth,MoeA_C,MoeA_N
ko:K07577	0.0810212	-0.0296836	0.110705	1.47535	0.14012	0.192016	1	FALSE	FALSE	exonuclease of the beta-lactamase fold involved in RNA processing	-	Beta-Casp,Lactamase_B_6,RMMBL
ko:K00809	0.0810212	-0.0296836	0.110705	1.47535	0.14012	1	1	FALSE	FALSE	Catalyzes the NAD-dependent oxidative cleavage of spermidine and the subsequent transfer of the butylamine moiety of spermidine to the epsilon-amino group of a specific lysine residue of the eIF-5A precursor protein to form the intermediate deoxyhypusine residue	dys-2	DS
ko:K03799	0.0810212	-0.0296836	0.110705	1.47535	0.14012	0.266723	1	FALSE	FALSE	Belongs to the peptidase M48B family	htpX	EF-hand_5,Peptidase_M48
ko:K04043	0.0810212	-0.0296836	0.110705	1.47535	0.14012	0.262503	1	FALSE	FALSE	Heat shock 70 kDa protein	dnaK	HSP70
ko:K07732	0.0810212	-0.0296836	0.110705	1.47535	0.14012	0.18917	1	FALSE	FALSE	Catalyzes the CTP-dependent phosphorylation of riboflavin (vitamin B2) to form flavin mononucleotide (FMN)	ribK	CTP-dep_RFKase,HTH_24,MarR
ko:K15016	0.0810212	-0.0296836	0.110705	1.47535	0.14012	0.158303	1	FALSE	FALSE	3-hydroxyacyl-CoA dehydrogenase	-	3HCDH,3HCDH_N,ECH_1
ko:K14656	0.0810212	-0.0296836	0.110705	1.47535	0.14012	0.158606	1	FALSE	FALSE	TIGRFAM cytidyltransferase-related domain	-	CTP_transf_like,DUF357
ko:K17686	0.0810212	-0.0296836	0.110705	1.47535	0.14012	0.15137	1	FALSE	FALSE	Heavy metal transport detoxification protein	copA	E1-E2_ATPase,HMA,Hydrolase
ko:K12960	0.0810212	-0.0296836	0.110705	1.47535	0.14012	0.165571	1	FALSE	FALSE	Catalyzes the deamination of 5'-deoxyadenosine into 5'- deoxyinosine. May be involved in the recycling of 5'- deoxyadenosine, whereupon the 5'-deoxyribose moiety of 5'- deoxyinosine is further metabolized to deoxyhexoses used for the biosynthesis of aromatic amino acids in methanogens. Is also able to deaminate 5-methylthioadenosine, S-adenosyl-L-homocysteine and adenosine to a small extent	dadD	Amidohydro_1
ko:K01531	0.0810212	-0.0296836	0.110705	1.47535	0.14012	0.724462	1	FALSE	FALSE	E1-E2 ATPase	-	Cation_ATPase_C,Cation_ATPase_N,E1-E2_ATPase,Hydrolase
ko:K09128	0.0810212	-0.0296836	0.110705	1.47535	0.14012	0.181313	1	FALSE	FALSE	Belongs to the UPF0107 family	-	DUF126
ko:K00600	0.0810212	-0.0296836	0.110705	1.47535	0.14012	1	1	FALSE	FALSE	Catalyzes the reversible interconversion of serine and glycine with tetrahydrofolate (THF) serving as the one-carbon carrier. Also exhibits THF-independent aldolase activity toward beta-hydroxyamino acids, producing glycine and aldehydes, via a retro-aldol mechanism	glyA	SHMT
ko:K12132	0.0371244	-0.0702111	0.107336	1.43044	0.15259	0.18194	1	FALSE	FALSE	NACHT domain	-	NACHT,Pkinase,TIR_2
ko:K09717	0.124918	0.0189493	0.105969	1.41223	0.157883	0.198866	1	FALSE	FALSE	-	-	-
ko:K00174	0.154183	0.0513713	0.102811	1.37015	0.170641	1	1	FALSE	FALSE	ferredoxin oxidoreductase, alpha subunit	-	PFOR_II,POR_N
ko:K01915	0.0810212	-0.0215782	0.102599	1.36732	0.171524	0.636626	1	FALSE	FALSE	TIGRFAM glutamine synthetase, type I	glnA-2	Gln-synt_C,Gln-synt_N
ko:K00939	0.0810212	-0.0215782	0.102599	1.36732	0.171524	1	1	FALSE	FALSE	Belongs to the archaeal adenylate kinase family	adkA	AAA_17
ko:K08651	0.0224922	-0.0783166	0.100809	1.34346	0.179122	0.236697	1	FALSE	FALSE	Subtilase family	-	Peptidase_S8
ko:K13787	0.0663889	-0.0296836	0.0960726	1.28034	0.200424	0.233795	1	FALSE	FALSE	Belongs to the FPP GGPP synthase family	idsA	polyprenyl_synt
ko:K06951	0.0663889	-0.0296836	0.0960726	1.28034	0.200424	0.319814	1	FALSE	FALSE	PFAM metal-dependent phosphohydrolase, HD sub domain	-	HD
ko:K04488	0.0956535	0.00273834	0.0929151	1.23826	0.215618	0.397032	1	FALSE	FALSE	TIGRFAM FeS cluster assembly scaffold protein NifU	nifU	NifU_N
ko:K03521	0.110286	0.0189493	0.0913364	1.21723	0.223519	0.472582	1	FALSE	FALSE	Electron transfer flavoprotein domain	-	ETF
ko:K15449	0.0663889	-0.0215782	0.0879671	1.17232	0.241067	0.270288	1	FALSE	FALSE	Component of the wyosine derivatives biosynthesis pathway that catalyzes the condensation of N-methylguanine with 2 carbon atoms from pyruvate to form the tricyclic 4-demethylwyosine (imG-14) on guanosine-37 of tRNA(Phe)	taw1	Radical_SAM,Wyosine_form
ko:K10907	0.0810212	-0.00536715	0.0863884	1.15128	0.249616	0.303746	1	FALSE	FALSE	DegT/DnrJ/EryC1/StrS aminotransferase family	-	Aminotran_1_2
ko:K07220	0.168815	0.0837933	0.0850214	1.13307	0.257186	0.374089	1	FALSE	FALSE	phosphate transport	-	PhoU_div
ko:K03753	0.0517567	-0.0296836	0.0814403	1.08534	0.27777	0.536509	1	FALSE	FALSE	Mo-molybdopterin cofactor metabolic process	-	MobB
ko:K00672	0.0517567	-0.0296836	0.0814403	1.08534	0.27777	1	1	FALSE	FALSE	Catalyzes the transfer of a formyl group from 5-formyl tetrahydromethanopterin (5-formyl-H(4)MPT) to methanofuran (MFR) so as to produce formylmethanofuran (formyl-MFR) and tetrahydromethanopterin (H(4)MPT)	ftr	FTR,FTR_C
ko:K03330	0.0517567	-0.0296836	0.0814403	1.08534	0.27777	0.614729	1	FALSE	FALSE	Allows the formation of correctly charged Gln-tRNA(Gln) through the transamidation of misacylated Glu-tRNA(Gln) in organisms which lack glutaminyl-tRNA synthetase. The reaction takes place in the presence of glutamine and ATP through an activated gamma-phospho-Glu-tRNA(Gln). The GatDE system is specific for glutamate and does not act on aspartate	gatE	GAD,GatB_N,GatB_Yqey
ko:K00852	0.0517567	-0.0296836	0.0814403	1.08534	0.27777	1	1	FALSE	FALSE	Belongs to the carbohydrate kinase PfkB family	-	PfkB,Regulator_TrmB,TrmB
ko:K01791	0.0078599	-0.0702111	0.078071	1.04044	0.298136	1	1	FALSE	FALSE	UDP-N-acetylglucosamine 2-epimerase	-	Epimerase_2
ko:K03522	0.0956535	0.0189493	0.0767041	1.02222	0.306675	0.647243	1	FALSE	FALSE	Electron transfer flavoprotein, alpha subunit	-	ETF,ETF_alpha
ko:K03120	0.110286	0.0351603	0.0751254	1.00118	0.316738	0.748538	1	FALSE	FALSE	General factor that plays a role in the activation of archaeal genes transcribed by RNA polymerase. Binds specifically to the TATA box promoter element which lies close to the position of transcription initiation	-	TBP
ko:K00528	0.0517567	-0.0215782	0.0733348	0.977321	0.32841	1	1	FALSE	FALSE	PFAM oxidoreductase FAD NAD(P)-binding domain protein	-	DHODB_Fe-S_bind,NAD_binding_1
ko:K03390	0.0517567	-0.0215782	0.0733348	0.977321	0.32841	0.72007	1	FALSE	FALSE	4Fe-4S dicluster domain	-	Fer4_17,Fer4_8,Fer4_9
ko:K13421	-0.00677236	-0.0783166	0.0715443	0.953459	0.340358	0.398993	1	FALSE	FALSE	Catalyzes the transfer of a ribosyl phosphate group from 5-phosphoribose 1-diphosphate to orotate, leading to the formation of orotidine monophosphate (OMP)	pyrE	OMPdecase,Pribosyltran
ko:K02006	-0.00677236	-0.0783166	0.0715443	0.953459	0.340358	1	1	FALSE	FALSE	Psort location CytoplasmicMembrane, score 9.49	-	ABC_tran
ko:K02019	-0.00677236	-0.0783166	0.0715443	0.953459	0.340358	1	1	FALSE	FALSE	Bacterial regulatory helix-turn-helix protein, lysR family	-	HTH_1,TOBE
ko:K04085	-0.00677236	-0.0783166	0.0715443	0.953459	0.340358	0.632627	1	FALSE	FALSE	sulfur carrier activity	tusA	DUF2249,Rhodanese,TusA
ko:K10563	-0.00677236	-0.0783166	0.0715443	0.953459	0.340358	0.418902	1	FALSE	FALSE	RNA-binding protein homologous to eukaryotic snRNP	-	DUF814,FbpA
ko:K02626	-0.00677236	-0.0783166	0.0715443	0.953459	0.340358	0.978115	1	FALSE	FALSE	arginine decarboxylase activity	pdaD	PvlArgDC
ko:K03055	-0.00677236	-0.0783166	0.0715443	0.953459	0.340358	0.822415	1	FALSE	FALSE	DNA-dependent RNA polymerase catalyzes the transcription of DNA into RNA using the four ribonucleoside triphosphates as substrates	rpoK	RNA_pol_Rpb6
ko:K03056	-0.00677236	-0.0783166	0.0715443	0.953459	0.340358	0.82074	1	FALSE	FALSE	DNA-dependent RNA polymerase catalyzes the transcription of DNA into RNA using the four ribonucleoside triphosphates as substrates	rpoL	RNA_pol_L_2
ko:K02446	-0.00677236	-0.0783166	0.0715443	0.953459	0.340358	1	1	FALSE	FALSE	TIGRFAM fructose-1,6-bisphosphatase, class II	glpX	FBPase_glpX
ko:K10844	-0.00677236	-0.0783166	0.0715443	0.953459	0.340358	0.415019	1	FALSE	FALSE	HELICc2	-	DEAD_2,HBB,Helicase_C_2
ko:K15520	-0.00677236	-0.0783166	0.0715443	0.953459	0.340358	0.380892	1	FALSE	FALSE	Catalyzes the transfer of acetyl from acetyl-CoA to desacetylmycothiol (Cys-GlcN-Ins) to form mycothiol	mshD	Acetyltransf_1
ko:K15526	-0.00677236	-0.0783166	0.0715443	0.953459	0.340358	0.380532	1	FALSE	FALSE	Belongs to the class-I aminoacyl-tRNA synthetase family	cysS	DALR_2,tRNA-synt_1e,tRNA-synt_1g
ko:K01715	-0.00677236	-0.0783166	0.0715443	0.953459	0.340358	1	1	FALSE	FALSE	Belongs to the enoyl-CoA hydratase isomerase family	-	ECH_1
ko:K22292	-0.00677236	-0.0783166	0.0715443	0.953459	0.340358	0.341222	1	FALSE	FALSE	haloacid dehalogenase-like hydrolase	-	HAD_2
ko:K22205	-0.00677236	-0.0783166	0.0715443	0.953459	0.340358	0.342382	1	FALSE	FALSE	S-adenosyl-l-methionine hydroxide adenosyltransferase	-	SAM_adeno_trans
ko:K22042	-0.00677236	-0.0783166	0.0715443	0.953459	0.340358	0.343549	1	FALSE	FALSE	Transcriptional	-	HTH_20,HTH_5
ko:K20945	-0.00677236	-0.0783166	0.0715443	0.953459	0.340358	0.348903	1	FALSE	FALSE	Belongs to the low molecular weight phosphotyrosine protein phosphatase family	wzb	LMWPc
ko:K20810	-0.00677236	-0.0783166	0.0715443	0.953459	0.340358	0.349812	1	FALSE	FALSE	Catalyzes the deamination of 5-methylthioadenosine and S-adenosyl-L-homocysteine into 5-methylthioinosine and S-inosyl-L- homocysteine, respectively. Is also able to deaminate adenosine	mtaD	Amidohydro_1
ko:K09729	-0.00677236	-0.0783166	0.0715443	0.953459	0.340358	0.426889	1	FALSE	FALSE	Protein of unknown function DUF116	-	DUF116
ko:K20276	-0.00677236	-0.0783166	0.0715443	0.953459	0.340358	0.351337	1	FALSE	FALSE	domain, Protein	-	Big_2,CBM_6,Cadherin-like,F5_F8_type_C,Glyco_hydro_92,He_PIG,Lyase_8,Lyase_8_C,Lyase_8_N,PAP2,Ricin_B_lectin,SLH,Sulfatase,fn3
ko:K19286	-0.00677236	-0.0783166	0.0715443	0.953459	0.340358	0.354427	1	FALSE	FALSE	PFAM Nitroreductase	-	Nitroreductase
ko:K19225	-0.00677236	-0.0783166	0.0715443	0.953459	0.340358	0.355051	1	FALSE	FALSE	Rhomboid family	-	Rhomboid
ko:K19049	-0.00677236	-0.0783166	0.0715443	0.953459	0.340358	0.356307	1	FALSE	FALSE	domain, Protein	-	Big_2,CBM_6,Cadherin-like,F5_F8_type_C,Glyco_hydro_92,He_PIG,Lyase_8,Lyase_8_C,Lyase_8_N,PAP2,Ricin_B_lectin,SLH,Sulfatase,fn3
ko:K18237	-0.00677236	-0.0783166	0.0715443	0.953459	0.340358	0.361096	1	FALSE	FALSE	Belongs to the eIF-2B alpha beta delta subunits family	-	IF-2B
ko:K17942	-0.00677236	-0.0783166	0.0715443	0.953459	0.340358	0.363703	1	FALSE	FALSE	COG3407 Mevalonate pyrophosphate decarboxylase	mvaD	GHMP_kinases_C,GHMP_kinases_N
ko:K15635	-0.00677236	-0.0783166	0.0715443	0.953459	0.340358	0.379457	1	FALSE	FALSE	Catalyzes the interconversion of 2-phosphoglycerate and 3-phosphoglycerate	apgM	Metalloenzyme,PhosphMutase
ko:K01849	-0.00677236	-0.0783166	0.0715443	0.953459	0.340358	1	1	FALSE	FALSE	PFAM cobalamin B12-binding domain protein	-	B12-binding
ko:K09711	-0.00677236	-0.0783166	0.0715443	0.953459	0.340358	0.430078	1	FALSE	FALSE	radical SAM domain protein	-	Radical_SAM
ko:K09155	-0.00677236	-0.0783166	0.0715443	0.953459	0.340358	0.434249	1	FALSE	FALSE	Hemerythrin HHE cation binding domain protein	-	DUF438,Hemerythrin,PAS_10
ko:K08363	-0.00677236	-0.0783166	0.0715443	0.953459	0.340358	0.451269	1	FALSE	FALSE	sulfur carrier activity	tusA	DUF2249,Rhodanese,TusA
ko:K07053	-0.00677236	-0.0783166	0.0715443	0.953459	0.340358	0.521999	1	FALSE	FALSE	DNA polymerase alpha chain like domain	trpH	PHP
ko:K07013	-0.00677236	-0.0783166	0.0715443	0.953459	0.340358	0.53094	1	FALSE	FALSE	PFAM 4-vinyl reductase, 4VR	-	DUF2507,V4R
ko:K03609	-0.00677236	-0.0783166	0.0715443	0.953459	0.340358	0.695999	1	FALSE	FALSE	COG0455 ATPases involved in chromosome partitioning	-	AAA_31,CbiA
ko:K06989	-0.00677236	-0.0783166	0.0715443	0.953459	0.340358	0.535171	1	FALSE	FALSE	Domain of unknown function DUF108	-	DUF108,NAD_binding_3
ko:K03657	-0.00677236	-0.0783166	0.0715443	0.953459	0.340358	0.681867	1	FALSE	FALSE	DNA helicase	yqxK	DUF4178,PHP_C,UvrD-helicase,UvrD_C
ko:K06974	-0.00677236	-0.0783166	0.0715443	0.953459	0.340358	0.539469	1	FALSE	FALSE	zinc metalloprotease whose natural substrate is	amzA	Peptidase_M54
ko:K06965	-0.00677236	-0.0783166	0.0715443	0.953459	0.340358	0.540192	1	FALSE	FALSE	May function in recognizing stalled ribosomes, interact with stem-loop structures in stalled mRNA molecules, and effect endonucleolytic cleavage of the mRNA. May play a role in the release non-functional ribosomes and degradation of damaged mRNAs. Has endoribonuclease activity	pelA	eRF1_1,eRF1_2,eRF1_3
ko:K06947	-0.00677236	-0.0783166	0.0715443	0.953459	0.340358	0.544572	1	FALSE	FALSE	PFAM Molybdopterin guanine dinucleotide synthesis protein B	-	CLP1_P
ko:K06934	-0.00677236	-0.0783166	0.0715443	0.953459	0.340358	0.548277	1	FALSE	FALSE	DNA-binding protein with PD1-like DNA-binding motif	-	DUF296
ko:K06351	-0.00677236	-0.0783166	0.0715443	0.953459	0.340358	0.568383	1	FALSE	FALSE	Allophanate hydrolase subunit 1	kipI	CT_C_D
ko:K06350	-0.00677236	-0.0783166	0.0715443	0.953459	0.340358	0.569186	1	FALSE	FALSE	Allophanate hydrolase subunit 2	kipA	CT_A_B
ko:K03780	-0.00677236	-0.0783166	0.0715443	0.953459	0.340358	0.654194	1	FALSE	FALSE	Fe-S type, tartrate fumarate subfamily, beta	fumB	Fumerase_C
ko:K06019	-0.00677236	-0.0783166	0.0715443	0.953459	0.340358	0.583189	1	FALSE	FALSE	Pyrophosphatase	ppaX	HAD_2
ko:K05919	-0.00677236	-0.0783166	0.0715443	0.953459	0.340358	0.590885	1	FALSE	FALSE	TIGRFAM desulfoferrodoxin FeS4 iron-binding domain	-	Desulfoferrod_N,Desulfoferrodox
ko:K05710	-0.00677236	-0.0783166	0.0715443	0.953459	0.340358	0.597898	1	FALSE	FALSE	nitrite reductase [NAD(P)H] activity	-	Ferric_reduct,Rieske,Rieske_2
ko:K03531	-0.00677236	-0.0783166	0.0715443	0.953459	0.340358	0.71451	1	FALSE	FALSE	Essential cell division protein that forms a contractile ring structure (Z ring) at the future cell division site. The regulation of the ring assembly controls the timing and the location of cell division. One of the functions of the FtsZ ring is to recruit other cell division proteins to the septum to produce a new cell wall between the dividing cells. Binds GTP and shows GTPase activity	-	FtsZ_C,Tubulin
ko:K04076	-0.00677236	-0.0783166	0.0715443	0.953459	0.340358	0.63462	1	FALSE	FALSE	Belongs to the peptidase S16 family	-	AAA_32,Lon_C,Mg_chelatase
ko:K07096	-0.00677236	-0.0783166	0.0715443	0.953459	0.340358	0.510106	1	FALSE	FALSE	PFAM metallophosphoesterase	-	Metallophos
ko:K03496	-0.00677236	-0.0783166	0.0715443	0.953459	0.340358	0.730042	1	FALSE	FALSE	COG0455 ATPases involved in chromosome partitioning	-	AAA_31,CbiA
ko:K07738	-0.00677236	-0.0783166	0.0715443	0.953459	0.340358	0.458979	1	FALSE	FALSE	Negatively regulates transcription of bacterial ribonucleotide reductase nrd genes and operons by binding to NrdR- boxes	nrdR	ATP-cone
ko:K03169	-0.00677236	-0.0783166	0.0715443	0.953459	0.340358	0.790164	1	FALSE	FALSE	DNA topoisomerase, type IA, central domain protein	topA	Topoisom_bac,Toprim,Toprim_Crpt
ko:K07728	-0.00677236	-0.0783166	0.0715443	0.953459	0.340358	0.461079	1	FALSE	FALSE	HTH-type transcriptional regulatory protein	-	HTH_3
ko:K03232	-0.00677236	-0.0783166	0.0715443	0.953459	0.340358	0.780976	1	FALSE	FALSE	Promotes the exchange of GDP for GTP in EF-1-alpha GDP, thus allowing the regeneration of EF-1-alpha GTP that could then be used to form the ternary complex EF-1-alpha GTP AAtRNA	ef1b	EF1_GNE
ko:K07588	-0.00677236	-0.0783166	0.0715443	0.953459	0.340358	0.463732	1	FALSE	FALSE	GTPase activity	-	ArgK
ko:K07583	-0.00677236	-0.0783166	0.0715443	0.953459	0.340358	0.464267	1	FALSE	FALSE	Responsible for synthesis of pseudouridine from uracil- 54 and uracil-55 in the psi GC loop of transfer RNAs	pus10	THUMP
ko:K03264	-0.00677236	-0.0783166	0.0715443	0.953459	0.340358	0.767587	1	FALSE	FALSE	Binds to the 50S ribosomal subunit and prevents its association with the 30S ribosomal subunit to form the 70S initiation complex	eif6	eIF-6
ko:K07579	-0.00677236	-0.0783166	0.0715443	0.953459	0.340358	0.465877	1	FALSE	FALSE	Methyltransferase	-	MTS,PrmA
ko:K03298	-0.00677236	-0.0783166	0.0715443	0.953459	0.340358	0.758914	1	FALSE	FALSE	EamA-like transporter family	-	EamA
ko:K07461	-0.00677236	-0.0783166	0.0715443	0.953459	0.340358	0.479172	1	FALSE	FALSE	Excinuclease ABC C subunit domain protein	-	GIY-YIG
ko:K01712	-0.00677236	-0.0783166	0.0715443	0.953459	0.340358	1	1	FALSE	FALSE	Catalyzes the conversion of urocanate to 4-imidazolone- 5-propionate	hutU	Urocanase,Urocanase_C,Urocanase_N
ko:K07301	-0.00677236	-0.0783166	0.0715443	0.953459	0.340358	0.491443	1	FALSE	FALSE	K -dependent Na Ca exchanger family protein	yrbG	Na_Ca_ex
ko:K07160	-0.00677236	-0.0783166	0.0715443	0.953459	0.340358	0.498742	1	FALSE	FALSE	Belongs to the UPF0271 (lamB) family	-	LamB_YcsF
ko:K07137	-0.00677236	-0.0783166	0.0715443	0.953459	0.340358	0.50436	1	FALSE	FALSE	PFAM FAD dependent oxidoreductase	-	FAD_binding_2,HI0933_like,Pyr_redox_2,Thi4
ko:K03442	-0.00677236	-0.0783166	0.0715443	0.953459	0.340358	0.734032	1	FALSE	FALSE	Transporter, small conductance mechanosensitive ion channel MscS family protein	-	MS_channel,TM_helix
ko:K07108	-0.00677236	-0.0783166	0.0715443	0.953459	0.340358	0.507536	1	FALSE	FALSE	Transcriptional regulator	-	-
ko:K03658	-0.00677236	-0.0783166	0.0715443	0.953459	0.340358	0.680715	1	FALSE	FALSE	UvrD-like helicase C-terminal domain	-	UvrD-helicase,UvrD_C,zf-C4_Topoisom
ko:K22477	-0.00677236	-0.0783166	0.0715443	0.953459	0.340358	0.340358	1	FALSE	FALSE	Acetyltransferase (GNAT) domain	RimI	Acetyltransf_1,Acetyltransf_10
ko:K01468	-0.00677236	-0.0783166	0.0715443	0.953459	0.340358	1	1	FALSE	FALSE	Belongs to the metallo-dependent hydrolases superfamily. HutI family	hutI	Amidohydro_1,Amidohydro_3
ko:K01601	-0.00677236	-0.0783166	0.0715443	0.953459	0.340358	1	1	FALSE	FALSE	Catalyzes the addition of molecular CO(2) and H(2)O to ribulose 1,5-bisphosphate (RuBP), generating two molecules of 3- phosphoglycerate (3-PGA). Functions in an archaeal AMP degradation pathway, together with AMP phosphorylase and R15P isomerase	rbcL	RuBisCO_large,RuBisCO_large_N
ko:K00603	-0.00677236	-0.0783166	0.0715443	0.953459	0.340358	1	1	FALSE	FALSE	PFAM Formiminotransferase	ftcD	FTCD,FTCD_N
ko:K00248	-0.00677236	-0.0783166	0.0715443	0.953459	0.340358	1	1	FALSE	FALSE	PFAM Acyl-CoA dehydrogenase, C-terminal domain	-	Acyl-CoA_dh_1,Acyl-CoA_dh_M,Acyl-CoA_dh_N
ko:K00260	-0.00677236	-0.0783166	0.0715443	0.953459	0.340358	1	1	FALSE	FALSE	Belongs to the Glu Leu Phe Val dehydrogenases family	-	ELFV_dehydrog,ELFV_dehydrog_N
ko:K00261	-0.00677236	-0.0783166	0.0715443	0.953459	0.340358	1	1	FALSE	FALSE	Belongs to the Glu Leu Phe Val dehydrogenases family	-	ELFV_dehydrog,ELFV_dehydrog_N
ko:K00850	-0.00677236	-0.0783166	0.0715443	0.953459	0.340358	1	1	FALSE	FALSE	Phosphofructokinase	-	PFK
ko:K01007	-0.00677236	-0.0783166	0.0715443	0.953459	0.340358	1	1	FALSE	FALSE	Catalyzes the phosphorylation of pyruvate to phosphoenolpyruvate	ppsA	PEP-utilizers,PEP-utilizers_C,PPDK_N
ko:K00363	-0.00677236	-0.0783166	0.0715443	0.953459	0.340358	1	1	FALSE	FALSE	nitrite reductase [NAD(P)H] activity	-	Ferric_reduct,Rieske,Rieske_2
ko:K01494	-0.00677236	-0.0783166	0.0715443	0.953459	0.340358	1	1	FALSE	FALSE	dUTP biosynthetic process	dcd	dUTPase
ko:K01424	-0.00677236	-0.0783166	0.0715443	0.953459	0.340358	1	1	FALSE	FALSE	Asparaginase	ansA	Asparaginase
ko:K01667	-0.00677236	-0.0783166	0.0715443	0.953459	0.340358	1	1	FALSE	FALSE	Beta-eliminating lyase	-	Beta_elim_lyase
ko:K01012	-0.00677236	-0.0783166	0.0715443	0.953459	0.340358	1	1	FALSE	FALSE	Radical SAM domain protein	-	Radical_SAM
ko:K00525	-0.00677236	-0.0783166	0.0715443	0.953459	0.340358	1	1	FALSE	FALSE	Catalyzes the reduction of ribonucleotides to deoxyribonucleotides. May function to provide a pool of deoxyribonucleotide precursors for DNA repair during oxygen limitation and or for immediate growth after restoration of oxygen	nrdJ	Intein_splicing,LAGLIDADG_3,Ribonuc_red_2_N,Ribonuc_red_lgC,Ribonuc_red_lgN,TSCPD
ko:K01676	-0.00677236	-0.0783166	0.0715443	0.953459	0.340358	1	1	FALSE	FALSE	Fe-S type, tartrate fumarate subfamily, beta	fumB	Fumerase_C
ko:K01104	-0.00677236	-0.0783166	0.0715443	0.953459	0.340358	1	1	FALSE	FALSE	Belongs to the low molecular weight phosphotyrosine protein phosphatase family	wzb	LMWPc
ko:K04796	0.0810212	0.0108438	0.0701774	0.935242	0.349663	0.629182	1	FALSE	FALSE	PFAM Like-Sm ribonucleoprotein, core	-	LSM
ko:K11924	0.0810212	0.0108438	0.0701774	0.935242	0.349663	0.41734	1	FALSE	FALSE	Transcriptional regulator	-	HTH_45
ko:K00721	0.0078599	-0.0621056	0.0699655	0.932419	0.35112	1	1	FALSE	FALSE	Glycosyltransferase like family 2	-	Glycos_transf_2
ko:K03547	0.0224922	-0.0458946	0.0683868	0.91138	0.362095	0.752142	1	FALSE	FALSE	SbcCD cleaves DNA hairpin structures. These structures can inhibit DNA replication and are intermediates in certain DNA recombination reactions. The complex acts as a 3'- 5' double strand exonuclease that can open hairpins. It also has a 5' single-strand endonuclease activity	sbcD	Metallophos
ko:K01897	0.0371244	-0.0296836	0.0668081	0.89034	0.373283	1	1	FALSE	FALSE	Activates fatty acids by binding to coenzyme A	lcfA	AMP-binding,AMP-binding_C
ko:K01802	0.0371244	-0.0296836	0.0668081	0.89034	0.373283	1	1	FALSE	FALSE	Peptidyl-prolyl cis-trans	-	FKBP_C
ko:K01952	0.124918	0.0594768	0.0654412	0.872124	0.383141	1	1	FALSE	FALSE	Part of the phosphoribosylformylglycinamidine synthase complex involved in the purines biosynthetic pathway. Catalyzes the ATP-dependent conversion of formylglycinamide ribonucleotide (FGAR) and glutamine to yield formylglycinamidine ribonucleotide (FGAM) and glutamate. The FGAM synthase complex is composed of three subunits. PurQ produces an ammonia molecule by converting glutamine to glutamate.…	purQ	GATase_5
ko:K00067	-0.00677236	-0.0702111	0.0634388	0.845438	0.397866	1	1	FALSE	FALSE	Male sterility protein	-	RmlD_sub_bind
ko:K07451	-0.00677236	-0.0702111	0.0634388	0.845438	0.397866	0.56147	1	FALSE	FALSE	COG1403 Restriction endonuclease	-	HNH
ko:K06996	-0.00677236	-0.0702111	0.0634388	0.845438	0.397866	0.623939	1	FALSE	FALSE	Glyoxalase bleomycin resistance protein dioxygenase	-	-
ko:K00568	-0.00677236	-0.0702111	0.0634388	0.845438	0.397866	1	1	FALSE	FALSE	O-methyltransferase that catalyzes the 2 O-methylation steps in the ubiquinone biosynthetic pathway	ubiG	Methyltransf_23
ko:K00262	-0.00677236	-0.0702111	0.0634388	0.845438	0.397866	1	1	FALSE	FALSE	Belongs to the Glu Leu Phe Val dehydrogenases family	gdhA	ELFV_dehydrog,ELFV_dehydrog_N
ko:K06928	-0.00677236	-0.0702111	0.0634388	0.845438	0.397866	0.644423	1	FALSE	FALSE	Has nucleotide phosphatase activity towards ATP, GTP, CTP, TTP and UTP. May hydrolyze nucleoside diphosphates with lower efficiency	-	NTPase_1
ko:K01170	0.0810212	0.0189493	0.0620719	0.827222	0.408111	1	1	FALSE	FALSE	tRNA intron endonuclease, N-terminal domain	-	tRNA_int_endo,tRNA_int_endo_N
ko:K03671	0.0810212	0.0189493	0.0620719	0.827222	0.408111	0.812108	1	FALSE	FALSE	Thioredoxin-like domain	-	Thioredoxin
ko:K03789	0.0810212	0.0189493	0.0620719	0.827222	0.408111	0.78062	1	FALSE	FALSE	TIGRFAM ribosomal-protein-alanine acetyltransferase	-	Acetyltransf_1
ko:K00176	0.0810212	0.0189493	0.0620719	0.827222	0.408111	1	1	FALSE	FALSE	4Fe-4S dicluster domain	-	Fer4,Fer4_4,Fer4_7
ko:K01858	0.0810212	0.0189493	0.0620719	0.827222	0.408111	1	1	FALSE	FALSE	Myo-inositol-1-phosphate synthase	-	Inos-1-P_synth
ko:K16787	0.0810212	0.0189493	0.0620719	0.827222	0.408111	0.447411	1	FALSE	FALSE	ABC-type cobalt transport system ATPase component	cbiO	ABC_tran
ko:K00823	0.0810212	0.0189493	0.0620719	0.827222	0.408111	1	1	FALSE	FALSE	Belongs to the class-III pyridoxal-phosphate-dependent aminotransferase family	-	Aminotran_3
ko:K02017	0.0810212	0.0189493	0.0620719	0.827222	0.408111	1	1	FALSE	FALSE	ATPases associated with a variety of cellular activities	-	ABC_tran,TOBE
ko:K07004	0.0078599	-0.0540001	0.06186	0.824399	0.409713	0.641667	1	FALSE	FALSE	aminopeptidase activity	-	PKD,PPC,Peptidase_M10,Peptidase_M28,SLH
ko:K06940	0.168815	0.10811	0.0607049	0.809005	0.418512	0.672345	1	FALSE	FALSE	Putative zinc- or iron-chelating domain	-	CxxCxxCC
ko:K02407	-0.0214046	-0.0783166	0.056912	0.758457	0.448177	1	1	FALSE	FALSE	glutamyl-tRNA reductase activity	hemA	GlutR_N,GlutR_dimer,Mpt_N,Shikimate_DH
ko:K07107	-0.0214046	-0.0783166	0.056912	0.758457	0.448177	0.669158	1	FALSE	FALSE	thioesterase	-	4HBT,4HBT_2
ko:K03294	-0.0214046	-0.0783166	0.056912	0.758457	0.448177	1	1	FALSE	FALSE	Spore germination protein	-	AA_permease_2
ko:K11788	-0.0214046	-0.0783166	0.056912	0.758457	0.448177	0.535461	1	FALSE	FALSE	AIR synthase related protein, N-terminal domain	purM	AIRS,AIRS_C
ko:K03404	-0.0214046	-0.0783166	0.056912	0.758457	0.448177	0.979044	1	FALSE	FALSE	von Willebrand factor type A domain	-	AAA_5,Mg_chelatase,VWA_2
ko:K07034	-0.0214046	-0.0783166	0.056912	0.758457	0.448177	0.69365	1	FALSE	FALSE	GPR1 FUN34 yaaH family protein	-	Grp1_Fun34_YaaH
ko:K07022	-0.0214046	-0.0783166	0.056912	0.758457	0.448177	0.698213	1	FALSE	FALSE	Belongs to the UPF0282 family	-	Lactamase_B_2,Lactamase_B_3
ko:K06191	-0.0214046	-0.0783166	0.056912	0.758457	0.448177	0.75806	1	FALSE	FALSE	PFAM glutaredoxin	-	Glutaredoxin
ko:K03387	-0.0214046	-0.0783166	0.056912	0.758457	0.448177	0.98816	1	FALSE	FALSE	Thioredoxin reductase	trxB	Pyr_redox_2,Pyr_redox_3
ko:K10714	-0.0214046	-0.0783166	0.056912	0.758457	0.448177	0.550458	1	FALSE	FALSE	glutamyl-tRNA reductase activity	hemA	GlutR_N,GlutR_dimer,Mpt_N,Shikimate_DH
ko:K01790	-0.0214046	-0.0783166	0.056912	0.758457	0.448177	1	1	FALSE	FALSE	WxcM-like, C-terminal	rfbC	dTDP_sugar_isom
ko:K09140	-0.0214046	-0.0783166	0.056912	0.758457	0.448177	0.577412	1	FALSE	FALSE	pre-rRNA processing protein involved in ribosome biogenesis	-	RLI,Ribo_biogen_C
ko:K13818	-0.0214046	-0.0783166	0.056912	0.758457	0.448177	0.521259	1	FALSE	FALSE	Molybdopterin-guanine dinucleotide biosynthesis	mobB	MobB,NTP_transf_3
ko:K12262	-0.0214046	-0.0783166	0.056912	0.758457	0.448177	0.533309	1	FALSE	FALSE	Cytochrome b561	-	Ni_hydr_CYTB
ko:K07446	-0.0214046	-0.0783166	0.056912	0.758457	0.448177	0.633981	1	FALSE	FALSE	methylase	-	THUMP,UPF0020
ko:K01560	-0.0214046	-0.0783166	0.056912	0.758457	0.448177	1	1	FALSE	FALSE	haloacid dehalogenase	ysaA	HAD_2
ko:K14109	-0.0214046	-0.0783166	0.056912	0.758457	0.448177	0.514188	1	FALSE	FALSE	Protein of unknown function (DUF2961)	ehaR	-
ko:K06976	-0.0214046	-0.0783166	0.056912	0.758457	0.448177	0.709414	1	FALSE	FALSE	COG0454 Histone acetyltransferase HPA2 and related acetyltransferases	-	Acetyltransf_1,Acetyltransf_9
ko:K19784	-0.0214046	-0.0783166	0.056912	0.758457	0.448177	0.464254	1	FALSE	FALSE	Flavodoxin-like fold	-	FMN_red
ko:K02488	-0.0214046	-0.0783166	0.056912	0.758457	0.448177	1	1	FALSE	FALSE	Pas domain	-	GAF,GAF_2,HATPase_c,HisKA,PAS_3,PAS_4,PAS_8,PAS_9,Response_reg,dCache_1
ko:K07244	-0.0214046	-0.0783166	0.056912	0.758457	0.448177	0.650297	1	FALSE	FALSE	Divalent cation transporter	-	MgtE
ko:K21057	-0.0214046	-0.0783166	0.056912	0.758457	0.448177	0.45824	1	FALSE	FALSE	Belongs to the carbohydrate kinase PfkB family	-	PfkB
ko:K02492	-0.0214046	-0.0783166	0.056912	0.758457	0.448177	1	1	FALSE	FALSE	glutamyl-tRNA reductase activity	hemA	GlutR_N,GlutR_dimer,Mpt_N,Shikimate_DH
ko:K15671	-0.0214046	-0.0783166	0.056912	0.758457	0.448177	0.499193	1	FALSE	FALSE	glutamyl-tRNA reductase activity	hemA	GlutR_N,GlutR_dimer,Mpt_N,Shikimate_DH
ko:K19172	-0.0214046	-0.0783166	0.056912	0.758457	0.448177	0.468351	1	FALSE	FALSE	Domain of unknown function DUF87	-	DUF853,DUF87,PLDc_2
ko:K01895	-0.0214046	-0.0783166	0.056912	0.758457	0.448177	1	1	FALSE	FALSE	PFAM AMP-dependent synthetase and ligase	acsA	ACAS_N,AMP-binding,AMP-binding_C
ko:K00965	-0.0214046	-0.0783166	0.056912	0.758457	0.448177	1	1	FALSE	FALSE	galactose-1-phosphate uridylyltransferase	-	GalP_UDP_tr_C,GalP_UDP_transf
ko:K00205	-0.0214046	-0.0783166	0.056912	0.758457	0.448177	1	1	FALSE	FALSE	PFAM 4Fe-4S ferredoxin, iron-sulfur binding domain protein	fwdF-1	Fer4,Fer4_4,Fer4_7
ko:K07710	-0.0214046	-0.0783166	0.056912	0.758457	0.448177	0.609233	1	FALSE	FALSE	Member of the two-component regulatory system AtoS AtoC. In the presence of acetoacetate, AtoS AtoC stimulates the expression of the atoDAEB operon, leading to short chain fatty acid catabolism and activation of the poly-(R)-3-hydroxybutyrate (cPHB) biosynthetic pathway. Also induces the operon in response to spermidine. Involved in the regulation of motility and chemotaxis, via transcriptional i…	atoS	HATPase_c,HisKA,PAS
ko:K00820	0.0663889	0.0108438	0.0555451	0.74024	0.459154	1	1	FALSE	FALSE	Catalyzes the first step in hexosamine metabolism, converting fructose-6P into glucosamine-6P using glutamine as a nitrogen source	glmS	GATase_6,SIS
ko:K01750	-0.00677236	-0.0621056	0.0553333	0.737418	0.460868	1	1	FALSE	FALSE	Ornithine cyclodeaminase/mu-crystallin family	-	OCD_Mu_crystall
ko:K01759	0.0224922	-0.0296836	0.0521758	0.695338	0.486843	1	1	FALSE	FALSE	Catalyzes the conversion of hemimercaptal, formed from methylglyoxal and glutathione, to S-lactoylglutathione	-	Glyoxalase
ko:K00648	-0.00677236	-0.0540001	0.0472278	0.629397	0.529089	1	1	FALSE	FALSE	3-Oxoacyl-[acyl-carrier-protein (ACP)] synthase III C terminal	-	ACP_syn_III_C
ko:K09738	-0.00677236	-0.0540001	0.0472278	0.629397	0.529089	0.661501	1	FALSE	FALSE	Domain of unknown function (DUF371)	-	DUF371
ko:K07565	-0.00677236	-0.0540001	0.0472278	0.629397	0.529089	0.73097	1	FALSE	FALSE	PUA domain	-	UPF0113
ko:K04719	-0.00677236	-0.0540001	0.0472278	0.629397	0.529089	0.962276	1	FALSE	FALSE	nitroreductase	-	Nitroreductase
ko:K04069	0.154183	0.10811	0.0460727	0.614003	0.539213	1	1	FALSE	FALSE	TIGRFAM glycyl-radical enzyme activating protein family	csdA	Fer4,Fer4_12,Radical_SAM
ko:K02003	0.110286	0.0675823	0.0427034	0.569101	0.569288	1	1	FALSE	FALSE	ATPases associated with a variety of cellular activities	-	ABC_tran
ko:K08678	-0.0360369	-0.0783166	0.0422798	0.563455	0.573125	0.756499	1	FALSE	FALSE	PFAM NAD-dependent epimerase dehydratase	-	Epimerase,GDP_Man_Dehyd
ko:K18931	-0.0360369	-0.0783166	0.0422798	0.563455	0.573125	0.601045	1	FALSE	FALSE	Catalyzes the conversion of AMP and phosphate to adenine and ribose 1,5-bisphosphate (R15P). Exhibits phosphorylase activity toward CMP and UMP in addition to AMP. Functions in an archaeal AMP degradation pathway, together with R15P isomerase and RubisCO	-	CDC48_N,Glycos_trans_3N,Glycos_transf_3,PYNP_C
ko:K00657	-0.0360369	-0.0783166	0.0422798	0.563455	0.573125	1	1	FALSE	FALSE	Acetyltransferase (GNAT) domain	-	Acetyltransf_3
ko:K00161	-0.0360369	-0.0783166	0.0422798	0.563455	0.573125	1	1	FALSE	FALSE	The pyruvate dehydrogenase complex catalyzes the overall conversion of pyruvate to acetyl-CoA and CO(2)	acoA	E1_dh
ko:K01155	-0.0360369	-0.0783166	0.0422798	0.563455	0.573125	1	1	FALSE	FALSE	-	-	-
ko:K00806	-0.0360369	-0.0783166	0.0422798	0.563455	0.573125	1	1	FALSE	FALSE	Catalyzes the sequential condensation of isopentenyl diphosphate (IPP) with geranylgeranyl diphosphate (GGPP) to yield (2Z,6Z,10Z,14Z,18Z,22Z,26Z,30E,34E,38E)-undecaprenyl diphosphate (tritrans,heptacis-UPP). It is probably the precursor of glycosyl carrier lipids	uppS	Prenyltransf
ko:K01960	-0.0360369	-0.0783166	0.0422798	0.563455	0.573125	1	1	FALSE	FALSE	TIGRFAM oxaloacetate decarboxylase alpha subunit	pycB	Biotin_lipoyl,HMGL-like,PYC_OADA
ko:K03733	-0.0360369	-0.0783166	0.0422798	0.563455	0.573125	1	1	FALSE	FALSE	Site-specific tyrosine recombinase, which acts by catalyzing the cutting and rejoining of the recombining DNA molecules	xerA	Phage_int_SAM_1,Phage_int_SAM_4,Phage_integrase
ko:K07090	-0.0360369	-0.0783166	0.0422798	0.563455	0.573125	0.862236	1	FALSE	FALSE	membrane transporter protein	-	TauE
ko:K03418	-0.0360369	-0.0783166	0.0422798	0.563455	0.573125	1	1	FALSE	FALSE	LamG domain protein jellyroll fold domain protein	-	CarboxypepD_reg,DUF2341,Laminin_G_3,PKD,Pilin_N,STT3
ko:K00627	-0.0360369	-0.0783166	0.0422798	0.563455	0.573125	1	1	FALSE	FALSE	of components of various dehydrogenase complexes	-	2-oxoacid_dh,Biotin_lipoyl,E3_binding
ko:K11263	-0.0360369	-0.0783166	0.0422798	0.563455	0.573125	0.688215	1	FALSE	FALSE	carboxylase	-	Biotin_carb_C,Biotin_carb_N,Biotin_lipoyl,CPSase_L_D2
ko:K06863	-0.0360369	-0.0783166	0.0422798	0.563455	0.573125	0.950392	1	FALSE	FALSE	Protein of unknown function (DUF1246)	-	DUF1246,DUF1297
ko:K00656	-0.0360369	-0.0783166	0.0422798	0.563455	0.573125	1	1	FALSE	FALSE	Pyruvate formate lyase-like	pflD	Gly_radical,PFL-like
ko:K17870	-0.0214046	-0.0621056	0.040701	0.542416	0.587532	0.628967	1	FALSE	FALSE	Pyridine nucleotide-disulphide oxidoreductase, dimerisation domain	-	Pyr_redox_2,Pyr_redox_dim
ko:K13525	0.0663889	0.0270548	0.0393341	0.524199	0.60014	0.702835	1	FALSE	FALSE	Cell division protein 48 (CDC48), domain 2	-	AAA,CDC48_2,CDC48_N,Vps4_C
ko:K05773	-0.00677236	-0.0458946	0.0391223	0.521376	0.602105	1	1	FALSE	FALSE	Binding-protein-dependent transport system inner membrane component	-	BPD_transp_1
ko:K04484	-0.00677236	-0.0458946	0.0391223	0.521376	0.602105	1	1	FALSE	FALSE	Involved in DNA repair and in homologous recombination. May regulate the cleavage reactions of the branch-structured DNA. Has a very weak ATPase activity that is not stimulated by DNA. Binds DNA but does not promote DNA strands exchange	radB	Rad51
ko:K00769	-0.00677236	-0.0458946	0.0391223	0.521376	0.602105	1	1	FALSE	FALSE	xanthine phosphoribosyltransferase activity	gpt	Pribosyltran
ko:K04800	-0.00677236	-0.0458946	0.0391223	0.521376	0.602105	1	1	FALSE	FALSE	Part of the RFC clamp loader complex which loads the PCNA sliding clamp onto DNA	rfcL	AAA,RFC1,Rad17
ko:K01040	-0.00677236	-0.0458946	0.0391223	0.521376	0.602105	1	1	FALSE	FALSE	Coenzyme A transferase	-	CoA_trans
ko:K07060	-0.00677236	-0.0458946	0.0391223	0.521376	0.602105	0.919861	1	FALSE	FALSE	PIN domain of ribonuclease	-	PIN_6
ko:K01866	-0.00677236	-0.0458946	0.0391223	0.521376	0.602105	1	1	FALSE	FALSE	Catalyzes the attachment of tyrosine to tRNA(Tyr) in a two-step reaction tyrosine is first activated by ATP to form Tyr- AMP and then transferred to the acceptor end of tRNA(Tyr)	tyrS	tRNA-synt_1b
ko:K07052	-0.00677236	-0.0458946	0.0391223	0.521376	0.602105	0.924633	1	FALSE	FALSE	CAAX protease self-immunity	-	Abi,TPR_12
ko:K19664	-0.00677236	-0.0458946	0.0391223	0.521376	0.602105	0.624796	1	FALSE	FALSE	Catalyzes the formation of CDP-2,3-bis-(O- geranylgeranyl)-sn-glycerol (CDP-archaeol) from 2,3-bis-(O- geranylgeranyl)-sn-glycerol 1-phosphate (DGGGP) and CTP. This reaction is the third ether-bond-formation step in the biosynthesis of archaeal membrane lipids	carS	CarS-like
ko:K05772	-0.00677236	-0.0458946	0.0391223	0.521376	0.602105	1	1	FALSE	FALSE	PBP superfamily domain	-	PBP_like_2
ko:K01039	-0.00677236	-0.0458946	0.0391223	0.521376	0.602105	1	1	FALSE	FALSE	Coenzyme A transferase	-	CoA_trans
ko:K07561	-0.00677236	-0.0458946	0.0391223	0.521376	0.602105	0.832818	1	FALSE	FALSE	Diphthamide	-	Diphthamide_syn
ko:K02316	-0.00677236	-0.0458946	0.0391223	0.521376	0.602105	1	1	FALSE	FALSE	RNA polymerase that catalyzes the synthesis of short RNA molecules used as primers for DNA polymerase during DNA replication. Also part of the exosome, which is a complex involved in RNA degradation. Acts as a poly(A)-binding protein that enhances the interaction between heteropolymeric, adenine-rich transcripts and the exosome	dnaG	Toprim_4
ko:K07573	-0.00677236	-0.0458946	0.0391223	0.521376	0.602105	0.827981	1	FALSE	FALSE	Non-catalytic component of the exosome, which is a complex involved in RNA degradation. Increases the RNA binding and the efficiency of RNA degradation. Helpful for the interaction of the exosome with A-poor RNAs	csl4	ECR1_N,S1
ko:K02954	-0.00677236	-0.0458946	0.0391223	0.521376	0.602105	1	1	FALSE	FALSE	Binds 16S rRNA, required for the assembly of 30S particles	rps14	Ribosomal_S14
ko:K03635	-0.00677236	-0.0458946	0.0391223	0.521376	0.602105	1	1	FALSE	FALSE	MoaE protein	mobB	MoaE,MobB
ko:K02962	-0.00677236	-0.0458946	0.0391223	0.521376	0.602105	1	1	FALSE	FALSE	Belongs to the eukaryotic ribosomal protein eS17 family	rps17e	Ribosomal_S17e
ko:K02908	-0.00677236	-0.0458946	0.0391223	0.521376	0.602105	1	1	FALSE	FALSE	Belongs to the eukaryotic ribosomal protein eL30 family	rpl30e	Ribosomal_L7Ae
ko:K03594	-0.00677236	-0.0458946	0.0391223	0.521376	0.602105	1	1	FALSE	FALSE	Ferritin-like domain	-	Ferritin
ko:K13812	-0.00677236	-0.0458946	0.0391223	0.521376	0.602105	0.700975	1	FALSE	FALSE	Catalyzes the condensation of formaldehyde with tetrahydromethanopterin (H(4)MPT) to 5,10- methylenetetrahydromethanopterin	fae-hps	Fae,OMPdecase
ko:K16267	-0.00677236	-0.0458946	0.0391223	0.521376	0.602105	0.662539	1	FALSE	FALSE	PFAM zinc iron permease	-	Zip
ko:K07073	-0.00677236	-0.0458946	0.0391223	0.521376	0.602105	0.912794	1	FALSE	FALSE	DNA polymerase beta domain protein region	-	NTP_transf_2
ko:K01465	-0.00677236	-0.0458946	0.0391223	0.521376	0.602105	1	1	FALSE	FALSE	Belongs to the metallo-dependent hydrolases superfamily. DHOase family. Class I DHOase subfamily	pyrC	Amidohydro_1
ko:K03433	0.0810212	0.0432658	0.0377554	0.50316	0.614852	1	1	FALSE	FALSE	Component of the proteasome core, a large protease complex with broad specificity involved in protein degradation	psmB1	Proteasome
ko:K03242	0.0078599	-0.0296836	0.0375435	0.500337	0.616838	1	1	FALSE	FALSE	eIF-2 functions in the early steps of protein synthesis by forming a ternary complex with GTP and initiator tRNA	eif2g	GTP_EFTU,GTP_EFTU_D2,eIF2_C
ko:K01470	0.0078599	-0.0296836	0.0375435	0.500337	0.616838	1	1	FALSE	FALSE	creatininase	-	Creatininase
ko:K22432	0.0078599	-0.0296836	0.0375435	0.500337	0.616838	0.617882	1	FALSE	FALSE	electron transfer flavoprotein, alpha subunit	etfA	ETF,ETF_alpha
ko:K00789	0.0078599	-0.0296836	0.0375435	0.500337	0.616838	1	1	FALSE	FALSE	Catalyzes the formation of S-adenosylmethionine (AdoMet) from methionine and ATP. The overall synthetic reaction is composed of two sequential steps, AdoMet formation and the subsequent tripolyphosphate hydrolysis which occurs prior to release of AdoMet from the enzyme	metK	S-AdoMet_synt_C,S-AdoMet_synt_M,S-AdoMet_synt_N
ko:K00441	0.0078599	-0.0296836	0.0375435	0.500337	0.616838	1	1	FALSE	FALSE	PFAM Coenzyme F420 hydrogenase dehydrogenase beta subunit	frhB1	FrhB_FdhB_C,FrhB_FdhB_N
ko:K03546	0.0224922	-0.0134727	0.0359648	0.479297	0.631727	1	1	FALSE	FALSE	AAA domain	rad50	AAA_15,AAA_21,AAA_23,Rad50_zn_hook,SMC_N
ko:K03540	-0.0360369	-0.0702111	0.0341743	0.455435	0.648797	1	1	FALSE	FALSE	Part of ribonuclease P, a protein complex that generates mature tRNA molecules by cleaving their 5'-ends	rnp4	Rpr2
ko:K01955	-0.0360369	-0.0702111	0.0341743	0.455435	0.648797	1	1	FALSE	FALSE	carbamoyl-phosphate synthase (glutamine-hydrolyzing) activity	cpsL	ATP-grasp_3,ATPgrasp_Ter
ko:K21636	0.0517567	0.0189493	0.0328073	0.437218	0.661953	0.670447	1	FALSE	FALSE	TIGRFAM anaerobic ribonucleoside-triphosphate reductase	nrdD	ATP-cone,NRDD
ko:K03724	0.0517567	0.0189493	0.0328073	0.437218	0.661953	1	1	FALSE	FALSE	DEAD DEAH box helicase domain protein	-	DEAD,DEAD_assoc,Helicase_C
ko:K13280	0.0517567	0.0189493	0.0328073	0.437218	0.661953	0.776762	1	FALSE	FALSE	TIGRFAM peptidase S26B, signal peptidase	-	Peptidase_S24
ko:K07254	-0.0214046	-0.0540001	0.0325955	0.434395	0.664001	0.961098	1	FALSE	FALSE	Specifically catalyzes the AdoMet-dependent 2'-O-ribose methylation of cytidine at position 56 in tRNAs	-	Trm56
ko:K07991	-0.0214046	-0.0540001	0.0325955	0.434395	0.664001	0.891358	1	FALSE	FALSE	Peptidase A24B, FlaK domain protein	-	Arc_PepC_II,Peptidase_A24
ko:K06937	-0.00677236	-0.0377891	0.0310168	0.413356	0.679346	1	1	FALSE	FALSE	PFAM Radical SAM domain protein	-	Fer4_12,Fer4_14,Radical_SAM
ko:K00858	-0.00677236	-0.0377891	0.0310168	0.413356	0.679346	1	1	FALSE	FALSE	Involved in the regulation of the intracellular balance of NAD and NADP, and is a key enzyme in the biosynthesis of NADP. Catalyzes specifically the phosphorylation on 2'-hydroxyl of the adenosine moiety of NAD to yield NADP	nadK	NAD_kinase
ko:K00927	-0.00677236	-0.0377891	0.0310168	0.413356	0.679346	1	1	FALSE	FALSE	Belongs to the phosphoglycerate kinase family	pgk	PGK
ko:K07041	-0.00677236	-0.0377891	0.0310168	0.413356	0.679346	1	1	FALSE	FALSE	Beta-Casp domain	-	Beta-Casp,KH_7,Lactamase_B,Lactamase_B_6,RMMBL
ko:K01867	-0.00677236	-0.0377891	0.0310168	0.413356	0.679346	1	1	FALSE	FALSE	PFAM aminoacyl-tRNA synthetase class Ib	trpS	tRNA-synt_1b
ko:K13051	-0.00677236	-0.0377891	0.0310168	0.413356	0.679346	0.798754	1	FALSE	FALSE	asparaginase activity	-	Asparaginase_2
ko:K01869	-0.00677236	-0.0377891	0.0310168	0.413356	0.679346	1	1	FALSE	FALSE	Belongs to the class-I aminoacyl-tRNA synthetase family	leuS	Anticodon_1,tRNA-synt_1
ko:K09721	-0.00677236	-0.0377891	0.0310168	0.413356	0.679346	0.854778	1	FALSE	FALSE	Belongs to the UPF0147 family	-	UPF0147
ko:K00027	-0.00677236	-0.0377891	0.0310168	0.413356	0.679346	1	1	FALSE	FALSE	malic enzyme	maeB	Malic_M,PTA_PTB,malic
ko:K01902	-0.00677236	-0.0377891	0.0310168	0.413356	0.679346	1	1	FALSE	FALSE	Succinyl-CoA synthetase functions in the citric acid cycle (TCA), coupling the hydrolysis of succinyl-CoA to the synthesis of either ATP or GTP and thus represents the only step of substrate-level phosphorylation in the TCA. The alpha subunit of the enzyme binds the substrates coenzyme A and phosphate, while succinate binding and nucleotide specificity is provided by the beta subunit	sucD	CoA_binding,Ligase_CoA
ko:K00952	-0.00677236	-0.0377891	0.0310168	0.413356	0.679346	1	1	FALSE	FALSE	Nicotinamide-nucleotide adenylyltransferase	-	CTP_transf_like
ko:K00096	-0.00677236	-0.0377891	0.0310168	0.413356	0.679346	1	1	FALSE	FALSE	Catalyzes the NAD(P)H-dependent reduction of dihydroxyacetonephosphate (DHAP or glycerone phosphate) to glycerol 1-phosphate (G1P). The G1P thus generated is used as the glycerophosphate backbone of phospholipids in the cellular membranes of Archaea	egsA	Fe-ADH_2
ko:K01975	-0.00677236	-0.0377891	0.0310168	0.413356	0.679346	1	1	FALSE	FALSE	Hydrolyzes RNA 2',3'-cyclic phosphodiester to an RNA 2'- phosphomonoester	ligT	LigT_PEase
ko:K07179	-0.00677236	-0.0377891	0.0310168	0.413356	0.679346	0.991795	1	FALSE	FALSE	RIO-like serine threonine protein kinase fused to N-terminal HTH domain	-	RIO1,Rio2_N
ko:K01974	-0.00677236	-0.0377891	0.0310168	0.413356	0.679346	1	1	FALSE	FALSE	Catalyzes the conversion of 3'-phosphate to a 2',3'- cyclic phosphodiester at the end of RNA. The mechanism of action of the enzyme occurs in 3 steps (A) adenylation of the enzyme by ATP	rtcA	RTC,RTC_insert
ko:K00029	-0.00677236	-0.0377891	0.0310168	0.413356	0.679346	1	1	FALSE	FALSE	malic enzyme	maeB	Malic_M,PTA_PTB,malic
ko:K01903	-0.00677236	-0.0377891	0.0310168	0.413356	0.679346	1	1	FALSE	FALSE	Succinyl-CoA synthetase functions in the citric acid cycle (TCA), coupling the hydrolysis of succinyl-CoA to the synthesis of either ATP or GTP and thus represents the only step of substrate-level phosphorylation in the TCA. The beta subunit provides nucleotide specificity of the enzyme and binds the substrate succinate, while the binding sites for coenzyme A and phosphate are found in the alpha …	sucC	ATP-grasp_2,Ligase_CoA
ko:K09152	-0.00677236	-0.0377891	0.0310168	0.413356	0.679346	0.868624	1	FALSE	FALSE	Pfam:DUF552	-	SepF
ko:K03637	-0.00677236	-0.0377891	0.0310168	0.413356	0.679346	1	1	FALSE	FALSE	Catalyzes the conversion of (8S)-3',8-cyclo-7,8- dihydroguanosine 5'-triphosphate to cyclic pyranopterin monophosphate (cPMP)	moaC	MoaC
ko:K06196	-0.00677236	-0.0377891	0.0310168	0.413356	0.679346	1	1	FALSE	FALSE	Cytochrome c biogenesis protein transmembrane region	ccdA	DsbD
ko:K17830	-0.00677236	-0.0377891	0.0310168	0.413356	0.679346	0.729235	1	FALSE	FALSE	TIGRFAM geranylgeranyl reductase	-	DAO,FAD_binding_2,FAD_binding_3,FAD_oxidored,Trp_halogenase
ko:K01092	-0.00677236	-0.0377891	0.0310168	0.413356	0.679346	1	1	FALSE	FALSE	Inositol monophosphatase	-	Inositol_P
ko:K03639	-0.00677236	-0.0377891	0.0310168	0.413356	0.679346	1	1	FALSE	FALSE	Catalyzes the cyclization of GTP to (8S)-3',8-cyclo-7,8- dihydroguanosine 5'-triphosphate	moaA	Fer4_12,Mob_synth_C,Radical_SAM
ko:K14564	-0.00677236	-0.0377891	0.0310168	0.413356	0.679346	0.772666	1	FALSE	FALSE	PFAM Pre-mRNA processing ribonucleoprotein, binding	-	Nop
ko:K06174	-0.00677236	-0.0377891	0.0310168	0.413356	0.679346	1	1	FALSE	FALSE	in RNase L inhibitor, RLI	-	ABC_tran,Fer4,Fer4_6,RLI
ko:K02201	-0.00677236	-0.0377891	0.0310168	0.413356	0.679346	1	1	FALSE	FALSE	Cytidylyltransferase-like	-	CTP_transf_like
ko:K07558	-0.00677236	-0.0377891	0.0310168	0.413356	0.679346	0.940755	1	FALSE	FALSE	Catalyzes the addition and repair of the essential 3'- terminal CCA sequence in tRNAs without using a nucleic acid template. Adds these three nucleotides in the order of C, C, and A to the tRNA nucleotide-73, using CTP and ATP as substrates and producing inorganic pyrophosphate	cca	NTP_transf_2,tRNA_NucTransf2
ko:K04801	-0.00677236	-0.0377891	0.0310168	0.413356	0.679346	1	1	FALSE	FALSE	Part of the RFC clamp loader complex which loads the PCNA sliding clamp onto DNA	rfcS	AAA,DNA_pol3_delta2,Rep_fac_C,RuvB_N
ko:K04802	-0.00677236	-0.0377891	0.0310168	0.413356	0.679346	1	1	FALSE	FALSE	Sliding clamp subunit that acts as a moving platform for DNA processing. Responsible for tethering the catalytic subunit of DNA polymerase and other proteins to DNA during high-speed replication	pcn	PCNA_C,PCNA_N
ko:K09003	0.0078599	-0.0215782	0.029438	0.392316	0.694825	0.90903	1	FALSE	FALSE	Protein of unknown function (DUF763)	-	DUF763
ko:K05606	-0.0506691	-0.0783166	0.0276475	0.368454	0.712535	1	1	FALSE	FALSE	PFAM Glyoxalase bleomycin resistance protein dioxygenase	mce	Glyoxalase_4
ko:K02440	-0.0506691	-0.0783166	0.0276475	0.368454	0.712535	1	1	FALSE	FALSE	TIGRFAM MIP family channel	aqpM	MIP
ko:K03768	-0.0506691	-0.0783166	0.0276475	0.368454	0.712535	1	1	FALSE	FALSE	Cyclophilin type peptidyl-prolyl cis-trans isomerase/CLD	-	Pro_isomerase
ko:K01259	-0.0506691	-0.0783166	0.0276475	0.368454	0.712535	1	1	FALSE	FALSE	Alpha/beta hydrolase family	pepI	Abhydrolase_1
ko:K08302	-0.0506691	-0.0783166	0.0276475	0.368454	0.712535	0.948978	1	FALSE	FALSE	COG0191 Fructose tagatose bisphosphate aldolase	fbaA	F_bP_aldolase
ko:K10938	-0.0506691	-0.0783166	0.0276475	0.368454	0.712535	0.866162	1	FALSE	FALSE	Bacterial extracellular solute-binding protein	-	SBP_bac_11
ko:K21071	-0.0506691	-0.0783166	0.0276475	0.368454	0.712535	0.727277	1	FALSE	FALSE	6-phosphofructokinase activity	pfkA	PFK
ko:K01966	-0.0506691	-0.0783166	0.0276475	0.368454	0.712535	1	1	FALSE	FALSE	PFAM carboxyl transferase	-	Carboxyl_trans
ko:K01624	-0.0506691	-0.0783166	0.0276475	0.368454	0.712535	1	1	FALSE	FALSE	COG0191 Fructose tagatose bisphosphate aldolase	fbaA	F_bP_aldolase
ko:K03660	-0.0506691	-0.0783166	0.0276475	0.368454	0.712535	1	1	FALSE	FALSE	8-oxoguanine DNA glycosylase domain protein	-	HhH-GPD,OGG_N
ko:K06188	-0.0506691	-0.0783166	0.0276475	0.368454	0.712535	1	1	FALSE	FALSE	TIGRFAM MIP family channel	aqpM	MIP
ko:K03524	-0.0506691	-0.0783166	0.0276475	0.368454	0.712535	1	1	FALSE	FALSE	Acts both as a biotin-- acetyl-CoA-carboxylase ligase and a repressor	birA	BPL_C,BPL_LplA_LipB,HTH_11
ko:K03622	0.183447	0.156743	0.0267042	0.355883	0.721928	1	1	FALSE	FALSE	Binds double-stranded DNA tightly but without sequence specificity. It is distributed uniformly and abundantly on the chromosome, suggesting a role in chromatin architecture. However, it does not significantly compact DNA. Binds rRNA and mRNA in vivo. May play a role in maintaining the structural and functional stability of RNA, and, perhaps, ribosomes	albA	Alba
ko:K01709	0.0371244	0.0108438	0.0262806	0.350237	0.726161	1	1	FALSE	FALSE	RmlD substrate binding domain	ltd	Epimerase
ko:K09726	-0.0360369	-0.0621056	0.0260688	0.347414	0.72828	0.914405	1	FALSE	FALSE	Protein of unknown function (DUF354)	-	DUF354
ko:K04564	-0.0214046	-0.0458946	0.02449	0.326375	0.744141	1	1	FALSE	FALSE	Destroys radicals which are normally produced within the cells and which are toxic to biological systems	-	Sod_Fe_C,Sod_Fe_N
ko:K03500	-0.0214046	-0.0458946	0.02449	0.326375	0.744141	1	1	FALSE	FALSE	Belongs to the class I-like SAM-binding methyltransferase superfamily. RsmB NOP family	-	Methyltr_RsmB-F,NusB
ko:K07005	-0.0214046	-0.0458946	0.02449	0.326375	0.744141	1	1	FALSE	FALSE	pyridoxamine 5'-phosphate	-	Pyridox_ox_2
ko:K03636	0.13955	0.116215	0.0233349	0.310981	0.755815	1	1	FALSE	FALSE	TIGRFAM MoaD family protein	-	ThiS
ko:K02924	-0.00677236	-0.0296836	0.0229113	0.305335	0.760111	1	1	FALSE	FALSE	Belongs to the eukaryotic ribosomal protein eL39 family	rpl39e	Ribosomal_L39
ko:K02975	-0.00677236	-0.0296836	0.0229113	0.305335	0.760111	1	1	FALSE	FALSE	S25 ribosomal protein	rps25e	Ribosomal_S25
ko:K02977	-0.00677236	-0.0296836	0.0229113	0.305335	0.760111	1	1	FALSE	FALSE	Belongs to the eukaryotic ribosomal protein eS31 family	rps27ae	Ribosomal_S27
ko:K02930	-0.00677236	-0.0296836	0.0229113	0.305335	0.760111	1	1	FALSE	FALSE	One of the primary rRNA binding proteins, this protein initially binds near the 5'-end of the 23S rRNA. It is important during the early stages of 50S assembly. It makes multiple contacts with different domains of the 23S rRNA in the assembled 50S subunit and ribosome	rpl4	Ribosomal_L4
ko:K02974	-0.00677236	-0.0296836	0.0229113	0.305335	0.760111	1	1	FALSE	FALSE	Belongs to the eukaryotic ribosomal protein eS24 family	rps24e	Ribosomal_S24e
ko:K02923	-0.00677236	-0.0296836	0.0229113	0.305335	0.760111	1	1	FALSE	FALSE	Belongs to the eukaryotic ribosomal protein eL38 family	rpl38e	Ribosomal_L38e
ko:K02982	-0.00677236	-0.0296836	0.0229113	0.305335	0.760111	1	1	FALSE	FALSE	Binds the lower part of the 30S subunit head	rps3	KH_2,Ribosomal_S3_C
ko:K02984	-0.00677236	-0.0296836	0.0229113	0.305335	0.760111	1	1	FALSE	FALSE	Belongs to the eukaryotic ribosomal protein eS1 family	rps3ae	Ribosomal_S3Ae
ko:K02986	-0.00677236	-0.0296836	0.0229113	0.305335	0.760111	1	1	FALSE	FALSE	One of the primary rRNA binding proteins, it binds directly to 16S rRNA where it nucleates assembly of the body of the 30S subunit	rps4	Ribosomal_S4,S4
ko:K02987	-0.00677236	-0.0296836	0.0229113	0.305335	0.760111	1	1	FALSE	FALSE	Belongs to the eukaryotic ribosomal protein eS4 family	rps4e	RS4NT,Ribosomal_S4e,S4
ko:K02978	-0.00677236	-0.0296836	0.0229113	0.305335	0.760111	1	1	FALSE	FALSE	PFAM ribosomal protein	rps27e	Ribosomal_S27e
ko:K02967	-0.00677236	-0.0296836	0.0229113	0.305335	0.760111	1	1	FALSE	FALSE	Belongs to the universal ribosomal protein uS2 family	rps2	Ribosomal_S2
ko:K02927	-0.00677236	-0.0296836	0.0229113	0.305335	0.760111	1	1	FALSE	FALSE	Belongs to the eukaryotic ribosomal protein eL40 family	rpl40e	Ribosomal_L40e
ko:K02965	-0.00677236	-0.0296836	0.0229113	0.305335	0.760111	1	1	FALSE	FALSE	Protein S19 forms a complex with S13 that binds strongly to the 16S ribosomal RNA	rps19p	Ribosomal_S19
ko:K02931	-0.00677236	-0.0296836	0.0229113	0.305335	0.760111	1	1	FALSE	FALSE	This is 1 of the proteins that binds and probably mediates the attachment of the 5S RNA into the large ribosomal subunit, where it forms part of the central protuberance. In the 70S ribosome it contacts protein S13 of the 30S subunit (bridge B1b), connecting the 2 subunits	rpl5	Ribosomal_L5,Ribosomal_L5_C
ko:K02961	-0.00677236	-0.0296836	0.0229113	0.305335	0.760111	1	1	FALSE	FALSE	One of the primary rRNA binding proteins, it binds specifically to the 5'-end of 16S ribosomal RNA	rps17	Ribosomal_S17
ko:K02956	-0.00677236	-0.0296836	0.0229113	0.305335	0.760111	1	1	FALSE	FALSE	ribosomal protein S15	rps15	Ribosomal_S13_N,Ribosomal_S15
ko:K02952	-0.00677236	-0.0296836	0.0229113	0.305335	0.760111	1	1	FALSE	FALSE	Located at the top of the head of the 30S subunit, it contacts several helices of the 16S rRNA. In the 70S ribosome it contacts the 23S rRNA (bridge B1a) and protein L5 of the 50S subunit (bridge B1b), connecting the 2 subunits	rps13	Ribosomal_S13
ko:K02950	-0.00677236	-0.0296836	0.0229113	0.305335	0.760111	1	1	FALSE	FALSE	With S4 and S5 plays an important role in translational accuracy. Located at the interface of the 30S and 50S subunits	rps12	Ribosom_S12_S23
ko:K02948	-0.00677236	-0.0296836	0.0229113	0.305335	0.760111	1	1	FALSE	FALSE	Located on the platform of the 30S subunit	rps11	Ribosomal_S11
ko:K02946	-0.00677236	-0.0296836	0.0229113	0.305335	0.760111	1	1	FALSE	FALSE	Involved in the binding of tRNA to the ribosomes	rps10	Ribosomal_S10
ko:K14415	-0.00677236	-0.0296836	0.0229113	0.305335	0.760111	0.867025	1	FALSE	FALSE	Belongs to the RtcB family	rtcB	RtcB
ko:K02944	-0.00677236	-0.0296836	0.0229113	0.305335	0.760111	1	1	FALSE	FALSE	PFAM Ribosomal LX protein	rplX	Ribosomal_L18A
ko:K02933	-0.00677236	-0.0296836	0.0229113	0.305335	0.760111	1	1	FALSE	FALSE	This protein binds to the 23S rRNA, and is important in its secondary structure. It is located near the subunit interface in the base of the L7 L12 stalk, and near the tRNA binding site of the peptidyltransferase center	rpl6	Ribosomal_L6
ko:K14574	-0.00677236	-0.0296836	0.0229113	0.305335	0.760111	0.862868	1	FALSE	FALSE	Shwachman-Bodian-Diamond syndrome (SBDS) protein	-	SBDS,SBDS_C
ko:K02929	-0.00677236	-0.0296836	0.0229113	0.305335	0.760111	1	1	FALSE	FALSE	binds to the 23S rRNA	rpl44e	Ribosomal_L44
ko:K02966	-0.00677236	-0.0296836	0.0229113	0.305335	0.760111	1	1	FALSE	FALSE	May be involved in maturation of the 30S ribosomal subunit	rps19e	Ribosomal_S19e
ko:K02988	-0.00677236	-0.0296836	0.0229113	0.305335	0.760111	1	1	FALSE	FALSE	With S4 and S12 plays an important role in translational accuracy	rps5	Ribosomal_S5,Ribosomal_S5_C
ko:K03049	-0.00677236	-0.0296836	0.0229113	0.305335	0.760111	1	1	FALSE	FALSE	DNA-directed RNA polymerase	-	S1,SHS2_Rpb7-N
ko:K02992	-0.00677236	-0.0296836	0.0229113	0.305335	0.760111	1	1	FALSE	FALSE	One of the primary rRNA binding proteins, it binds directly to 16S rRNA where it nucleates assembly of the head domain of the 30S subunit. Is located at the subunit interface close to the decoding center	rps7	Ribosomal_S7
ko:K11130	-0.00677236	-0.0296836	0.0229113	0.305335	0.760111	0.918338	1	FALSE	FALSE	more specifically in 18S rRNA pseudouridylation and in cleavage of pre-rRNA	nop10	Nop10p
ko:K03166	-0.00677236	-0.0296836	0.0229113	0.305335	0.760111	1	1	FALSE	FALSE	Relaxes both positive and negative superturns and exhibits a strong decatenase activity	top6A	TP6A_N
ko:K03167	-0.00677236	-0.0296836	0.0229113	0.305335	0.760111	1	1	FALSE	FALSE	Relaxes both positive and negative superturns and exhibits a strong decatenase activity	top6B	HATPase_c,HATPase_c_3,Topo-VIb_trans
ko:K03231	-0.00677236	-0.0296836	0.0229113	0.305335	0.760111	1	1	FALSE	FALSE	This protein promotes the GTP-dependent binding of aminoacyl-tRNA to the A-site of ribosomes during protein biosynthesis	tuf	GTP_EFTU,GTP_EFTU_D2,GTP_EFTU_D3
ko:K03234	-0.00677236	-0.0296836	0.0229113	0.305335	0.760111	1	1	FALSE	FALSE	Catalyzes the GTP-dependent ribosomal translocation step during translation elongation. During this step, the ribosome changes from the pre-translocational (PRE) to the post- translocational (POST) state as the newly formed A-site-bound peptidyl-tRNA and P-site-bound deacylated tRNA move to the P and E sites, respectively. Catalyzes the coordinated movement of the two tRNA molecules, the mRNA and…	fusA	EFG_C,EFG_II,EFG_IV,GTP_EFTU,GTP_EFTU_D2
ko:K03237	-0.00677236	-0.0296836	0.0229113	0.305335	0.760111	1	1	FALSE	FALSE	eIF-2 functions in the early steps of protein synthesis by forming a ternary complex with GTP and initiator tRNA	eif2a	EIF_2_alpha,S1
ko:K03163	-0.00677236	-0.0296836	0.0229113	0.305335	0.760111	1	1	FALSE	FALSE	DNA Topoisomerase I (eukaryota)	-	Topo_C_assoc,Topoisom_I,Topoisom_I_N
ko:K10726	-0.00677236	-0.0296836	0.0229113	0.305335	0.760111	0.931647	1	FALSE	FALSE	Belongs to the MCM family	-	Intein_splicing,MCM,MCM_N,MCM_OB
ko:K03263	-0.00677236	-0.0296836	0.0229113	0.305335	0.760111	1	1	FALSE	FALSE	Functions by promoting the formation of the first peptide bond	eif5a	EFP_N,eIF-5a
ko:K00555	-0.00677236	-0.0296836	0.0229113	0.305335	0.760111	1	1	FALSE	FALSE	Dimethylates a single guanine residue at position 26 of a number of tRNAs using S-adenosyl-L-methionine as donor of the methyl groups	trm1	TRM
ko:K03340	-0.00677236	-0.0296836	0.0229113	0.305335	0.760111	1	1	FALSE	FALSE	dihydrodipicolinate reductase	ord	DapB_N
ko:K09741	-0.00677236	-0.0296836	0.0229113	0.305335	0.760111	0.949337	1	FALSE	FALSE	KEOPS complex Pcc1-like subunit	pcc1	Pcc1
ko:K09736	-0.00677236	-0.0296836	0.0229113	0.305335	0.760111	0.951344	1	FALSE	FALSE	Belongs to the UPF0201 family	-	RNA_binding
ko:K03470	-0.00677236	-0.0296836	0.0229113	0.305335	0.760111	1	1	FALSE	FALSE	Endonuclease that specifically degrades the RNA of RNA- DNA hybrids	rnhB	RNase_HII
ko:K03243	-0.00677236	-0.0296836	0.0229113	0.305335	0.760111	1	1	FALSE	FALSE	Function in general translation initiation by promoting the binding of the formylmethionine-tRNA to ribosomes. Seems to function along with eIF-2	infB	GTP_EFTU,GTP_EFTU_D2,GTP_EFTU_D4,IF-2
ko:K02991	-0.00677236	-0.0296836	0.0229113	0.305335	0.760111	1	1	FALSE	FALSE	Belongs to the eukaryotic ribosomal protein eS6 family	rps6e	Ribosomal_S6e
ko:K03151	-0.00677236	-0.0296836	0.0229113	0.305335	0.760111	1	1	FALSE	FALSE	Catalyzes the ATP-dependent transfer of a sulfur to tRNA to produce 4-thiouridine in position 8 of tRNAs, which functions as a near-UV photosensor. Also catalyzes the transfer of sulfur to the sulfur carrier protein ThiS, forming ThiS-thiocarboxylate. This is a step in the synthesis of thiazole, in the thiamine biosynthesis pathway. The sulfur is donated as persulfide by IscS	thiI	THUMP,ThiI
ko:K03106	-0.00677236	-0.0296836	0.0229113	0.305335	0.760111	1	1	FALSE	FALSE	Involved in targeting and insertion of nascent membrane proteins into the cytoplasmic membrane. Binds to the hydrophobic signal sequence of the ribosome-nascent chain (RNC) as it emerges from the ribosomes. The SRP-RNC complex is then targeted to the cytoplasmic membrane where it interacts with the SRP receptor FtsY	srp54	SRP54,SRP54_N,SRP_SPB
ko:K02994	-0.00677236	-0.0296836	0.0229113	0.305335	0.760111	1	1	FALSE	FALSE	One of the primary rRNA binding proteins, it binds directly to 16S rRNA central domain where it helps coordinate assembly of the platform of the 30S subunit	rps8	Ribosomal_S8
ko:K02995	-0.00677236	-0.0296836	0.0229113	0.305335	0.760111	1	1	FALSE	FALSE	Ribosomal protein S8e	rps8e	Ribosomal_S8e
ko:K02996	-0.00677236	-0.0296836	0.0229113	0.305335	0.760111	1	1	FALSE	FALSE	Belongs to the universal ribosomal protein uS9 family	rps9	Ribosomal_S9
ko:K03047	-0.00677236	-0.0296836	0.0229113	0.305335	0.760111	1	1	FALSE	FALSE	DNA-dependent RNA polymerase catalyzes the transcription of DNA into RNA using the four ribonucleoside triphosphates as substrates	rpoD	Fer4,Fer4_9,RNA_pol_A_bac,RNA_pol_L
ko:K02921	-0.00677236	-0.0296836	0.0229113	0.305335	0.760111	1	1	FALSE	FALSE	binds to the 23S rRNA	rpl37ae	Ribosomal_L37ae
ko:K12589	-0.00677236	-0.0296836	0.0229113	0.305335	0.760111	0.899971	1	FALSE	FALSE	Non-catalytic component of the exosome, which is a complex involved in RNA degradation. Contributes to the structuring of the Rrp41 active site	rrp42	RNase_PH,RNase_PH_C
ko:K03113	-0.00677236	-0.0296836	0.0229113	0.305335	0.760111	1	1	FALSE	FALSE	Belongs to the SUI1 family	-	SUI1
ko:K03050	-0.00677236	-0.0296836	0.0229113	0.305335	0.760111	1	1	FALSE	FALSE	Transcription elongation factor Spt4	spt4	Spt4
ko:K03058	-0.00677236	-0.0296836	0.0229113	0.305335	0.760111	1	1	FALSE	FALSE	DNA-dependent RNA polymerase catalyzes the transcription of DNA into RNA using the four ribonucleoside triphosphates as substrates	rpoN	RNA_pol_N
ko:K03059	-0.00677236	-0.0296836	0.0229113	0.305335	0.760111	1	1	FALSE	FALSE	DNA-dependent RNA polymerase catalyzes the transcription of DNA into RNA using the four ribonucleoside triphosphates as substrates	-	-
ko:K03076	-0.00677236	-0.0296836	0.0229113	0.305335	0.760111	1	1	FALSE	FALSE	The central subunit of the protein translocation channel SecYEG. Consists of two halves formed by TMs 1-5 and 6-10. These two domains form a lateral gate at the front which open onto the bilayer between TMs 2 and 7, and are clamped together by SecE at the back. The channel is closed by both a pore ring composed of hydrophobic SecY resides and a short helix (helix 2A) on the extracellular side of …	secY	Plug_translocon,SecY
ko:K03105	-0.00677236	-0.0296836	0.0229113	0.305335	0.760111	1	1	FALSE	FALSE	Involved in targeting and insertion of nascent membrane proteins into the cytoplasmic membrane. Binds directly to 7S RNA and mediates binding of the 54 kDa subunit of the SRP	srp19	SRP19
ko:K11600	-0.00677236	-0.0296836	0.0229113	0.305335	0.760111	0.910902	1	FALSE	FALSE	Catalytic component of the exosome, which is a complex involved in RNA degradation. Has 3'- 5' exoribonuclease activity. Can also synthesize heteropolymeric RNA-tails	rrp41	RNase_PH,RNase_PH_C
ko:K11529	-0.00677236	-0.0296836	0.0229113	0.305335	0.760111	0.911825	1	FALSE	FALSE	MOFRL family	-	DUF4147,MOFRL
ko:K03051	-0.00677236	-0.0296836	0.0229113	0.305335	0.760111	1	1	FALSE	FALSE	RNA polymerase Rpb4	-	RNA_pol_Rpb4
ko:K02912	-0.00677236	-0.0296836	0.0229113	0.305335	0.760111	1	1	FALSE	FALSE	ribosomal protein	-	Ribosomal_L32e
ko:K03110	-0.00677236	-0.0296836	0.0229113	0.305335	0.760111	1	1	FALSE	FALSE	Involved in targeting and insertion of nascent membrane proteins into the cytoplasmic membrane. Acts as a receptor for the complex formed by the signal recognition particle (SRP) and the ribosome-nascent chain (RNC)	ftsY	SRP54,SRP54_N
ko:K00197	-0.00677236	-0.0296836	0.0229113	0.305335	0.760111	1	1	FALSE	FALSE	Part of a complex that catalyzes the reversible cleavage of acetyl-CoA, allowing	cdhE	CdhD,FeS
ko:K19802	-0.00677236	-0.0296836	0.0229113	0.305335	0.760111	0.786688	1	FALSE	FALSE	COG4948 L-alanine-DL-glutamate epimerase and related enzymes of enolase superfamily	ykfB2	MR_MLE_C,MR_MLE_N
ko:K00073	-0.00677236	-0.0296836	0.0229113	0.305335	0.760111	1	1	FALSE	FALSE	Malate/L-lactate dehydrogenase	comC	Ldh_2
ko:K01945	-0.00677236	-0.0296836	0.0229113	0.305335	0.760111	1	1	FALSE	FALSE	Phosphoribosylglycinamide synthetase, C domain	purD	GARS_A,GARS_C,GARS_N
ko:K01591	-0.00677236	-0.0296836	0.0229113	0.305335	0.760111	1	1	FALSE	FALSE	Orotidine 5'-phosphate decarboxylase / HUMPS family	-	OMPdecase
ko:K00111	-0.00677236	-0.0296836	0.0229113	0.305335	0.760111	1	1	FALSE	FALSE	Dehydrogenase	-	BON,DAO,Fer2_BFD
ko:K18882	-0.00677236	-0.0296836	0.0229113	0.305335	0.760111	0.797847	1	FALSE	FALSE	Regulatory subunit of DNA primase, an RNA polymerase that catalyzes the synthesis of short RNA molecules used as primers for DNA polymerase during DNA replication. Stabilizes and modulates the activity of the small subunit, increasing the rate of DNA synthesis, and conferring RNA synthesis capability. The DNA polymerase activity may enable DNA primase to also catalyze primer extension after prime…	priL	DNA_primase_lrg
ko:K20215	-0.00677236	-0.0296836	0.0229113	0.305335	0.760111	0.785315	1	FALSE	FALSE	S-adenosyl-L-methionine-dependent methyltransferase that catalyzes the trimethylation of the amino group of the modified target histidine residue in translation elongation factor 2 (EF- 2), to form an intermediate called diphthine. The three successive methylation reactions represent the second step of diphthamide biosynthesis	dphB	TP_methylase
ko:K02053	-0.00677236	-0.0296836	0.0229113	0.305335	0.760111	1	1	FALSE	FALSE	ABC-type Fe3 transport system permease component	-	BPD_transp_1
ko:K02054	-0.00677236	-0.0296836	0.0229113	0.305335	0.760111	1	1	FALSE	FALSE	ABC-type Fe3 transport system permease component	-	BPD_transp_1
ko:K02063	-0.00677236	-0.0296836	0.0229113	0.305335	0.760111	1	1	FALSE	FALSE	ABC-type Fe3 transport system permease component	-	BPD_transp_1
ko:K18532	-0.00677236	-0.0296836	0.0229113	0.305335	0.760111	0.804983	1	FALSE	FALSE	Broad-specificity nucleoside monophosphate (NMP) kinase that catalyzes the reversible transfer of the terminal phosphate group between nucleoside triphosphates and monophosphates	-	AAA_18
ko:K02322	-0.00677236	-0.0296836	0.0229113	0.305335	0.760111	1	1	FALSE	FALSE	Possesses two activities a DNA synthesis (polymerase) and an exonucleolytic activity that degrades single-stranded DNA in the 3'- to 5'-direction. Has a template-primer preference which is characteristic of a replicative DNA polymerase	polC	PolC_DP2
ko:K02323	-0.00677236	-0.0296836	0.0229113	0.305335	0.760111	1	1	FALSE	FALSE	Possesses two activities a DNA synthesis (polymerase) and an exonucleolytic activity that degrades single-stranded DNA in the 3' to 5' direction. Has a template-primer preference which is characteristic of a replicative DNA polymerase	polB	DNA_pol_E_B,Metallophos
ko:K02427	-0.00677236	-0.0296836	0.0229113	0.305335	0.760111	1	1	FALSE	FALSE	Specifically methylates the uridine in position 2552 of 23S rRNA at the 2'-O position of the ribose in the fully assembled 50S ribosomal subunit	rlmE	FtsJ
ko:K18779	-0.00677236	-0.0296836	0.0229113	0.305335	0.760111	0.800686	1	FALSE	FALSE	Exchanges the guanine residue with 7-cyano-7- deazaguanine (preQ0) at position 15 in the dihydrouridine loop (D- loop) of archaeal tRNAs	tgtA	TGT
ko:K02428	-0.00677236	-0.0296836	0.0229113	0.305335	0.760111	1	1	FALSE	FALSE	Pyrophosphatase that catalyzes the hydrolysis of nucleoside triphosphates to their monophosphate derivatives, with a high preference for the non-canonical purine nucleotides XTP (xanthosine triphosphate), dITP (deoxyinosine triphosphate) and ITP. Seems to function as a house-cleaning enzyme that removes non-canonical purine nucleotides from the nucleotide pool, thus preventing their incorporation…	ntpA	Ham1p_like
ko:K01916	-0.00677236	-0.0296836	0.0229113	0.305335	0.760111	1	1	FALSE	FALSE	Catalyzes the ATP-dependent amidation of deamido-NAD to form NAD. Uses ammonia as a nitrogen source	nadE	NAD_synthase
ko:K01890	-0.00677236	-0.0296836	0.0229113	0.305335	0.760111	1	1	FALSE	FALSE	Phenylalanyl-tRNA synthetase beta subunit	pheT	B3_4,B5,tRNA-synt_2d
ko:K01677	-0.00677236	-0.0296836	0.0229113	0.305335	0.760111	1	1	FALSE	FALSE	Fumarate hydratase	-	Fumerase
ko:K01649	-0.00677236	-0.0296836	0.0229113	0.305335	0.760111	1	1	FALSE	FALSE	Belongs to the alpha-IPM synthase homocitrate synthase family	leuA	HMGL-like,LeuA_dimer
ko:K01807	-0.00677236	-0.0296836	0.0229113	0.305335	0.760111	1	1	FALSE	FALSE	Catalyzes the reversible conversion of ribose-5- phosphate to ribulose 5-phosphate	rpiA	Rib_5-P_isom_A
ko:K01823	-0.00677236	-0.0296836	0.0229113	0.305335	0.760111	1	1	FALSE	FALSE	Involved in the biosynthesis of isoprenoids. Catalyzes the 1,3-allylic rearrangement of the homoallylic substrate isopentenyl (IPP) to its allylic isomer, dimethylallyl diphosphate (DMAPP)	fni	FMN_dh
ko:K21929	-0.00677236	-0.0296836	0.0229113	0.305335	0.760111	0.76855	1	FALSE	FALSE	TIGRFAM phage SPO1 DNA polymerase-related protein	-	UDG
ko:K21672	-0.00677236	-0.0296836	0.0229113	0.305335	0.760111	0.769206	1	FALSE	FALSE	dihydrodipicolinate reductase	ord	DapB_N
ko:K01892	-0.00677236	-0.0296836	0.0229113	0.305335	0.760111	1	1	FALSE	FALSE	PFAM tRNA synthetase, class II (G, H, P and S)	hisS	HGTP_anticodon,tRNA-synt_His
ko:K01641	-0.00677236	-0.0296836	0.0229113	0.305335	0.760111	1	1	FALSE	FALSE	Belongs to the UPF0219 family	-	ACP_syn_III_C
ko:K01873	-0.00677236	-0.0296836	0.0229113	0.305335	0.760111	1	1	FALSE	FALSE	amino acids such as threonine, to avoid such errors, it has a posttransfer editing activity that hydrolyzes mischarged Thr-tRNA(Val) in a tRNA-dependent manner	valS	Anticodon_1,tRNA-synt_1
ko:K01875	-0.00677236	-0.0296836	0.0229113	0.305335	0.760111	1	1	FALSE	FALSE	Catalyzes the attachment of serine to tRNA(Ser). Is also able to aminoacylate tRNA(Sec) with serine, to form the misacylated tRNA L-seryl-tRNA(Sec), which will be further converted into selenocysteinyl-tRNA(Sec)	serS	Seryl_tRNA_N,tRNA-synt_2b
ko:K01881	-0.00677236	-0.0296836	0.0229113	0.305335	0.760111	1	1	FALSE	FALSE	Catalyzes the attachment of proline to tRNA(Pro) in a two-step reaction proline is first activated by ATP to form Pro- AMP and then transferred to the acceptor end of tRNA(Pro). As ProRS can inadvertently accommodate and process non-cognate amino acids such as alanine and cysteine, to avoid such errors it has two additional distinct editing activities against alanine. One activity is designated a…	proS	HGTP_anticodon,ProRS-C_1,tRNA-synt_2b
ko:K01883	-0.00677236	-0.0296836	0.0229113	0.305335	0.760111	1	1	FALSE	FALSE	Cysteinyl-tRNA synthetase	cysS	DALR_2,tRNA-synt_1e,tRNA-synt_1g
ko:K01885	-0.00677236	-0.0296836	0.0229113	0.305335	0.760111	1	1	FALSE	FALSE	Catalyzes the attachment of glutamate to tRNA(Glu) in a two-step reaction glutamate is first activated by ATP to form Glu-AMP and then transferred to the acceptor end of tRNA(Glu)	gltX	tRNA-synt_1c,tRNA-synt_1c_C
ko:K01889	-0.00677236	-0.0296836	0.0229113	0.305335	0.760111	1	1	FALSE	FALSE	Belongs to the class-II aminoacyl-tRNA synthetase family. Phe-tRNA synthetase alpha subunit type 2 subfamily	pheS	tRNA-synt_2d
ko:K01870	-0.00677236	-0.0296836	0.0229113	0.305335	0.760111	1	1	FALSE	FALSE	Belongs to the class-I aminoacyl-tRNA synthetase family	-	Anticodon_1,tRNA-synt_1
ko:K02910	-0.00677236	-0.0296836	0.0229113	0.305335	0.760111	1	1	FALSE	FALSE	Belongs to the ribosomal protein L31e family	rpl31e	Ribosomal_L31e
ko:K02493	-0.00677236	-0.0296836	0.0229113	0.305335	0.760111	1	1	FALSE	FALSE	Pfam:Methyltransf_26	-	MTS
ko:K01512	-0.00677236	-0.0296836	0.0229113	0.305335	0.760111	1	1	FALSE	FALSE	Acylphosphatase	-	Acylphosphatase
ko:K02883	-0.00677236	-0.0296836	0.0229113	0.305335	0.760111	1	1	FALSE	FALSE	Belongs to the eukaryotic ribosomal protein eL18 family	rpl18e	Ribosomal_L18
ko:K02885	-0.00677236	-0.0296836	0.0229113	0.305335	0.760111	1	1	FALSE	FALSE	Binds to the 23S rRNA	rpl19e	Ribosomal_L19e
ko:K02886	-0.00677236	-0.0296836	0.0229113	0.305335	0.760111	1	1	FALSE	FALSE	One of the primary rRNA binding proteins. Required for association of the 30S and 50S subunits to form the 70S ribosome, for tRNA binding and peptide bond formation. It has been suggested to have peptidyltransferase activity	rpl2	Ribosomal_L2,Ribosomal_L2_C
ko:K02889	-0.00677236	-0.0296836	0.0229113	0.305335	0.760111	1	1	FALSE	FALSE	Belongs to the eukaryotic ribosomal protein eL21 family	rpl21e	Ribosomal_L21e
ko:K02890	-0.00677236	-0.0296836	0.0229113	0.305335	0.760111	1	1	FALSE	FALSE	The globular domain of the protein is located near the polypeptide exit tunnel on the outside of the subunit, while an extended beta-hairpin is found that lines the wall of the exit tunnel in the center of the 70S ribosome	rpl22	Ribosomal_L22
ko:K00194	-0.00677236	-0.0296836	0.0229113	0.305335	0.760111	1	1	FALSE	FALSE	Part of a complex that catalyzes the reversible cleavage of acetyl-CoA, allowing	cdhD	CdhD
ko:K02881	-0.00677236	-0.0296836	0.0229113	0.305335	0.760111	1	1	FALSE	FALSE	This is one of the proteins that binds and probably mediates the attachment of the 5S RNA into the large ribosomal subunit, where it forms part of the central protuberance	rpl18	Ribosomal_L18_c,Ribosomal_L5e
ko:K02892	-0.00677236	-0.0296836	0.0229113	0.305335	0.760111	1	1	FALSE	FALSE	Binds to 23S rRNA. One of the proteins that surrounds the polypeptide exit tunnel on the outside of the ribosome	rpl23	Ribosomal_L23
ko:K15904	-0.00677236	-0.0296836	0.0229113	0.305335	0.760111	0.841882	1	FALSE	FALSE	Required for the formation of a threonylcarbamoyl group on adenosine at position 37 (t(6)A37) in tRNAs that read codons beginning with adenine. Is a component of the KEOPS complex that is probably involved in the transfer of the threonylcarbamoyl moiety of threonylcarbamoyl-AMP (TC-AMP) to the N6 group of A37. The Kae1 domain likely plays a direct catalytic role in this reaction. The Bud32 domain…	-	Peptidase_M22,Pkinase,RIO1
ko:K02895	-0.00677236	-0.0296836	0.0229113	0.305335	0.760111	1	1	FALSE	FALSE	Located at the polypeptide exit tunnel on the outside of the subunit	rpl24	KOW,Ribosomal_L26
ko:K15778	-0.00677236	-0.0296836	0.0229113	0.305335	0.760111	0.845044	1	FALSE	FALSE	Belongs to the phosphohexose mutase family	glmM2	PGM_PMM_I,PGM_PMM_II,PGM_PMM_III,PGM_PMM_IV
ko:K02904	-0.00677236	-0.0296836	0.0229113	0.305335	0.760111	1	1	FALSE	FALSE	Belongs to the universal ribosomal protein uL29 family	rpl29	Ribosomal_L29
ko:K02906	-0.00677236	-0.0296836	0.0229113	0.305335	0.760111	1	1	FALSE	FALSE	One of the primary rRNA binding proteins, it binds directly near the 3'-end of the 23S rRNA, where it nucleates assembly of the 50S subunit	rpl3	Ribosomal_L3
ko:K02907	-0.00677236	-0.0296836	0.0229113	0.305335	0.760111	1	1	FALSE	FALSE	Ribosomal protein L30	rpl30	Ribosomal_L30
ko:K15916	-0.00677236	-0.0296836	0.0229113	0.305335	0.760111	0.841095	1	FALSE	FALSE	TIGRFAM bifunctional phosphoglucose phosphomannose isomerase	-	SIS,bact-PGI_C
ko:K17884	-0.00677236	-0.0296836	0.0229113	0.305335	0.760111	0.812982	1	FALSE	FALSE	Belongs to the CDP-alcohol phosphatidyltransferase class-I family	-	CDP-OH_P_transf
ko:K02877	-0.00677236	-0.0296836	0.0229113	0.305335	0.760111	1	1	FALSE	FALSE	Belongs to the eukaryotic ribosomal protein eL15 family	rpl15e	Ribosomal_L15e
ko:K02874	-0.00677236	-0.0296836	0.0229113	0.305335	0.760111	1	1	FALSE	FALSE	Binds to 23S rRNA. Forms part of two intersubunit bridges in the 70S ribosome	rpl14	Ribosomal_L14
ko:K02528	-0.00677236	-0.0296836	0.0229113	0.305335	0.760111	1	1	FALSE	FALSE	Specifically dimethylates two adjacent adenosines in the loop of a conserved hairpin near the 3'-end of 16S rRNA in the 30S particle. May play a critical role in biogenesis of 30S subunits	ksgA	RrnaAD
ko:K02600	-0.00677236	-0.0296836	0.0229113	0.305335	0.760111	1	1	FALSE	FALSE	Participates in transcription termination	nusA	KH_2
ko:K02601	-0.00677236	-0.0296836	0.0229113	0.305335	0.760111	1	1	FALSE	FALSE	Transcription elongation factor Spt5	spt5	KOW,Spt5-NGN
ko:K17828	-0.00677236	-0.0296836	0.0229113	0.305335	0.760111	0.816671	1	FALSE	FALSE	Catalyzes the conversion of dihydroorotate to orotate	pyrD	DHO_dh
ko:K02683	-0.00677236	-0.0296836	0.0229113	0.305335	0.760111	1	1	FALSE	FALSE	Catalytic subunit of DNA primase, an RNA polymerase that catalyzes the synthesis of short RNA molecules used as primers for DNA polymerase during DNA replication. The small subunit contains the primase catalytic core and has DNA synthesis activity on its own. Binding to the large subunit stabilizes and modulates the activity, increasing the rate of DNA synthesis while decreasing the length of the…	priS	DNA_primase_S
ko:K02863	-0.00677236	-0.0296836	0.0229113	0.305335	0.760111	1	1	FALSE	FALSE	Binds directly to 23S rRNA. Probably involved in E site tRNA release	rpl1	Ribosomal_L1
ko:K02876	-0.00677236	-0.0296836	0.0229113	0.305335	0.760111	1	1	FALSE	FALSE	Binds to the 23S rRNA	rpl15	Ribosomal_L27A
ko:K02864	-0.00677236	-0.0296836	0.0229113	0.305335	0.760111	1	1	FALSE	FALSE	Forms part of the ribosomal stalk, playing a central role in the interaction of the ribosome with GTP-bound translation factors	rpl10	Ribosomal_L10
ko:K17487	-0.00677236	-0.0296836	0.0229113	0.305335	0.760111	0.822643	1	FALSE	FALSE	PFAM metal-dependent phosphohydrolase, HD sub domain	-	HD
ko:K02867	-0.00677236	-0.0296836	0.0229113	0.305335	0.760111	1	1	FALSE	FALSE	Forms part of the ribosomal stalk which helps the ribosome interact with GTP-bound translation factors	rpl11	Ribosomal_L11,Ribosomal_L11_N
ko:K02869	-0.00677236	-0.0296836	0.0229113	0.305335	0.760111	1	1	FALSE	FALSE	Forms part of the ribosomal stalk, playing a central role in the interaction of the ribosome with GTP-bound translation factors	rpl12	Ribosomal_60s
ko:K17104	-0.00677236	-0.0296836	0.0229113	0.305335	0.760111	0.825662	1	FALSE	FALSE	Prenyltransferase that catalyzes the transfer of the geranylgeranyl moiety of geranylgeranyl diphosphate (GGPP) to the C3 hydroxyl of sn-glycerol-1-phosphate (G1P). This reaction is the first ether-bond-formation step in the biosynthesis of archaeal membrane lipids	-	PcrB
ko:K02871	-0.00677236	-0.0296836	0.0229113	0.305335	0.760111	1	1	FALSE	FALSE	This protein is one of the early assembly proteins of the 50S ribosomal subunit, although it is not seen to bind rRNA by itself. It is important during the early stages of 50S assembly	rpl13	Ribosomal_L13
ko:K02873	-0.00677236	-0.0296836	0.0229113	0.305335	0.760111	1	1	FALSE	FALSE	Belongs to the eukaryotic ribosomal protein eL13 family	rpl13e	Ribosomal_L13e,Ribosomal_L15e
ko:K02866	-0.00677236	-0.0296836	0.0229113	0.305335	0.760111	1	1	FALSE	FALSE	Belongs to the universal ribosomal protein uL16 family	rpl10e	Ribosomal_L16
ko:K15736	-0.00677236	-0.0296836	0.0229113	0.305335	0.760111	0.845838	1	FALSE	FALSE	Dehydrogenase	-	BON,DAO,Fer2_BFD
ko:K01689	-0.00677236	-0.0296836	0.0229113	0.305335	0.760111	1	1	FALSE	FALSE	Catalyzes the reversible conversion of 2- phosphoglycerate into phosphoenolpyruvate. It is essential for the degradation of carbohydrates via glycolysis	eno	Enolase_C,Enolase_N
ko:K04794	-0.00677236	-0.0296836	0.0229113	0.305335	0.760111	1	1	FALSE	FALSE	The natural substrate for this enzyme may be peptidyl- tRNAs which drop off the ribosome during protein synthesis	pth	PTH2
ko:K01251	-0.00677236	-0.0296836	0.0229113	0.305335	0.760111	1	1	FALSE	FALSE	May play a key role in the regulation of the intracellular concentration of adenosylhomocysteine	ahcY	AdoHcyase,AdoHcyase_NAD
ko:K08303	-0.00677236	-0.0296836	0.0229113	0.305335	0.760111	1	1	FALSE	FALSE	peptidase U32	yegQ	Peptidase_U32,Peptidase_U32_C
ko:K06153	-0.00677236	-0.0296836	0.0229113	0.305335	0.760111	1	1	FALSE	FALSE	Catalyzes the dephosphorylation of undecaprenyl diphosphate (UPP). Confers resistance to bacitracin	uppP	BacA
ko:K06176	-0.00677236	-0.0296836	0.0229113	0.305335	0.760111	1	1	FALSE	FALSE	Could be responsible for synthesis of pseudouridine from uracil-13 in transfer RNAs	truD	TruD
ko:K07342	-0.00677236	-0.0296836	0.0229113	0.305335	0.760111	1	1	FALSE	FALSE	Essential subunit of the Sec protein translocation channel SecYEG. Clamps together the 2 halves of SecY. May contact the channel plug during translocation	secE	-
ko:K08482	-0.00677236	-0.0296836	0.0229113	0.305335	0.760111	1	1	FALSE	FALSE	Pfam:KaiC	-	ATPase
ko:K08602	-0.00677236	-0.0296836	0.0229113	0.305335	0.760111	1	1	FALSE	FALSE	Oligopeptidase F	pepF	Peptidase_M3,Peptidase_M3_N
ko:K06869	-0.00677236	-0.0296836	0.0229113	0.305335	0.760111	1	1	FALSE	FALSE	PFAM PAC2 family	-	PAC2
ko:K00605	-0.00677236	-0.0296836	0.0229113	0.305335	0.760111	1	1	FALSE	FALSE	The glycine cleavage system catalyzes the degradation of glycine	gcvT	GCV_T,GCV_T_C
ko:K06001	-0.00677236	-0.0296836	0.0229113	0.305335	0.760111	1	1	FALSE	FALSE	The beta subunit is responsible for the synthesis of L- tryptophan from indole and L-serine	trpB	PALP
ko:K01265	-0.00677236	-0.0296836	0.0229113	0.305335	0.760111	1	1	FALSE	FALSE	Removes the N-terminal methionine from nascent proteins. The N-terminal methionine is often cleaved when the second residue in the primary sequence is small and uncharged (Met-Ala-, Cys, Gly, Pro, Ser, Thr, or Val)	map	Peptidase_M24
ko:K08963	-0.00677236	-0.0296836	0.0229113	0.305335	0.760111	0.999968	1	FALSE	FALSE	Catalyzes the interconversion of methylthioribose-1- phosphate (MTR-1-P) into methylthioribulose-1-phosphate (MTRu-1- P)	mtnA	IF-2B
ko:K06875	-0.00677236	-0.0296836	0.0229113	0.305335	0.760111	1	1	FALSE	FALSE	Belongs to the PDCD5 family	-	dsDNA_bind
ko:K08979	-0.00677236	-0.0296836	0.0229113	0.305335	0.760111	0.997751	1	FALSE	FALSE	Predicted membrane protein (DUF2070)	-	DUF2070
ko:K07566	-0.00677236	-0.0296836	0.0229113	0.305335	0.760111	1	1	FALSE	FALSE	Required for the formation of a threonylcarbamoyl group on adenosine at position 37 (t(6)A37) in tRNAs that read codons beginning with adenine	sua	SUA5,Sua5_yciO_yrdC
ko:K06885	-0.00677236	-0.0296836	0.0229113	0.305335	0.760111	1	1	FALSE	FALSE	Metal dependent phosphohydrolases with conserved 'HD' motif.	-	HD
ko:K03687	-0.00677236	-0.0296836	0.0229113	0.305335	0.760111	1	1	FALSE	FALSE	Participates actively in the response to hyperosmotic and heat shock by preventing the aggregation of stress-denatured proteins, in association with DnaK and GrpE. It is the nucleotide exchange factor for DnaK and may function as a thermosensor. Unfolded proteins bind initially to DnaJ	grpE	GrpE
ko:K03686	-0.00677236	-0.0296836	0.0229113	0.305335	0.760111	1	1	FALSE	FALSE	ATP binding to DnaK triggers the release of the substrate protein, thus completing the reaction cycle. Several rounds of ATP-dependent interactions between DnaJ, DnaK and GrpE are required for fully efficient folding. Also involved, together with DnaK and GrpE, in the DNA replication of plasmids through activation of initiation proteins	dnaJ	DnaJ,DnaJ_C,DnaJ_CXXCXGXG
ko:K06927	-0.00677236	-0.0296836	0.0229113	0.305335	0.760111	1	1	FALSE	FALSE	Diphthamide synthase	-	Diphthami_syn_2
ko:K03679	-0.00677236	-0.0296836	0.0229113	0.305335	0.760111	1	1	FALSE	FALSE	Non-catalytic component of the exosome, which is a complex involved in RNA degradation. Increases the RNA binding and the efficiency of RNA degradation. Confers strong poly(A) specificity to the exosome	rrp4	KH_1,KH_6
ko:K08851	-0.00677236	-0.0296836	0.0229113	0.305335	0.760111	1	1	FALSE	FALSE	serine threonine protein kinase	-	RIO1
ko:K09119	-0.00677236	-0.0296836	0.0229113	0.305335	0.760111	0.98898	1	FALSE	FALSE	KEOPS complex Cgi121-like subunit	-	CGI-121
ko:K07442	-0.00677236	-0.0296836	0.0229113	0.305335	0.760111	1	1	FALSE	FALSE	PFAM tRNA methyltransferase complex GCD14 subunit	-	GCD14,GCD14_N
ko:K04070	-0.00677236	-0.0296836	0.0229113	0.305335	0.760111	1	1	FALSE	FALSE	4Fe-4S single cluster domain	-	Fer4_12,Radical_SAM
ko:K07572	-0.00677236	-0.0296836	0.0229113	0.305335	0.760111	1	1	FALSE	FALSE	Protein of unknown function (DUF655)	-	DUF655
ko:K04795	-0.00677236	-0.0296836	0.0229113	0.305335	0.760111	1	1	FALSE	FALSE	Involved in pre-rRNA and tRNA processing. Utilizes the methyl donor S-adenosyl-L-methionine to catalyze the site-specific 2'-hydroxyl methylation of ribose moieties in rRNA and tRNA. Site specificity is provided by a guide RNA that base pairs with the substrate. Methylation occurs at a characteristic distance from the sequence involved in base pairing with the guide RNA	flpA	Fibrillarin
ko:K04798	-0.00677236	-0.0296836	0.0229113	0.305335	0.760111	1	1	FALSE	FALSE	Molecular chaperone capable of stabilizing a range of proteins. Seems to fulfill an ATP-independent, HSP70-like function in archaeal de novo protein folding	pfdB	Prefoldin_2
ko:K09716	-0.00677236	-0.0296836	0.0229113	0.305335	0.760111	0.958436	1	FALSE	FALSE	D-aminoacyl-tRNA deacylase with broad substrate specificity. By recycling D-aminoacyl-tRNA to D-amino acids and free tRNA molecules, this enzyme counteracts the toxicity associated with the formation of D-aminoacyl-tRNA entities in vivo	dtdA	tRNA_deacylase
ko:K01151	-0.00677236	-0.0296836	0.0229113	0.305335	0.760111	1	1	FALSE	FALSE	PFAM Xylose isomerase domain protein TIM barrel	-	AP_endonuc_2
ko:K07580	-0.00677236	-0.0296836	0.0229113	0.305335	0.760111	1	1	FALSE	FALSE	Domain of unknown function (DUF1610)	-	DUF1610
ko:K00759	-0.00677236	-0.0296836	0.0229113	0.305335	0.760111	1	1	FALSE	FALSE	Phosphoribosyl transferase domain	-	HTH_3,Pribosyltran
ko:K07581	-0.00677236	-0.0296836	0.0229113	0.305335	0.760111	1	1	FALSE	FALSE	RNA binding	-	RNA_binding
ko:K04656	-0.00677236	-0.0296836	0.0229113	0.305335	0.760111	1	1	FALSE	FALSE	Belongs to the carbamoyltransferase HypF family	hypF	Acylphosphatase,Peptidase_M22,Sua5_yciO_yrdC,zf-HYPF
ko:K04042	-0.00677236	-0.0296836	0.0229113	0.305335	0.760111	1	1	FALSE	FALSE	Bacterial transferase hexapeptide repeat	-	Hexapep,NTP_transferase
ko:K00767	-0.00677236	-0.0296836	0.0229113	0.305335	0.760111	1	1	FALSE	FALSE	Involved in the catabolism of quinolinic acid (QA)	nadC	QRPTase_C,QRPTase_N
ko:K04653	-0.00677236	-0.0296836	0.0229113	0.305335	0.760111	1	1	FALSE	FALSE	PFAM hydrogenase expression formation protein (HUPF HYPC)	hypC	HupF_HypC
ko:K07477	-0.00677236	-0.0296836	0.0229113	0.305335	0.760111	1	1	FALSE	FALSE	RNA-binding protein of the translin family	-	Translin
ko:K04651	-0.00677236	-0.0296836	0.0229113	0.305335	0.760111	1	1	FALSE	FALSE	Probably plays a role in a hydrogenase nickel cofactor insertion step	hypA	HypA
ko:K04566	-0.00677236	-0.0296836	0.0229113	0.305335	0.760111	1	1	FALSE	FALSE	Belongs to the class-I aminoacyl-tRNA synthetase family	lysS	tRNA-synt_1f
ko:K05896	-0.00677236	-0.0296836	0.0229113	0.305335	0.760111	1	1	FALSE	FALSE	chromosome segregation and condensation protein ScpA	-	-
ko:K07731	-0.00677236	-0.0296836	0.0229113	0.305335	0.760111	1	1	FALSE	FALSE	Helix-turn-helix domain	-	HTH_19,HTH_3
ko:K00639	-0.00677236	-0.0296836	0.0229113	0.305335	0.760111	1	1	FALSE	FALSE	Catalyzes the decarboxylative condensation of pimeloyl- acyl-carrier protein and L-alanine to produce 8-amino-7- oxononanoate (AON), acyl-carrier protein , and carbon dioxide	-	Aminotran_1_2
ko:K05982	-0.00677236	-0.0296836	0.0229113	0.305335	0.760111	1	1	FALSE	FALSE	DNA repair enzyme involved in the repair of deaminated bases. Selectively cleaves double-stranded DNA at the second phosphodiester bond 3' to a deoxyinosine leaving behind the intact lesion on the nicked DNA	nfi	Endonuclease_5
ko:K07739	-0.00677236	-0.0296836	0.0229113	0.305335	0.760111	1	1	FALSE	FALSE	Radical_SAM C-terminal domain	-	Acetyltransf_1,Radical_SAM,Radical_SAM_C
ko:K04654	-0.00677236	-0.0296836	0.0229113	0.305335	0.760111	1	1	FALSE	FALSE	hydrogenase expression formation protein	hypD	HypD
ko:K09122	-0.00677236	-0.0296836	0.0229113	0.305335	0.760111	0.986811	1	FALSE	FALSE	Mut7-C RNAse domain	-	Mut7-C
ko:K04797	-0.00677236	-0.0296836	0.0229113	0.305335	0.760111	1	1	FALSE	FALSE	Molecular chaperone capable of stabilizing a range of proteins. Seems to fulfill an ATP-independent, HSP70-like function in archaeal de novo protein folding	pfdA	Prefoldin
ko:K07219	-0.00677236	-0.0296836	0.0229113	0.305335	0.760111	1	1	FALSE	FALSE	Molybdenum cofactor synthesis domain protein	-	MoCF_biosynth,MoeA_C,MoeA_N,PBP_like
ko:K00966	-0.00677236	-0.0296836	0.0229113	0.305335	0.760111	1	1	FALSE	FALSE	Bacterial transferase hexapeptide repeat	-	Hexapep,NTP_transferase
ko:K06953	-0.00677236	-0.0296836	0.0229113	0.305335	0.760111	1	1	FALSE	FALSE	PFAM metallophosphoesterase	-	Metallophos,Metallophos_2
ko:K07158	-0.00677236	-0.0296836	0.0229113	0.305335	0.760111	1	1	FALSE	FALSE	SMART Nucleotide binding protein, PINc	-	Fcf1,PIN
ko:K06963	-0.00677236	-0.0296836	0.0229113	0.305335	0.760111	1	1	FALSE	FALSE	THUMP domain	-	THUMP
ko:K07143	-0.00677236	-0.0296836	0.0229113	0.305335	0.760111	1	1	FALSE	FALSE	PFAM Sjogrens syndrome scleroderma autoantigen 1	-	Auto_anti-p27
ko:K03539	-0.00677236	-0.0296836	0.0229113	0.305335	0.760111	1	1	FALSE	FALSE	Part of ribonuclease P, a protein complex that generates mature tRNA molecules by cleaving their 5'-ends	rnp3	RNase_P_p30
ko:K09482	-0.00677236	-0.0296836	0.0229113	0.305335	0.760111	0.966672	1	FALSE	FALSE	Allows the formation of correctly charged Gln-tRNA(Gln) through the transamidation of misacylated Glu-tRNA(Gln) in organisms which lack glutaminyl-tRNA synthetase. The reaction takes place in the presence of glutamine and ATP through an activated gamma-phospho-Glu-tRNA(Gln). The GatDE system is specific for glutamate and does not act on aspartate	gatD	Asparaginase
ko:K06982	-0.00677236	-0.0296836	0.0229113	0.305335	0.760111	1	1	FALSE	FALSE	kinase, sugar kinase superfamily	coaA	GHMP_kinases_N
ko:K06990	-0.00677236	-0.0296836	0.0229113	0.305335	0.760111	1	1	FALSE	FALSE	Belongs to the MEMO1 family	-	Memo
ko:K00945	-0.00677236	-0.0296836	0.0229113	0.305335	0.760111	1	1	FALSE	FALSE	Belongs to the cytidylate kinase family. Type 2 subfamily	cmk	Cytidylate_kin2
ko:K09685	-0.00677236	-0.0296836	0.0229113	0.305335	0.760111	0.965635	1	FALSE	FALSE	Phosphoribosyl transferase domain	-	HTH_3,Pribosyltran
ko:K00869	-0.00677236	-0.0296836	0.0229113	0.305335	0.760111	1	1	FALSE	FALSE	Catalyzes the phosphorylation of (R)-mevalonate (MVA) to (R)-mevalonate 5-phosphate (MVAP). Functions in the mevalonate (MVA) pathway leading to isopentenyl diphosphate (IPP), a key precursor for the biosynthesis of isoprenoid compounds such as archaeal membrane lipids	mvk	GHMP_kinases_C,GHMP_kinases_N
ko:K03538	-0.00677236	-0.0296836	0.0229113	0.305335	0.760111	1	1	FALSE	FALSE	Part of ribonuclease P, a protein complex that generates mature tRNA molecules by cleaving their 5'-ends	rnp1	UPF0086
ko:K03537	-0.00677236	-0.0296836	0.0229113	0.305335	0.760111	1	1	FALSE	FALSE	Part of ribonuclease P, a protein complex that generates mature tRNA molecules by cleaving their 5'-ends	rnp2	RNase_P_Rpp14
ko:K03529	-0.00677236	-0.0296836	0.0229113	0.305335	0.760111	1	1	FALSE	FALSE	SMC proteins Flexible Hinge Domain	-	SMC_N,SMC_hinge
ko:K09142	-0.00677236	-0.0296836	0.0229113	0.305335	0.760111	0.977168	1	FALSE	FALSE	Putative RNA methyltransferase	-	Methyltrn_RNA_3
ko:K09141	-0.00677236	-0.0296836	0.0229113	0.305335	0.760111	0.97823	1	FALSE	FALSE	AMMECR1	-	AMMECR1
ko:K06981	-0.00677236	-0.0296836	0.0229113	0.305335	0.760111	1	1	FALSE	FALSE	Catalyzes the formation of isopentenyl diphosphate (IPP), the building block of all isoprenoids	-	AA_kinase
ko:K09129	-0.00677236	-0.0296836	0.0229113	0.305335	0.760111	0.982502	1	FALSE	FALSE	Adenosine specific kinase	-	Adenosine_kin
ko:K03638	-0.00677236	-0.0296836	0.0229113	0.305335	0.760111	1	1	FALSE	FALSE	TIGRFAM molybdenum cofactor synthesis domain	moaB	MoCF_biosynth
ko:K09133	-0.00677236	-0.0296836	0.0229113	0.305335	0.760111	0.980361	1	FALSE	FALSE	Protein of unknown function (DUF401)	-	DUF401
ko:K01874	0.0810212	0.0594768	0.0215444	0.287118	0.774022	1	1	FALSE	FALSE	Is required not only for elongation of protein synthesis but also for the initiation of all mRNA translation through initiator tRNA(fMet) aminoacylation	metG	Anticodon_1,tRNA-synt_1g,tRNA_bind
ko:K01710	0.0078599	-0.0134727	0.0213325	0.284295	0.776184	1	1	FALSE	FALSE	PFAM NAD-dependent epimerase dehydratase	-	GDP_Man_Dehyd
ko:K00943	0.0224922	0.00273834	0.0197538	0.263256	0.792353	1	1	FALSE	FALSE	thymidylate kinase	-	Thymidylate_kin
ko:K15987	0.0224922	0.00273834	0.0197538	0.263256	0.792353	0.875954	1	FALSE	FALSE	Sodium pump that utilizes the energy of pyrophosphate hydrolysis as the driving force for Na( ) movement across the membrane	hppA	H_PPase
ko:K03719	-0.0506691	-0.0702111	0.019542	0.260433	0.79453	1	1	FALSE	FALSE	PFAM regulatory protein AsnC Lrp family	-	AsnC_trans_reg,HTH_24
ko:K02917	-0.0506691	-0.0702111	0.019542	0.260433	0.79453	1	1	FALSE	FALSE	Belongs to the eukaryotic ribosomal protein eL33 family	rpl35ae	Ribosomal_L35Ae
ko:K03282	-0.0214046	-0.0377891	0.0163845	0.218354	0.827153	1	1	FALSE	FALSE	Large-conductance mechanosensitive channel, MscL	-	MscL
ko:K17758	-0.0214046	-0.0377891	0.0163845	0.218354	0.827153	0.890318	1	FALSE	FALSE	Bifunctional enzyme that catalyzes the epimerization of the S- and R-forms of NAD(P)HX and the dehydration of the S-form of NAD(P)HX at the expense of ADP, which is converted to AMP. This allows the repair of both epimers of NAD(P)HX, a damaged form of NAD(P)H that is a result of enzymatic or heat-dependent hydration	nnrD	Carb_kinase,YjeF_N
ko:K00610	-0.0214046	-0.0377891	0.0163845	0.218354	0.827153	1	1	FALSE	FALSE	Involved in allosteric regulation of aspartate carbamoyltransferase	pyrI	PyrI,PyrI_C
ko:K17759	-0.0214046	-0.0377891	0.0163845	0.218354	0.827153	0.889509	1	FALSE	FALSE	Bifunctional enzyme that catalyzes the epimerization of the S- and R-forms of NAD(P)HX and the dehydration of the S-form of NAD(P)HX at the expense of ADP, which is converted to AMP. This allows the repair of both epimers of NAD(P)HX, a damaged form of NAD(P)H that is a result of enzymatic or heat-dependent hydration	nnrD	Carb_kinase,YjeF_N
ko:K07575	-0.0214046	-0.0377891	0.0163845	0.218354	0.827153	1	1	FALSE	FALSE	PFAM PUA domain containing protein	-	DUF1947,PUA
ko:K03752	-0.0214046	-0.0377891	0.0163845	0.218354	0.827153	1	1	FALSE	FALSE	Transfers a GMP moiety from GTP to Mo-molybdopterin (Mo- MPT) cofactor (Moco or molybdenum cofactor) to form Mo- molybdopterin guanine dinucleotide (Mo-MGD) cofactor	mobA	NTP_transf_3
ko:K01480	-0.0214046	-0.0377891	0.0163845	0.218354	0.827153	1	1	FALSE	FALSE	Belongs to the arginase family	speB	Arginase
ko:K01678	-0.00677236	-0.0215782	0.0148058	0.197314	0.843582	1	1	FALSE	FALSE	Fe-S type, tartrate fumarate subfamily, beta	fumB	Fumerase_C
ko:K03431	-0.00677236	-0.0215782	0.0148058	0.197314	0.843582	1	1	FALSE	FALSE	Catalyzes the conversion of glucosamine-6-phosphate to glucosamine-1-phosphate	glmM	PGM_PMM_I,PGM_PMM_II,PGM_PMM_III,PGM_PMM_IV
ko:K15865	-0.00677236	-0.0215782	0.0148058	0.197314	0.843582	0.936961	1	FALSE	FALSE	methylthiotransferase activity	-	Radical_SAM,TRAM,UPF0004
ko:K00008	-0.00677236	-0.0215782	0.0148058	0.197314	0.843582	1	1	FALSE	FALSE	PFAM Alcohol dehydrogenase GroES-like domain	-	ADH_N,ADH_zinc_N
ko:K09759	-0.00677236	-0.0215782	0.0148058	0.197314	0.843582	1	1	FALSE	FALSE	Aspartyl-tRNA synthetase with relaxed tRNA specificity since it is able to aspartylate not only its cognate tRNA(Asp) but also tRNA(Asn). Reaction proceeds in two steps L-aspartate is first activated by ATP to form Asp-AMP and then transferred to the acceptor end of tRNA(Asp Asn)	aspS	tRNA-synt_2,tRNA_anti-codon
ko:K03014	-0.00677236	-0.0215782	0.0148058	0.197314	0.843582	1	1	FALSE	FALSE	DNA-dependent RNA polymerase catalyzes the transcription of DNA into RNA using the four ribonucleoside triphosphates as substrates	rpoK	RNA_pol_Rpb6
ko:K17105	-0.00677236	-0.0215782	0.0148058	0.197314	0.843582	0.915491	1	FALSE	FALSE	PFAM UbiA prenyltransferase	-	UbiA
ko:K01880	-0.00677236	-0.0215782	0.0148058	0.197314	0.843582	1	1	FALSE	FALSE	PFAM tRNA synthetase, class II (G, H, P and S)	glyS	HGTP_anticodon,tRNA-synt_2b
ko:K13798	-0.00677236	-0.0215782	0.0148058	0.197314	0.843582	0.983071	1	FALSE	FALSE	DNA-dependent RNA polymerase catalyzes the transcription of DNA into RNA using the four ribonucleoside triphosphates as substrates	-	RNA_pol_Rpb2_1,RNA_pol_Rpb2_2,RNA_pol_Rpb2_3,RNA_pol_Rpb2_4,RNA_pol_Rpb2_5,RNA_pol_Rpb2_6,RNA_pol_Rpb2_7
ko:K07092	-0.00677236	-0.0215782	0.0148058	0.197314	0.843582	1	1	FALSE	FALSE	PFAM DsrE family protein	-	DrsE,TusA
ko:K01537	0.0810212	0.0675823	0.0134389	0.179098	0.857861	1	1	FALSE	FALSE	Cation transporter/ATPase, N-terminus	-	Cation_ATPase_C,Cation_ATPase_N,E1-E2_ATPase,Hydrolase,Hydrolase_3
ko:K03593	0.0078599	-0.00536715	0.0132271	0.176275	0.860078	1	1	FALSE	FALSE	Binds and transfers iron-sulfur (Fe-S) clusters to target apoproteins. Can hydrolyze ATP	-	ParA
ko:K06877	-0.0653014	-0.0783166	0.0130152	0.173452	0.862296	1	1	FALSE	FALSE	DNA replication proofreading	polB	CarbopepD_reg_2,DNA_pol_B,DNA_pol_B_exo1,RNase_H_2
ko:K02336	-0.0653014	-0.0783166	0.0130152	0.173452	0.862296	1	1	FALSE	FALSE	DNA replication proofreading	polB	CarbopepD_reg_2,DNA_pol_B,DNA_pol_B_exo1,RNase_H_2
ko:K07341	-0.0653014	-0.0783166	0.0130152	0.173452	0.862296	1	1	FALSE	FALSE	PFAM filamentation induced by cAMP protein Fic	-	Fic
ko:K03827	-0.0653014	-0.0783166	0.0130152	0.173452	0.862296	1	1	FALSE	FALSE	Acetyltransferase (GNAT) domain	yvbK	Acetyltransf_1,Acetyltransf_10,Acetyltransf_7
ko:K01090	-0.0653014	-0.0783166	0.0130152	0.173452	0.862296	1	1	FALSE	FALSE	SMART serine threonine-specific protein phosphatase and bis(5-nucleosyl)-tetraphosphatase	-	Metallophos
ko:K02037	-0.0653014	-0.0783166	0.0130152	0.173452	0.862296	1	1	FALSE	FALSE	probably responsible for the translocation of the substrate across the membrane	pstC	BPD_transp_1
ko:K06921	-0.0653014	-0.0783166	0.0130152	0.173452	0.862296	1	1	FALSE	FALSE	ATPase, AAA superfamily	-	ATPase_2
ko:K00574	-0.0653014	-0.0783166	0.0130152	0.173452	0.862296	1	1	FALSE	FALSE	ubiE/COQ5 methyltransferase family	arsM	Methyltransf_31
ko:K14127	0.0224922	0.0108438	0.0116483	0.155235	0.876636	1	1	FALSE	FALSE	PFAM methyl-viologen-reducing hydrogenase delta subunit	-	FlpD,NADH_4Fe-4S
ko:K02472	0.0224922	0.0108438	0.0116483	0.155235	0.876636	1	1	FALSE	FALSE	Belongs to the UDP-glucose GDP-mannose dehydrogenase family	-	UDPG_MGDP_dh,UDPG_MGDP_dh_C,UDPG_MGDP_dh_N
ko:K12234	-0.0214046	-0.0296836	0.00827903	0.110333	0.912145	1	1	FALSE	FALSE	Catalyzes the GTP-dependent successive addition of two or more gamma-linked L-glutamates to the L-lactyl phosphodiester of 7,8-didemethyl-8-hydroxy-5-deazariboflavin (F420-0) to form coenzyme F420-0-glutamyl-glutamate (F420-2) or polyglutamated F420 derivatives	cofE	F420_ligase
ko:K00249	-0.0214046	-0.0296836	0.00827903	0.110333	0.912145	1	1	FALSE	FALSE	PFAM acyl-CoA dehydrogenase domain protein	-	Acyl-CoA_dh_1,Acyl-CoA_dh_M,Acyl-CoA_dh_N
ko:K00784	-0.0214046	-0.0296836	0.00827903	0.110333	0.912145	1	1	FALSE	FALSE	Zinc phosphodiesterase, which displays some tRNA 3'- processing endonuclease activity. Probably involved in tRNA maturation, by removing a 3'-trailer from precursor tRNA	rnz	Lactamase_B_2
ko:K01507	-0.0214046	-0.0296836	0.00827903	0.110333	0.912145	1	1	FALSE	FALSE	Catalyzes the hydrolysis of inorganic pyrophosphate (PPi) forming two phosphate ions	ppa	Pyrophosphatase
ko:K03924	-0.0214046	-0.0296836	0.00827903	0.110333	0.912145	1	1	FALSE	FALSE	ATPase associated with various cellular activities, AAA_5	-	AAA_5,CbbQ_C,HHH_5
ko:K09131	-0.0214046	-0.0296836	0.00827903	0.110333	0.912145	1	1	FALSE	FALSE	Belongs to the UPF0235 family	-	DUF167
ko:K00948	-0.0214046	-0.0296836	0.00827903	0.110333	0.912145	1	1	FALSE	FALSE	Involved in the biosynthesis of the central metabolite phospho-alpha-D-ribosyl-1-pyrophosphate (PRPP) via the transfer of pyrophosphoryl group from ATP to 1-hydroxyl of ribose-5-phosphate (Rib-5-P)	prs	Pribosyltran,Pribosyltran_N
ko:K07398	-0.0214046	-0.0296836	0.00827903	0.110333	0.912145	1	1	FALSE	FALSE	PUA domain containing protein	-	PUA,TGT_C2
ko:K02896	-0.0214046	-0.0296836	0.00827903	0.110333	0.912145	1	1	FALSE	FALSE	binds to the 23S rRNA	rpl24e	Ribosomal_L24e
ko:K09903	-0.0214046	-0.0296836	0.00827903	0.110333	0.912145	1	1	FALSE	FALSE	Catalyzes the reversible phosphorylation of UMP to UDP	pyrH	AA_kinase
ko:K02503	-0.0214046	-0.0296836	0.00827903	0.110333	0.912145	1	1	FALSE	FALSE	bis(5'-adenosyl)-triphosphatase activity	hit-1	HIT
ko:K03265	-0.0214046	-0.0296836	0.00827903	0.110333	0.912145	1	1	FALSE	FALSE	Directs the termination of nascent peptide synthesis (translation) in response to the termination codons UAA, UAG and UGA	prf1	eRF1_1,eRF1_2,eRF1_3
ko:K08723	-0.0214046	-0.0296836	0.00827903	0.110333	0.912145	1	1	FALSE	FALSE	haloacid dehalogenase	ysaA	HAD_2
ko:K03665	-0.0214046	-0.0296836	0.00827903	0.110333	0.912145	1	1	FALSE	FALSE	GTPase that associates with the 50S ribosomal subunit and may have a role during protein synthesis or ribosome biogenesis	hflX	GTP-bdg_M,GTP-bdg_N,MMR_HSR1
ko:K07114	-0.0214046	-0.0296836	0.00827903	0.110333	0.912145	1	1	FALSE	FALSE	von Willebrand factor, type A	-	BatA,VWA,VWA_2
ko:K00384	-0.0214046	-0.0296836	0.00827903	0.110333	0.912145	1	1	FALSE	FALSE	Pyridine nucleotide-disulphide oxidoreductase	-	Pyr_redox_2,Pyr_redox_3
ko:K03726	-0.0214046	-0.0296836	0.00827903	0.110333	0.912145	1	1	FALSE	FALSE	DNA-dependent ATPase and 3'-5' DNA helicase that may be involved in repair of stalled replication forks	hel308	DEAD,HHH_5,Helicase_C
ko:K00609	-0.0214046	-0.0296836	0.00827903	0.110333	0.912145	1	1	FALSE	FALSE	Aspartate carbamoyltransferase	pyrB	OTCace,OTCace_N
ko:K01001	-0.0214046	-0.0296836	0.00827903	0.110333	0.912145	1	1	FALSE	FALSE	PFAM Glycosyl transferase family 4	-	Glycos_transf_4
ko:K00024	-0.0214046	-0.0296836	0.00827903	0.110333	0.912145	1	1	FALSE	FALSE	Catalyzes the reversible oxidation of malate to oxaloacetate	mdh	Ldh_1_C,Ldh_1_N
ko:K05966	-0.0214046	-0.0296836	0.00827903	0.110333	0.912145	1	1	FALSE	FALSE	ATP dephospho-CoA triphosphoribosyl transferase	citG	CitG
ko:K06961	-0.0214046	-0.0296836	0.00827903	0.110333	0.912145	1	1	FALSE	FALSE	SMART KH domain protein	-	KH_1
ko:K03626	-0.0214046	-0.0296836	0.00827903	0.110333	0.912145	1	1	FALSE	FALSE	Contacts the emerging nascent chain on the ribosome	nac	NAC
ko:K00200	-0.0214046	-0.0296836	0.00827903	0.110333	0.912145	1	1	FALSE	FALSE	PFAM Amidohydrolase 3	fwdA	Amidohydro_3
ko:K03405	-0.0214046	-0.0296836	0.00827903	0.110333	0.912145	1	1	FALSE	FALSE	ATPase associated with various cellular activities AAA_5	-	AAA_5
ko:K07503	-0.0214046	-0.0296836	0.00827903	0.110333	0.912145	1	1	FALSE	FALSE	Cleaves both 3' and 5' ssDNA extremities of branched DNA structures	nucS	NucS
ko:K00201	-0.0214046	-0.0296836	0.00827903	0.110333	0.912145	1	1	FALSE	FALSE	Formylmethanofuran dehydrogenase, subunit B	-	Molybdopterin
ko:K21029	-0.0214046	-0.0296836	0.00827903	0.110333	0.912145	0.934239	1	FALSE	FALSE	ThiF family	-	ThiF,ThiS
ko:K00202	-0.0214046	-0.0296836	0.00827903	0.110333	0.912145	1	1	FALSE	FALSE	PFAM glutamate synthase alpha subunit domain protein	-	GXGXG
ko:K09116	-0.0214046	-0.0296836	0.00827903	0.110333	0.912145	1	1	FALSE	FALSE	Protein of unknown function DUF89	-	DUF89
ko:K10896	-0.0214046	-0.0296836	0.00827903	0.110333	0.912145	1	1	FALSE	FALSE	ERCC4 domain	-	DEAD,ERCC4,HHH_2,Helicase_C
ko:K02875	-0.0214046	-0.0296836	0.00827903	0.110333	0.912145	1	1	FALSE	FALSE	Belongs to the eukaryotic ribosomal protein eL14 family	rpl14e	Ribosomal_L14e
ko:K01756	-0.0214046	-0.0296836	0.00827903	0.110333	0.912145	1	1	FALSE	FALSE	Belongs to the lyase 1 family. Adenylosuccinate lyase subfamily	purB	ADSL_C,Lyase_1
ko:K07721	-0.0214046	-0.0296836	0.00827903	0.110333	0.912145	1	1	FALSE	FALSE	helix_turn_helix, Arsenical Resistance Operon Repressor	-	HTH_20,HTH_5
ko:K03627	-0.0214046	-0.0296836	0.00827903	0.110333	0.912145	1	1	FALSE	FALSE	Helix-turn-helix XRE-family like proteins	-	HTH_3
ko:K01482	-0.0214046	-0.0296836	0.00827903	0.110333	0.912145	1	1	FALSE	FALSE	Amidinotransferase	-	Amidinotransf
ko:K07178	-0.0214046	-0.0296836	0.00827903	0.110333	0.912145	1	1	FALSE	FALSE	Serine threonine protein kinase	-	RIO1
ko:K01953	-0.0214046	-0.0296836	0.00827903	0.110333	0.912145	1	1	FALSE	FALSE	Glutamine amidotransferase domain	asnB	Asn_synthase,GATase_7
ko:K01803	-0.0214046	-0.0296836	0.00827903	0.110333	0.912145	1	1	FALSE	FALSE	Involved in the gluconeogenesis. Catalyzes stereospecifically the conversion of dihydroxyacetone phosphate (DHAP) to D-glyceraldehyde-3-phosphate (G3P)	tpiA	TIM,ThiG
ko:K00203	-0.0214046	-0.0296836	0.00827903	0.110333	0.912145	1	1	FALSE	FALSE	PFAM molydopterin dinucleotide-binding region	fwdD-1	Molydop_binding
ko:K03053	-0.0214046	-0.0296836	0.00827903	0.110333	0.912145	1	1	FALSE	FALSE	DNA-dependent RNA polymerase catalyzes the transcription of DNA into RNA using the four ribonucleoside triphosphates as substrates	rpoH	RNA_pol_Rpb5_C
ko:K00074	-0.00677236	-0.0134727	0.00670029	0.0892937	0.928849	1	1	FALSE	FALSE	Dehydrogenase	hbd	3HCDH,3HCDH_N
ko:K07076	-0.00677236	-0.0134727	0.00670029	0.0892937	0.928849	1	1	FALSE	FALSE	Nucleotidyltransferase domain	-	APH,NTP_transf_2
ko:K06944	-0.00677236	-0.0134727	0.00670029	0.0892937	0.928849	1	1	FALSE	FALSE	TGS domain	-	MMR_HSR1,MMR_HSR1_Xtn,TGS
ko:K03041	-0.00677236	-0.0134727	0.00670029	0.0892937	0.928849	1	1	FALSE	FALSE	DNA-dependent RNA polymerase catalyzes the transcription of DNA into RNA using the four ribonucleoside triphosphates as substrates	rpoA2	RNA_pol_Rpb1_1,RNA_pol_Rpb1_2,RNA_pol_Rpb1_3,RNA_pol_Rpb1_4,RNA_pol_Rpb1_5
ko:K00180	-0.00677236	-0.0134727	0.00670029	0.0892937	0.928849	1	1	FALSE	FALSE	TIGRFAM indolepyruvate ferredoxin oxidoreductase, beta subunit	iorB	POR
ko:K00179	-0.00677236	-0.0134727	0.00670029	0.0892937	0.928849	1	1	FALSE	FALSE	Catalyzes the ferredoxin-dependent oxidative decarboxylation of arylpyruvates	iorA	Fer4,Fer4_7,POR_N,TPP_enzyme_C
ko:K07176	-0.0360369	-0.0377891	0.00175226	0.0233521	0.981369	1	1	FALSE	FALSE	Ser thr protein kinase	-	RIO1
ko:K01887	-0.0360369	-0.0377891	0.00175226	0.0233521	0.981369	1	1	FALSE	FALSE	Belongs to the class-I aminoacyl-tRNA synthetase family	argS	Arg_tRNA_synt_N,DALR_1,tRNA-synt_1d
ko:K06932	-0.0214046	-0.0215782	0.000173527	0.00231256	0.998155	1	1	FALSE	FALSE	ATP-dependent agmatine transferase that catalyzes the formation of 2-agmatinylcytidine (agm2C) at the wobble position (C34) of tRNA(Ile2), converting the codon specificity from AUG to AUA	tiaS	DUF1743,tRNA_anti-codon
ko:K03183	-0.0214046	-0.0215782	0.000173527	0.00231256	0.998155	1	1	FALSE	FALSE	Methyltransferase domain	-	Methyltransf_11
ko:K01933	-0.0214046	-0.0215782	0.000173527	0.00231256	0.998155	1	1	FALSE	FALSE	AIR synthase related protein, C-terminal domain	purM	AIRS,AIRS_C
ko:K03517	-0.0214046	-0.0215782	0.000173527	0.00231256	0.998155	1	1	FALSE	FALSE	Catalyzes the condensation of iminoaspartate with dihydroxyacetone phosphate to form quinolinate	nadA	NadA
ko:K01622	-0.0214046	-0.0215782	0.000173527	0.00231256	0.998155	1	1	FALSE	FALSE	Catalyzes two subsequent steps in gluconeogenesis the aldol condensation of dihydroxyacetone phosphate (DHAP) and glyceraldehyde-3-phosphate (GA3P) to fructose-1,6-bisphosphate (FBP), and the dephosphorylation of FBP to fructose-6-phosphate (F6P)	fbp	FBPase_3
ko:K10773	0.0663889	0.0675823	-0.00119339	-0.0159041	0.987311	1	1	FALSE	FALSE	DNA repair enzyme that has both DNA N-glycosylase activity and AP-lyase activity. The DNA N-glycosylase activity releases various damaged pyrimidines from DNA by cleaving the N- glycosidic bond, leaving an AP (apurinic apyrimidinic) site. The AP-lyase activity cleaves the phosphodiester bond 3' to the AP site by a beta-elimination, leaving a 3'-terminal unsaturated sugar and a product with a term…	nth	EndIII_4Fe-2S,HhH-GPD
ko:K01872	0.0663889	0.0675823	-0.00119339	-0.0159041	0.987311	1	1	FALSE	FALSE	Catalyzes the attachment of alanine to tRNA(Ala) in a two-step reaction alanine is first activated by ATP to form Ala- AMP and then transferred to the acceptor end of tRNA(Ala). Also edits incorrectly charged Ser-tRNA(Ala) and Gly-tRNA(Ala) via its editing domain	alaS	DHHA1,tRNA-synt_2c,tRNA_SAD
ko:K07111	-0.0799337	-0.0783166	-0.00161703	-0.0215499	0.982807	1	1	FALSE	FALSE	Transglutaminase-like domain	-	DUF553
ko:K01456	-0.0799337	-0.0783166	-0.00161703	-0.0215499	0.982807	1	1	FALSE	FALSE	Specifically deglycosylates the denatured form of N- linked glycoproteins in the cytoplasm and assists their proteasome-mediated degradation. Cleaves the beta-aspartyl- glucosamine (GlcNAc) of the glycan and the amide side chain of Asn, converting Asn to Asp. Prefers proteins containing high- mannose over those bearing complex type oligosaccharides. Can recognize misfolded proteins in the endopla…	PNG1	Lectin_legB,Rad4,Transglut_core
ko:K09992	-0.0799337	-0.0783166	-0.00161703	-0.0215499	0.982807	1	1	FALSE	FALSE	Trehalose utilisation	-	CBM_6,F5_F8_type_C,GSDH,Glyco_hydro_99,PKD,ThuA
ko:K10447	-0.0799337	-0.0783166	-0.00161703	-0.0215499	0.982807	1	1	FALSE	FALSE	Kelch	-	Kelch_1
ko:K09181	-0.0799337	-0.0783166	-0.00161703	-0.0215499	0.982807	1	1	FALSE	FALSE	CoA binding domain	acs	ATP-grasp_5,Acetyltransf_1,Acetyltransf_3,CoA_binding_2,Succ_CoA_lig
ko:K03284	-0.0799337	-0.0783166	-0.00161703	-0.0215499	0.982807	1	1	FALSE	FALSE	Mediates influx of magnesium ions	corA	CorA
ko:K07069	-0.0799337	-0.0783166	-0.00161703	-0.0215499	0.982807	1	1	FALSE	FALSE	nucleic-acid-binding protein containing a Zn-ribbon domain	ypzJ	zinc_ribbon_13
ko:K22226	-0.0799337	-0.0783166	-0.00161703	-0.0215499	0.982807	0.986975	1	FALSE	FALSE	PFAM Radical SAM	-	Fer4_12,Radical_SAM,SPASM
ko:K00960	-0.0799337	-0.0783166	-0.00161703	-0.0215499	0.982807	1	1	FALSE	FALSE	-	-	-
ko:K21449	-0.0799337	-0.0783166	-0.00161703	-0.0215499	0.982807	0.997979	1	FALSE	FALSE	domain, Protein	-	SGL,SLH
ko:K09695	-0.0799337	-0.0783166	-0.00161703	-0.0215499	0.982807	1	1	FALSE	FALSE	PFAM ABC transporter related	-	ABC_tran
ko:K07043	-0.0799337	-0.0783166	-0.00161703	-0.0215499	0.982807	1	1	FALSE	FALSE	Protein of unknown function DUF45	-	DUF45,WLM
ko:K09694	-0.0799337	-0.0783166	-0.00161703	-0.0215499	0.982807	1	1	FALSE	FALSE	PFAM ABC-2 type transporter	-	ABC2_membrane
ko:K01297	-0.0799337	-0.0783166	-0.00161703	-0.0215499	0.982807	1	1	FALSE	FALSE	LD-carboxypeptidase	-	Peptidase_S66
ko:K13730	-0.0799337	-0.0783166	-0.00161703	-0.0215499	0.982807	1	1	FALSE	FALSE	regulation of response to stimulus	inlA	LRR_4,Strep_his_triad
ko:K05337	-0.0799337	-0.0783166	-0.00161703	-0.0215499	0.982807	1	1	FALSE	FALSE	ferredoxin	-	Fer4_15
ko:K16317	-0.0799337	-0.0783166	-0.00161703	-0.0215499	0.982807	1	1	FALSE	FALSE	Specifically catalyzes the N1-methylation of pseudouridine at position 54 (Psi54) in tRNAs	trmY	Methyltrn_RNA_2
ko:K07497	-0.0799337	-0.0783166	-0.00161703	-0.0215499	0.982807	1	1	FALSE	FALSE	transposase	-	HTH_28,rve
ko:K02915	-0.0799337	-0.0783166	-0.00161703	-0.0215499	0.982807	1	1	FALSE	FALSE	Belongs to the eukaryotic ribosomal protein eL34 family	rpl34e	Ribosomal_L34e
ko:K00662	-0.0799337	-0.0783166	-0.00161703	-0.0215499	0.982807	1	1	FALSE	FALSE	Aminoglycoside 3-N-acetyltransferase	aacC	Antibiotic_NAT
ko:K01153	-0.0799337	-0.0783166	-0.00161703	-0.0215499	0.982807	1	1	FALSE	FALSE	Subunit R is required for both nuclease and ATPase activities, but not for modification	hsdR	DUF3387,HSDR_N,ResIII
ko:K01179	-0.0799337	-0.0783166	-0.00161703	-0.0215499	0.982807	1	1	FALSE	FALSE	domain, Protein	-	SGL,SLH
ko:K05970	-0.0799337	-0.0783166	-0.00161703	-0.0215499	0.982807	1	1	FALSE	FALSE	domain, Protein	-	SGL,SLH
ko:K14274	-0.0799337	-0.0783166	-0.00161703	-0.0215499	0.982807	1	1	FALSE	FALSE	domain, Protein	-	SGL,SLH
ko:K05996	-0.0799337	-0.0783166	-0.00161703	-0.0215499	0.982807	1	1	FALSE	FALSE	metallocarboxypeptidase activity	scpD	P_proprotein,Peptidase_M14
ko:K01247	-0.0799337	-0.0783166	-0.00161703	-0.0215499	0.982807	1	1	FALSE	FALSE	endonuclease III	-	HhH-GPD
ko:K03790	-0.0799337	-0.0783166	-0.00161703	-0.0215499	0.982807	1	1	FALSE	FALSE	Alanine acetyltransferase	yjcK	Acetyltransf_3
ko:K00799	-0.0799337	-0.0783166	-0.00161703	-0.0215499	0.982807	1	1	FALSE	FALSE	Protein of unknown function (DUF952)	-	DUF952,GST_C_2,GST_N_3
ko:K01406	-0.0799337	-0.0783166	-0.00161703	-0.0215499	0.982807	1	1	FALSE	FALSE	regulation of response to stimulus	inlA	LRR_4,Strep_his_triad
ko:K12992	-0.0799337	-0.0783166	-0.00161703	-0.0215499	0.982807	1	1	FALSE	FALSE	Glycosyltransferase, group 2 family protein	-	Glycos_transf_2
ko:K01551	-0.0799337	-0.0783166	-0.00161703	-0.0215499	0.982807	1	1	FALSE	FALSE	Anion-transporting ATPase	-	ArsA_ATPase
ko:K02040	-0.0799337	-0.0783166	-0.00161703	-0.0215499	0.982807	1	1	FALSE	FALSE	TIGRFAM phosphate ABC transporter, phosphate-binding protein	-	PBP_like_2
ko:K02039	-0.0799337	-0.0783166	-0.00161703	-0.0215499	0.982807	1	1	FALSE	FALSE	PhoU domain	-	PhoU
ko:K02038	-0.0799337	-0.0783166	-0.00161703	-0.0215499	0.982807	1	1	FALSE	FALSE	inorganic phosphate transmembrane transporter activity	pstA	BPD_transp_1
ko:K07218	-0.0799337	-0.0783166	-0.00161703	-0.0215499	0.982807	1	1	FALSE	FALSE	Periplasmic copper-binding protein (NosD)	nosD	NosD
ko:K02036	-0.0799337	-0.0783166	-0.00161703	-0.0215499	0.982807	1	1	FALSE	FALSE	Part of the ABC transporter complex PstSACB involved in phosphate import. Responsible for energy coupling to the transport system	pstB	ABC_tran
ko:K09145	-0.0799337	-0.0783166	-0.00161703	-0.0215499	0.982807	1	1	FALSE	FALSE	Protein of unknown function (DUF402)	-	DUF402
ko:K20534	-0.0799337	-0.0783166	-0.00161703	-0.0215499	0.982807	1	1	FALSE	FALSE	PFAM Glycosyl transferase family 2	-	Glycos_transf_2
ko:K10747	0.0078599	0.0108438	-0.00298395	-0.0397666	0.968279	1	1	FALSE	FALSE	DNA ligase that seals nicks in double-stranded DNA during DNA replication, DNA recombination and DNA repair	lig	DNA_ligase_A_C,DNA_ligase_A_M,DNA_ligase_A_N
ko:K00054	0.0078599	0.0108438	-0.00298395	-0.0397666	0.968279	1	1	FALSE	FALSE	Belongs to the HMG-CoA reductase family	hmgA-1	HMG-CoA_red
ko:K21417	-0.0360369	-0.0296836	-0.00635324	-0.0846685	0.932525	0.947733	1	FALSE	FALSE	Transketolase, pyrimidine binding domain	-	Transket_pyr,Transketolase_C
ko:K01499	-0.0360369	-0.0296836	-0.00635324	-0.0846685	0.932525	1	1	FALSE	FALSE	Catalyzes the reversible interconversion of 5-formyl- H(4)MPT to methenyl-H(4)MPT(	mch	MCH
ko:K16203	-0.0360369	-0.0296836	-0.00635324	-0.0846685	0.932525	1	1	FALSE	FALSE	D-aminopeptidase	-	Peptidase_M55
ko:K08975	-0.0360369	-0.0296836	-0.00635324	-0.0846685	0.932525	1	1	FALSE	FALSE	Domain of unknown function (DUF373)	-	DUF373
ko:K15888	-0.0360369	-0.0296836	-0.00635324	-0.0846685	0.932525	1	1	FALSE	FALSE	Catalyzes the sequential condensation of isopentenyl diphosphate (IPP) with geranylgeranyl diphosphate (GGPP) to yield (2Z,6Z,10Z,14Z,18Z,22Z,26Z,30E,34E,38E)-undecaprenyl diphosphate (tritrans,heptacis-UPP). It is probably the precursor of glycosyl carrier lipids	uppS	Prenyltransf
ko:K02936	-0.0360369	-0.0296836	-0.00635324	-0.0846685	0.932525	1	1	FALSE	FALSE	Multifunctional RNA-binding protein that recognizes the K-turn motif in ribosomal RNA, the RNA component of RNase P, box H ACA, box C D and box C' D' sRNAs	rpl7ae	Ribosomal_L7Ae
ko:K02979	-0.0360369	-0.0296836	-0.00635324	-0.0846685	0.932525	1	1	FALSE	FALSE	Belongs to the eukaryotic ribosomal protein eS28 family	rps28e	Ribosomal_S28e
ko:K08315	-0.0360369	-0.0296836	-0.00635324	-0.0846685	0.932525	1	1	FALSE	FALSE	PFAM peptidase M52 hydrogen uptake protein	hycI	HycI
ko:K02976	-0.0360369	-0.0296836	-0.00635324	-0.0846685	0.932525	1	1	FALSE	FALSE	ribosomal protein	-	Ribosomal_S26e
ko:K01588	-0.0360369	-0.0296836	-0.00635324	-0.0846685	0.932525	1	1	FALSE	FALSE	Catalyzes the reversible conversion of 5-aminoimidazole ribonucleotide (AIR) and CO(2) to 4-carboxy-5-aminoimidazole ribonucleotide (CAIR)	purE	AIRC
ko:K21416	-0.0360369	-0.0296836	-0.00635324	-0.0846685	0.932525	0.948548	1	FALSE	FALSE	Dehydrogenase E1 component	-	E1_dh
ko:K00134	-0.0214046	-0.0134727	-0.00793197	-0.105708	0.915814	1	1	FALSE	FALSE	Belongs to the glyceraldehyde-3-phosphate dehydrogenase family	gap	Gp_dh_C,Gp_dh_N
ko:K04748	-0.0214046	-0.0134727	-0.00793197	-0.105708	0.915814	1	1	FALSE	FALSE	Associated with various cellular activities	-	AAA_5,DUF3987
ko:K06889	-0.00677236	0.00273834	-0.00951071	-0.126748	0.89914	1	1	FALSE	FALSE	thiolester hydrolase activity	-	Hydrolase_4,Peptidase_S15
ko:K03057	-0.00677236	0.00273834	-0.00951071	-0.126748	0.89914	1	1	FALSE	FALSE	RNA polymerase subunit 9	-	RNA_POL_M_15KD,TFIIS_C
ko:K03325	-0.00677236	0.00273834	-0.00951071	-0.126748	0.89914	1	1	FALSE	FALSE	PFAM Sodium Bile acid symporter family	-	SBF
ko:K07101	-0.00677236	0.00273834	-0.00951071	-0.126748	0.89914	1	1	FALSE	FALSE	Phosphoribosyl transferase domain	-	Pribosyltran
ko:K07075	-0.0799337	-0.0702111	-0.00972253	-0.129571	0.896906	1	1	FALSE	FALSE	DNA polymerase beta domain protein region	-	NTP_transf_2
ko:K09723	0.0078599	0.0189493	-0.0110894	-0.147787	0.882511	1	1	FALSE	FALSE	GINS complex protein	-	Sld5
ko:K07487	-0.0653014	-0.0540001	-0.0113013	-0.15061	0.880283	1	1	FALSE	FALSE	Transposase	-	DDE_Tnp_1,DDE_Tnp_1_6,DUF772
ko:K00757	-0.0506691	-0.0377891	-0.01288	-0.17165	0.863713	1	1	FALSE	FALSE	Uridine phosphorylase	-	PNP_UDP_1
ko:K00826	-0.0506691	-0.0377891	-0.01288	-0.17165	0.863713	1	1	FALSE	FALSE	Belongs to the class-IV pyridoxal-phosphate-dependent aminotransferase family	ilvE	Aminotran_4
ko:K03389	0.110286	0.124321	-0.0140351	-0.187043	0.851627	1	1	FALSE	FALSE	heterodisulfide reductase, subunit	-	CCG
ko:K01923	-0.0360369	-0.0215782	-0.0144587	-0.192689	0.847202	1	1	FALSE	FALSE	SAICAR synthetase	purC	SAICAR_synt
ko:K05592	-0.0214046	-0.00536715	-0.0160375	-0.213729	0.830759	1	1	FALSE	FALSE	DbpA RNA binding domain	deaD	DEAD,DbpA,Helicase_C
ko:K09120	-0.00677236	0.0108438	-0.0176162	-0.234768	0.814389	1	1	FALSE	FALSE	Belongs to the UPF0215 family	-	DUF99
ko:K03800	-0.00677236	0.0108438	-0.0176162	-0.234768	0.814389	1	1	FALSE	FALSE	Lipoate-protein ligase	-	BPL_LplA_LipB,Lip_prot_lig_C
ko:K18855	-0.00677236	0.0108438	-0.0176162	-0.234768	0.814389	0.855578	1	FALSE	FALSE	PFAM Oxidoreductase	-	GFO_IDH_MocA,GFO_IDH_MocA_C
ko:K01246	-0.00677236	0.0108438	-0.0176162	-0.234768	0.814389	1	1	FALSE	FALSE	Acetyltransferase (GNAT) family	yxbD	Acetyltransf_1
ko:K03424	-0.00677236	0.0108438	-0.0176162	-0.234768	0.814389	1	1	FALSE	FALSE	hydrolase, TatD	tatD	TatD_DNase
ko:K04799	-0.00677236	0.0108438	-0.0176162	-0.234768	0.814389	1	1	FALSE	FALSE	Structure-specific nuclease with 5'-flap endonuclease and 5'-3' exonuclease activities involved in DNA replication and repair. During DNA replication, cleaves the 5'-overhanging flap structure that is generated by displacement synthesis when DNA polymerase encounters the 5'-end of a downstream Okazaki fragment. Binds the unpaired 3'-DNA end and kinks the DNA to facilitate 5' cleavage specificity.…	fen	XPG_I,XPG_N
ko:K06930	-0.0799337	-0.0621056	-0.017828	-0.237591	0.812198	1	1	FALSE	FALSE	DNA binding protein	-	HTH_10
ko:K11261	-0.0799337	-0.0621056	-0.017828	-0.237591	0.812198	0.976287	1	FALSE	FALSE	PFAM formylmethanofuran dehydrogenase, subunit E region	-	FmdE,zf-dskA_traR
ko:K00973	0.0224922	0.0432658	-0.0207737	-0.276847	0.781897	1	1	FALSE	FALSE	PFAM Nucleotidyl transferase	rfbA	Hexapep,NTP_transferase
ko:K00239	-0.0506691	-0.0296836	-0.0209855	-0.27967	0.77973	1	1	FALSE	FALSE	succinate dehydrogenase or fumarate reductase, flavoprotein	-	FAD_binding_2,Succ_DH_flav_C
ko:K07533	-0.0506691	-0.0296836	-0.0209855	-0.27967	0.77973	1	1	FALSE	FALSE	PPIC-type PPIASE domain	-	Rotamase_3
ko:K03238	-0.0506691	-0.0296836	-0.0209855	-0.27967	0.77973	1	1	FALSE	FALSE	eIF-2 functions in the early steps of protein synthesis by forming a ternary complex with GTP and initiator tRNA	eif2b	eIF-5_eIF-2B
ko:K14475	-0.0506691	-0.0296836	-0.0209855	-0.27967	0.77973	0.887693	1	FALSE	FALSE	PFAM Beta propeller domain	-	Beta_propel,Inhibitor_I42
ko:K01939	-0.0506691	-0.0296836	-0.0209855	-0.27967	0.77973	1	1	FALSE	FALSE	Plays an important role in the de novo pathway of purine nucleotide biosynthesis. Catalyzes the first committed step in the biosynthesis of AMP from IMP	purA	Adenylsucc_synt
ko:K09148	-0.0506691	-0.0296836	-0.0209855	-0.27967	0.77973	0.998055	1	FALSE	FALSE	Protein of unknown function (DUF424)	-	DUF424
ko:K07569	-0.0506691	-0.0296836	-0.0209855	-0.27967	0.77973	1	1	FALSE	FALSE	H ACA RNA-protein complex	-	Gar1
ko:K01937	-0.0506691	-0.0296836	-0.0209855	-0.27967	0.77973	1	1	FALSE	FALSE	Catalyzes the ATP-dependent amination of UTP to CTP with either L-glutamine or ammonia as the source of nitrogen. Regulates intracellular CTP levels through interactions with the four ribonucleotide triphosphates	pyrG	CTP_synth_N,GATase
ko:K02004	0.0371244	0.0594768	-0.0223524	-0.297887	0.765789	1	1	FALSE	FALSE	COG0577 ABC-type antimicrobial peptide transport system permease component	-	FtsX,MacB_PCD
ko:K14128	-0.0360369	-0.0134727	-0.0225642	-0.30071	0.763636	0.87357	1	FALSE	FALSE	NADH ubiquinone oxidoreductase 20 kDa subunit	-	Oxidored_q6
ko:K01893	-0.0214046	0.00273834	-0.024143	-0.321749	0.747643	1	1	FALSE	FALSE	PFAM tRNA synthetase, class II (D, K and N)	-	tRNA-synt_2,tRNA_anti-codon
ko:K16868	-0.0945659	-0.0702111	-0.0243548	-0.324572	0.745505	0.813528	1	FALSE	FALSE	3-demethylubiquinone-9 3-O-methyltransferase activity	-	DUF1971,Methyltransf_11,Methyltransf_23,Methyltransf_25,Methyltransf_31,TehB
ko:K15022	-0.0945659	-0.0702111	-0.0243548	-0.324572	0.745505	0.841447	1	FALSE	FALSE	PFAM FAD-dependent pyridine nucleotide-disulphide oxidoreductase	-	Fe_hyd_SSU,Fe_hyd_lg_C,Fer2_4,Fer4,Fer4_20,Fer4_9,Molybdop_Fe4S4,Molybdopterin,Pyr_redox_2,Pyr_redox_3
ko:K00123	-0.0945659	-0.0702111	-0.0243548	-0.324572	0.745505	1	1	FALSE	FALSE	PFAM FAD-dependent pyridine nucleotide-disulphide oxidoreductase	-	Fe_hyd_SSU,Fe_hyd_lg_C,Fer2_4,Fer4,Fer4_20,Fer4_9,Molybdop_Fe4S4,Molybdopterin,Pyr_redox_2,Pyr_redox_3
ko:K17680	-0.0945659	-0.0702111	-0.0243548	-0.324572	0.745505	0.806098	1	FALSE	FALSE	Toprim-like	-	DnaB_C
ko:K14091	-0.0945659	-0.0702111	-0.0243548	-0.324572	0.745505	0.856137	1	FALSE	FALSE	4Fe-4S binding domain	-	Fer4
ko:K17716	-0.0945659	-0.0702111	-0.0243548	-0.324572	0.745505	0.803896	1	FALSE	FALSE	Polysaccharide biosynthesis protein	-	Polysacc_synt_2
ko:K16849	-0.0945659	-0.0702111	-0.0243548	-0.324572	0.745505	0.81503	1	FALSE	FALSE	PFAM SAF domain	-	SAF
ko:K17734	-0.0945659	-0.0702111	-0.0243548	-0.324572	0.745505	0.803164	1	FALSE	FALSE	Subtilase family	-	Calx-beta,Inhibitor_I9,Peptidase_S8
ko:K11179	-0.0945659	-0.0702111	-0.0243548	-0.324572	0.745505	0.89703	1	FALSE	FALSE	sulfur relay protein, TusE DsrC DsvC family	-	DsrC
ko:K07141	-0.0945659	-0.0702111	-0.0243548	-0.324572	0.745505	1	1	FALSE	FALSE	Probable molybdopterin binding domain	MA20_09420	MoCF_biosynth,NTP_transf_3
ko:K00571	-0.0945659	-0.0702111	-0.0243548	-0.324572	0.745505	1	1	FALSE	FALSE	dna methylase	-	Mrr_cat,N6_N4_Mtase
ko:K14087	-0.0945659	-0.0702111	-0.0243548	-0.324572	0.745505	0.859472	1	FALSE	FALSE	NADH dehydrogenase	-	NADHdh
ko:K20541	-0.0945659	-0.0702111	-0.0243548	-0.324572	0.745505	0.768214	1	FALSE	FALSE	glucan 1,4-alpha-glucosidase activity	-	Hydrolase_3,S6PP
ko:K00855	-0.0945659	-0.0702111	-0.0243548	-0.324572	0.745505	1	1	FALSE	FALSE	uridine kinase	prk	PRK
ko:K14086	-0.0945659	-0.0702111	-0.0243548	-0.324572	0.745505	0.86031	1	FALSE	FALSE	NADH-Ubiquinone oxidoreductase (complex I), chain 5 N-terminus	echA	Proton_antipo_M,Proton_antipo_N
ko:K18020	-0.0945659	-0.0702111	-0.0243548	-0.324572	0.745505	0.79235	1	FALSE	FALSE	aldehyde oxidase and xanthine dehydrogenase, a b hammerhead	-	Ald_Xan_dh_C,Ald_Xan_dh_C2
ko:K00694	-0.0945659	-0.0702111	-0.0243548	-0.324572	0.745505	1	1	FALSE	FALSE	translation initiation factor activity	-	Beta_helix,Cellulose_synt,DUF3131,Glycos_transf_2
ko:K07147	-0.0945659	-0.0702111	-0.0243548	-0.324572	0.745505	1	1	FALSE	FALSE	Oxidoreductase molybdopterin binding	-	Oxidored_molyb
ko:K07406	-0.0945659	-0.0702111	-0.0243548	-0.324572	0.745505	1	1	FALSE	FALSE	Family 4 glycosyl hydrolase	malH	Glyco_hydro_4,Glyco_hydro_4C
ko:K12527	-0.0945659	-0.0702111	-0.0243548	-0.324572	0.745505	0.884447	1	FALSE	FALSE	PFAM FAD-dependent pyridine nucleotide-disulphide oxidoreductase	-	Fe_hyd_SSU,Fe_hyd_lg_C,Fer2_4,Fer4,Fer4_20,Fer4_9,Molybdop_Fe4S4,Molybdopterin,Pyr_redox_2,Pyr_redox_3
ko:K15894	-0.0945659	-0.0702111	-0.0243548	-0.324572	0.745505	0.826477	1	FALSE	FALSE	Polysaccharide biosynthesis protein	-	Polysacc_synt_2
ko:K15357	-0.0945659	-0.0702111	-0.0243548	-0.324572	0.745505	0.839047	1	FALSE	FALSE	carboxylic ester hydrolase activity	-	Abhydrolase_1,Abhydrolase_3,Abhydrolase_6,Hydrolase_4
ko:K07402	-0.0945659	-0.0702111	-0.0243548	-0.324572	0.745505	1	1	FALSE	FALSE	XdhC and CoxI family	-	XdhC_C,XdhC_CoxI
ko:K06890	-0.0945659	-0.0702111	-0.0243548	-0.324572	0.745505	1	1	FALSE	FALSE	Thiamine pyrophosphate enzyme, central domain	-	TPP_enzyme_C,TPP_enzyme_M,TPP_enzyme_N
ko:K03520	-0.0945659	-0.0702111	-0.0243548	-0.324572	0.745505	1	1	FALSE	FALSE	aldehyde oxidase and xanthine dehydrogenase, a b hammerhead	-	Ald_Xan_dh_C,Ald_Xan_dh_C2
ko:K05989	-0.0945659	-0.0702111	-0.0243548	-0.324572	0.745505	1	1	FALSE	FALSE	glucan 1,4-alpha-glucosidase activity	-	Hydrolase_3,S6PP
ko:K06893	-0.0945659	-0.0702111	-0.0243548	-0.324572	0.745505	1	1	FALSE	FALSE	SnoaL-like polyketide cyclase	-	SnoaL
ko:K02217	-0.0945659	-0.0702111	-0.0243548	-0.324572	0.745505	1	1	FALSE	FALSE	PFAM Ferritin, Dps family protein	-	Ferritin
ko:K02169	-0.0945659	-0.0702111	-0.0243548	-0.324572	0.745505	1	1	FALSE	FALSE	Converts the free carboxyl group of a malonyl-thioester to its methyl ester by transfer of a methyl group from S-adenosyl- L-methionine (SAM). It allows to synthesize pimeloyl-ACP via the fatty acid synthetic pathway	bioC	Methyltransf_11
ko:K05792	-0.0945659	-0.0702111	-0.0243548	-0.324572	0.745505	1	1	FALSE	FALSE	Stress protein	-	DUF2510,HNH,TerD
ko:K01087	-0.0945659	-0.0702111	-0.0243548	-0.324572	0.745505	1	1	FALSE	FALSE	glucan 1,4-alpha-glucosidase activity	-	Hydrolase_3,S6PP
ko:K03179	-0.0945659	-0.0702111	-0.0243548	-0.324572	0.745505	1	1	FALSE	FALSE	Catalyzes the prenylation of para-hydroxybenzoate (PHB) with an all-trans polyprenyl group. Mediates the second step in the final reaction sequence of ubiquinone-8 (UQ-8) biosynthesis, which is the condensation of the polyisoprenoid side chain with PHB, generating the first membrane-bound Q intermediate 3- octaprenyl-4-hydroxybenzoate	ubiA	UbiA
ko:K03208	-0.0945659	-0.0702111	-0.0243548	-0.324572	0.745505	1	1	FALSE	FALSE	PFAM Glycosyl transferase, group 1	-	Glyco_trans_4_4,Glycos_transf_1
ko:K07011	-0.0945659	-0.0702111	-0.0243548	-0.324572	0.745505	1	1	FALSE	FALSE	PFAM Glycosyl transferase family 2	-	Glycos_transf_2
ko:K01338	-0.0945659	-0.0702111	-0.0243548	-0.324572	0.745505	1	1	FALSE	FALSE	Putative ATP-dependent Lon protease	-	Lon_2
ko:K04078	-0.0945659	-0.0702111	-0.0243548	-0.324572	0.745505	1	1	FALSE	FALSE	Binds to Cpn60 in the presence of Mg-ATP and suppresses the ATPase activity of the latter	groS	Cpn10
ko:K07061	-0.0945659	-0.0702111	-0.0243548	-0.324572	0.745505	1	1	FALSE	FALSE	nucleotidyltransferase activity	-	NTP_transf_2
ko:K00873	-0.0945659	-0.0702111	-0.0243548	-0.324572	0.745505	1	1	FALSE	FALSE	Belongs to the pyruvate kinase family	pyk	PEP-utilizers,PK,PK_C
ko:K03299	-0.0945659	-0.0702111	-0.0243548	-0.324572	0.745505	1	1	FALSE	FALSE	Gluconate	-	GntP_permease
ko:K03519	-0.0945659	-0.0702111	-0.0243548	-0.324572	0.745505	1	1	FALSE	FALSE	CO dehydrogenase flavoprotein domain protein	-	CO_deh_flav_C,FAD_binding_5
ko:K07057	-0.0945659	-0.0702111	-0.0243548	-0.324572	0.745505	1	1	FALSE	FALSE	polyamine biosynthetic process	bpsA	DUF43
ko:K02062	-0.00677236	0.0189493	-0.0257217	-0.342789	0.731757	1	1	FALSE	FALSE	ABC transporter	potA	ABC_tran,TOBE_2
ko:K06883	-0.00677236	0.0189493	-0.0257217	-0.342789	0.731757	1	1	FALSE	FALSE	Conserved hypothetical ATP binding protein	-	ATP_bind_1
ko:K16785	-0.00677236	0.0189493	-0.0257217	-0.342789	0.731757	0.803711	1	FALSE	FALSE	PFAM Cobalt transport protein	-	CbiQ
ko:K16786	-0.00677236	0.0189493	-0.0257217	-0.342789	0.731757	0.802966	1	FALSE	FALSE	Psort location CytoplasmicMembrane, score 9.49	-	ABC_tran
ko:K03432	-0.00677236	0.0189493	-0.0257217	-0.342789	0.731757	1	1	FALSE	FALSE	Proteasome endopeptidase complex	-	Proteasome,Proteasome_A_N
ko:K08223	-0.00677236	0.0189493	-0.0257217	-0.342789	0.731757	0.975676	1	FALSE	FALSE	Major Facilitator Superfamily	-	MFS_1,Sugar_tr
ko:K04655	-0.00677236	0.0189493	-0.0257217	-0.342789	0.731757	1	1	FALSE	FALSE	TIGRFAM hydrogenase expression formation protein HypE	-	AIRS,AIRS_C
ko:K02010	-0.00677236	0.0189493	-0.0257217	-0.342789	0.731757	1	1	FALSE	FALSE	ABC transporter	potA	ABC_tran,TOBE_2
ko:K08094	-0.00677236	0.0189493	-0.0257217	-0.342789	0.731757	0.980091	1	FALSE	FALSE	PFAM sugar isomerase (SIS)	hxlB	SIS
ko:K17240	-0.00677236	0.0189493	-0.0257217	-0.342789	0.731757	0.792681	1	FALSE	FALSE	ABC transporter	potA	ABC_tran,TOBE_2
ko:K01556	-0.00677236	0.0189493	-0.0257217	-0.342789	0.731757	1	1	FALSE	FALSE	Catalyzes the cleavage of L-kynurenine (L-Kyn) and L-3- hydroxykynurenine (L-3OHKyn) into anthranilic acid (AA) and 3- hydroxyanthranilic acid (3-OHAA), respectively	kynU	Aminotran_5
ko:K10112	-0.00677236	0.0189493	-0.0257217	-0.342789	0.731757	0.903442	1	FALSE	FALSE	ABC transporter	potA	ABC_tran,TOBE_2
ko:K09735	-0.00677236	0.0189493	-0.0257217	-0.342789	0.731757	0.916826	1	FALSE	FALSE	Belongs to the UPF0218 family	-	DUF359
ko:K03465	-0.00677236	0.0189493	-0.0257217	-0.342789	0.731757	1	1	FALSE	FALSE	Catalyzes the reductive methylation of 2'-deoxyuridine- 5'-monophosphate (dUMP) to 2'-deoxythymidine-5'-monophosphate (dTMP) while utilizing 5,10-methylenetetrahydrofolate (mTHF) as the methyl donor, and NADPH and FADH(2) as the reductant	thyX	Thy1
ko:K07079	-0.00677236	0.0189493	-0.0257217	-0.342789	0.731757	1	1	FALSE	FALSE	PFAM aldo keto reductase	-	Aldo_ket_red,Fer4_17
ko:K11072	-0.00677236	0.0189493	-0.0257217	-0.342789	0.731757	0.886797	1	FALSE	FALSE	ABC transporter	potA	ABC_tran,TOBE_2
ko:K15497	-0.00677236	0.0189493	-0.0257217	-0.342789	0.731757	0.819679	1	FALSE	FALSE	ABC transporter	potA	ABC_tran,TOBE_2
ko:K02052	-0.00677236	0.0189493	-0.0257217	-0.342789	0.731757	1	1	FALSE	FALSE	ABC transporter	potA	ABC_tran,TOBE_2
ko:K07463	-0.00677236	0.0189493	-0.0257217	-0.342789	0.731757	1	1	FALSE	FALSE	DHHA1 domain	recJ	DHHA1
ko:K06024	-0.00677236	0.0189493	-0.0257217	-0.342789	0.731757	1	1	FALSE	FALSE	segregation and condensation protein	-	SMC_ScpB
ko:K09143	-0.00677236	0.0189493	-0.0257217	-0.342789	0.731757	0.939697	1	FALSE	FALSE	-	-	Cyclophil_like
ko:K00845	-0.0799337	-0.0540001	-0.0259335	-0.345612	0.729634	1	1	FALSE	FALSE	COG1940 Transcriptional regulator sugar kinase	glcK	ROK
ko:K22224	0.0371244	0.0675823	-0.0304579	-0.405908	0.68481	0.688298	1	FALSE	FALSE	PFAM ATP-grasp domain	-	ATP-grasp_5
ko:K02031	-0.0214046	0.0108438	-0.0322485	-0.42977	0.667363	1	1	FALSE	FALSE	Belongs to the ABC transporter superfamily	-	ABC_tran,oligo_HPY
ko:K09118	-0.0945659	-0.0621056	-0.0324603	-0.432593	0.665311	0.866587	1	FALSE	FALSE	Uncharacterised protein family (UPF0182)	-	UPF0182
ko:K06919	-0.0945659	-0.0621056	-0.0324603	-0.432593	0.665311	1	1	FALSE	FALSE	Psort location Cytoplasmic, score	-	AAA_25,D5_N,DUF3987,PriCT_2,Prim-Pol
ko:K07452	-0.0945659	-0.0621056	-0.0324603	-0.432593	0.665311	0.937771	1	FALSE	FALSE	Cell division protein 48, CDC48, domain 2	-	AAA,AAA_5
ko:K19577	-0.0945659	-0.0621056	-0.0324603	-0.432593	0.665311	0.690989	1	FALSE	FALSE	Major Facilitator Superfamily	araJ	MFS_1,Sugar_tr
ko:K00590	-0.0945659	-0.0621056	-0.0324603	-0.432593	0.665311	1	1	FALSE	FALSE	N-4 methylation of cytosine	-	N6_N4_Mtase,UPF0020
ko:K06933	-0.0945659	-0.0621056	-0.0324603	-0.432593	0.665311	1	1	FALSE	FALSE	DUF134 domain containing protein	-	DUF134
ko:K03518	-0.0945659	-0.0621056	-0.0324603	-0.432593	0.665311	1	1	FALSE	FALSE	aerobic-type carbon monoxide dehydrogenase, small subunit CoxS	-	Fer2,Fer2_2
ko:K07133	-0.0945659	-0.0621056	-0.0324603	-0.432593	0.665311	0.987127	1	FALSE	FALSE	AAA domain	-	AAA_14,DUF4143
ko:K00558	-0.0945659	-0.0621056	-0.0324603	-0.432593	0.665311	1	1	FALSE	FALSE	C-5 cytosine-specific DNA methylase	-	DNA_methylase
ko:K07495	-0.0945659	-0.0621056	-0.0324603	-0.432593	0.665311	0.928924	1	FALSE	FALSE	Transposase IS4 family protein	-	DDE_Tnp_1
ko:K07319	-0.0945659	-0.0621056	-0.0324603	-0.432593	0.665311	0.957142	1	FALSE	FALSE	PFAM DNA methylase N-4 N-6 domain protein	-	N6_N4_Mtase
ko:K05540	-0.0945659	-0.0621056	-0.0324603	-0.432593	0.665311	1	1	FALSE	FALSE	Catalyzes the synthesis of 5,6-dihydrouridine (D), a modified base found in the D-loop of most tRNAs, via the reduction of the C5-C6 double bond in target uridines	dus	Dus
ko:K16017	-0.0945659	-0.0621056	-0.0324603	-0.432593	0.665311	0.734821	1	FALSE	FALSE	haloacid dehalogenase-like hydrolase	-	GFO_IDH_MocA,HAD_2
ko:K09825	-0.0945659	-0.0621056	-0.0324603	-0.432593	0.665311	0.824846	1	FALSE	FALSE	Belongs to the Fur family	perR	FUR
ko:K02445	-0.0945659	-0.0621056	-0.0324603	-0.432593	0.665311	1	1	FALSE	FALSE	Major Facilitator Superfamily	-	MFS_1
ko:K00392	-0.0945659	-0.0621056	-0.0324603	-0.432593	0.665311	1	1	FALSE	FALSE	HEPN domain	cysI	HEPN,NIR_SIR,NIR_SIR_ferr
ko:K07038	-0.0945659	-0.0621056	-0.0324603	-0.432593	0.665311	1	1	FALSE	FALSE	membrane-bound metal-dependent	-	YdjM
ko:K01755	-0.0945659	-0.0621056	-0.0324603	-0.432593	0.665311	1	1	FALSE	FALSE	TIGRFAM argininosuccinate lyase	argH	ASL_C2,Lyase_1
ko:K00390	-0.0945659	-0.0621056	-0.0324603	-0.432593	0.665311	1	1	FALSE	FALSE	Phosphoadenosine phosphosulfate reductase family	-	PAPS_reduct
ko:K07448	-0.0945659	-0.0621056	-0.0324603	-0.432593	0.665311	0.940009	1	FALSE	FALSE	Restriction endonuclease	-	Mrr_N,Mrr_cat
ko:K02437	0.0663889	0.100004	-0.0336154	-0.447987	0.654163	1	1	FALSE	FALSE	The glycine cleavage system catalyzes the degradation of glycine. The H protein shuttles the methylamine group of glycine from the P protein to the T protein	gcvH	DGC,GCV_H
ko:K02823	-0.00677236	0.0270548	-0.0338272	-0.45081	0.652127	1	1	FALSE	FALSE	Iron-sulfur cluster binding domain of dihydroorotate dehydrogenase B	pyrK	DHODB_Fe-S_bind,NAD_binding_1
ko:K03497	-0.00677236	0.0270548	-0.0338272	-0.45081	0.652127	1	1	FALSE	FALSE	Belongs to the ParB family	spo0J	ParBc
ko:K00946	-0.0799337	-0.0458946	-0.034039	-0.453632	0.650093	1	1	FALSE	FALSE	Catalyzes the ATP-dependent phosphorylation of thiamine- monophosphate (TMP) to form thiamine-pyrophosphate (TPP), the active form of vitamin B1	thiL	AIRS,AIRS_C
ko:K16789	-0.0653014	-0.0296836	-0.0356178	-0.474672	0.635021	0.695527	1	FALSE	FALSE	Thiamine transporter protein (Thia_YuaJ)	yuaJ	Thia_YuaJ
ko:K07755	-0.0653014	-0.0296836	-0.0356178	-0.474672	0.635021	0.853422	1	FALSE	FALSE	Methyltransferase type 11	arsM	Methyltransf_31
ko:K02379	-0.0653014	-0.0296836	-0.0356178	-0.474672	0.635021	1	1	FALSE	FALSE	Required for formate dehydrogenase (FDH) activity. Acts as a sulfur carrier protein that transfers sulfur from IscS to the molybdenum cofactor prior to its insertion into FDH	fdhD	FdhD-NarQ
ko:K05827	-0.0653014	-0.0296836	-0.0356178	-0.474672	0.635021	1	1	FALSE	FALSE	Belongs to the RimK family	-	GSH-S_N,RimK
ko:K01868	-0.0360369	0.00273834	-0.0387752	-0.516751	0.60533	1	1	FALSE	FALSE	Belongs to the class-II aminoacyl-tRNA synthetase family	thrS	HGTP_anticodon,tRNA-Thr_ED,tRNA-synt_2b
ko:K03809	-0.0360369	0.00273834	-0.0387752	-0.516751	0.60533	1	1	FALSE	FALSE	FMN binding	-	FMN_red,Flavodoxin_1,Flavodoxin_5
ko:K07238	-0.0214046	0.0189493	-0.040354	-0.537791	0.590722	0.858177	1	FALSE	FALSE	Zinc transporter	zupT	Zip
ko:K02033	-0.0214046	0.0189493	-0.040354	-0.537791	0.590722	1	1	FALSE	FALSE	PFAM binding-protein-dependent transport systems inner membrane component	-	BPD_transp_1
ko:K02032	-0.0214046	0.0189493	-0.040354	-0.537791	0.590722	1	1	FALSE	FALSE	Oligopeptide/dipeptide transporter, C-terminal region	-	ABC_tran,oligo_HPY
ko:K03236	-0.0214046	0.0189493	-0.040354	-0.537791	0.590722	1	1	FALSE	FALSE	Seems to be required for maximal rate of protein biosynthesis. Enhances ribosome dissociation into subunits and stabilizes the binding of the initiator Met-tRNA(I) to 40 S ribosomal subunits	eif1a	eIF-1a
ko:K01266	-0.0945659	-0.0540001	-0.0405658	-0.540614	0.588774	1	1	FALSE	FALSE	Peptidase family S58	-	Peptidase_S58
ko:K03781	-0.0945659	-0.0540001	-0.0405658	-0.540614	0.588774	1	1	FALSE	FALSE	catalase activity	kat	Catalase,Catalase-rel
ko:K03782	-0.0945659	-0.0540001	-0.0405658	-0.540614	0.588774	1	1	FALSE	FALSE	Bifunctional enzyme with both catalase and broad- spectrum peroxidase activity	katG	peroxidase
ko:K05601	-0.0945659	-0.0540001	-0.0405658	-0.540614	0.588774	1	1	FALSE	FALSE	Catalyzes the reduction of hydroxylamine to form NH(3) and H(2)O	hcp	Prismane
ko:K09807	-0.0945659	-0.0540001	-0.0405658	-0.540614	0.588774	0.733027	1	FALSE	FALSE	Protein of unknown function (DUF541)	-	SIMPL
ko:K08320	-0.0945659	-0.0540001	-0.0405658	-0.540614	0.588774	0.781512	1	FALSE	FALSE	GDP-mannose mannosyl hydrolase activity	mutT5	NUDIX
ko:K01520	-0.0945659	-0.0540001	-0.0405658	-0.540614	0.588774	1	1	FALSE	FALSE	This enzyme is involved in nucleotide metabolism it produces dUMP, the immediate precursor of thymidine nucleotides and it decreases the intracellular concentration of dUTP so that uracil cannot be incorporated into DNA	dut	dUTPase
ko:K07050	-0.0945659	-0.0540001	-0.0405658	-0.540614	0.588774	0.905336	1	FALSE	FALSE	metal-dependent hydrolases related to alanyl-tRNA synthetase HxxxH domain	-	tRNA-synt_2c,tRNA_SAD
ko:K07316	-0.0945659	-0.0540001	-0.0405658	-0.540614	0.588774	0.848064	1	FALSE	FALSE	DNA methylase	-	N6_N4_Mtase
ko:K03716	-0.0945659	-0.0540001	-0.0405658	-0.540614	0.588774	1	1	FALSE	FALSE	radical SAM domain protein	-	-
ko:K12287	-0.0945659	-0.0540001	-0.0405658	-0.540614	0.588774	0.699908	1	FALSE	FALSE	-	exbB2	DUF2341,Laminin_G_3,MotA_ExbB
ko:K01596	-0.0945659	-0.0540001	-0.0405658	-0.540614	0.588774	1	1	FALSE	FALSE	Catalyzes the conversion of oxaloacetate (OAA) to phosphoenolpyruvate (PEP), the rate-limiting step in the metabolic pathway that produces glucose from lactate and other precursors derived from the citric acid cycle	pckG	PEPCK_C,PEPCK_N
ko:K01940	-0.0945659	-0.0540001	-0.0405658	-0.540614	0.588774	1	1	FALSE	FALSE	Belongs to the argininosuccinate synthase family. Type 1 subfamily	argG	Arginosuc_synth
ko:K07335	-0.0945659	-0.0540001	-0.0405658	-0.540614	0.588774	0.842936	1	FALSE	FALSE	PFAM Basic membrane	-	Bmp
ko:K03561	-0.0945659	-0.0540001	-0.0405658	-0.540614	0.588774	1	1	FALSE	FALSE	-	exbB2	DUF2341,Laminin_G_3,MotA_ExbB
ko:K06857	-0.0945659	-0.0540001	-0.0405658	-0.540614	0.588774	0.977712	1	FALSE	FALSE	ATPases associated with a variety of cellular activities	-	ABC_tran,TOBE
ko:K20074	-0.0945659	-0.0540001	-0.0405658	-0.540614	0.588774	0.608828	1	FALSE	FALSE	Part of the Rad50 Mre11 complex, which is involved in the early steps of DNA double-strand break (DSB) repair. The complex may facilitate opening of the processed DNA ends to aid in the recruitment of HerA and NurA. Rad50 controls the balance between DNA end bridging and DNA resection via ATP-dependent structural rearrangements of the Rad50 Mre11 complex	-	MMPL,SMC_N
ko:K01436	-0.0945659	-0.0540001	-0.0405658	-0.540614	0.588774	1	1	FALSE	FALSE	peptidase dimerisation domain protein	-	M20_dimer,Peptidase_M20
ko:K00030	-0.0945659	-0.0540001	-0.0405658	-0.540614	0.588774	1	1	FALSE	FALSE	Isocitrate/isopropylmalate dehydrogenase	-	Iso_dh,MoCF_biosynth
ko:K01042	-0.0945659	-0.0540001	-0.0405658	-0.540614	0.588774	1	1	FALSE	FALSE	L-seryl-tRNASec selenium transferase activity	-	Aminotran_5,Cys_Met_Meta_PP,SelA
ko:K09714	-0.0945659	-0.0540001	-0.0405658	-0.540614	0.588774	0.743186	1	FALSE	FALSE	transcriptional regulatory protein	-	Sigma70_r4,TFX_C
ko:K06950	-0.00677236	0.0351603	-0.0419327	-0.55883	0.576278	0.9208	1	FALSE	FALSE	Metal dependent phosphohydrolases with conserved 'HD' motif.	-	HD
ko:K01299	-0.00677236	0.0351603	-0.0419327	-0.55883	0.576278	1	1	FALSE	FALSE	Broad specificity carboxypetidase that releases amino acids sequentially from the C-terminus, including neutral, aromatic, polar and basic residues	-	Peptidase_M32
ko:K01426	-0.0799337	-0.0377891	-0.0421445	-0.561653	0.574352	1	1	FALSE	FALSE	Carbon-nitrogen hydrolase	nitB	CN_hydrolase
ko:K22447	0.0810212	0.124321	-0.0432996	-0.577047	0.563908	0.564384	1	FALSE	FALSE	PFAM chaperonin Cpn60 TCP-1	thsB	Cpn60_TCP1
ko:K03738	0.198079	0.245903	-0.047824	-0.637343	0.523902	1	1	FALSE	FALSE	PFAM Aldehyde ferredoxin oxidoreductase	-	AFOR_C,AFOR_N
ko:K01845	-0.0214046	0.0270548	-0.0484595	-0.645811	0.518402	1	1	FALSE	FALSE	Belongs to the class-III pyridoxal-phosphate-dependent aminotransferase family	-	Aminotran_3
ko:K01586	-0.0945659	-0.0458946	-0.0486713	-0.648634	0.516575	1	1	FALSE	FALSE	Specifically catalyzes the decarboxylation of meso- diaminopimelate (meso-DAP) to L-lysine	lysA	Orn_Arg_deC_N,Orn_DAP_Arg_deC
ko:K00290	-0.0945659	-0.0458946	-0.0486713	-0.648634	0.516575	1	1	FALSE	FALSE	saccharopine dehydrogenase activity	lys	Sacchrp_dh_C,Sacchrp_dh_NADP
ko:K03605	-0.0945659	-0.0458946	-0.0486713	-0.648634	0.516575	1	1	FALSE	FALSE	hydrogenase maturation protease	-	HycI
ko:K06400	-0.0945659	-0.0458946	-0.0486713	-0.648634	0.516575	0.860231	1	FALSE	FALSE	ATPases associated with a variety of cellular activities	mglA	ABC_tran
ko:K02020	-0.0945659	-0.0458946	-0.0486713	-0.648634	0.516575	1	1	FALSE	FALSE	TIGRFAM molybdenum ABC transporter, periplasmic molybdate-binding protein	-	SBP_bac_11
ko:K13746	-0.0945659	-0.0458946	-0.0486713	-0.648634	0.516575	0.60318	1	FALSE	FALSE	saccharopine dehydrogenase activity	lys	Sacchrp_dh_C,Sacchrp_dh_NADP
ko:K01207	-0.0945659	-0.0458946	-0.0486713	-0.648634	0.516575	1	1	FALSE	FALSE	Glycoside hydrolase family 3	-	Glyco_hydro_3,Glyco_hydro_3_C
ko:K18678	-0.0945659	-0.0458946	-0.0486713	-0.648634	0.516575	0.54512	1	FALSE	FALSE	PFAM phosphatidate cytidylyltransferase	-	-
ko:K13819	-0.0945659	-0.0458946	-0.0486713	-0.648634	0.516575	0.60022	1	FALSE	FALSE	May be involved in the formation or repair of Fe-S clusters present in iron-sulfur proteins	nifU	Fer2_BFD,NifU,NifU_N
ko:K00812	-0.0945659	-0.0458946	-0.0486713	-0.648634	0.516575	1	1	FALSE	FALSE	PFAM aminotransferase, class I	yugH	Aminotran_1_2
ko:K02056	-0.0945659	-0.0458946	-0.0486713	-0.648634	0.516575	1	1	FALSE	FALSE	ATPases associated with a variety of cellular activities	mglA	ABC_tran
ko:K00140	-0.0945659	-0.0458946	-0.0486713	-0.648634	0.516575	1	1	FALSE	FALSE	Aldehyde dehydrogenase family	-	Aldedh
ko:K05306	-0.0945659	-0.0458946	-0.0486713	-0.648634	0.516575	0.919736	1	FALSE	FALSE	Belongs to the HAD-like hydrolase superfamily. PhnX family	phnX	HAD_2
ko:K01255	-0.0945659	-0.0458946	-0.0486713	-0.648634	0.516575	1	1	FALSE	FALSE	Presumably involved in the processing and regular turnover of intracellular proteins. Catalyzes the removal of unsubstituted N-terminal amino acids from various peptides	pepA	Peptidase_M17,Peptidase_M17_N
ko:K17840	-0.0945659	-0.0458946	-0.0486713	-0.648634	0.516575	0.553506	1	FALSE	FALSE	acetyltransferase	-	Acetyltransf_1,Acetyltransf_10,Acetyltransf_7
ko:K02554	-0.0945659	-0.0458946	-0.0486713	-0.648634	0.516575	1	1	FALSE	FALSE	Fumarylacetoacetate (FAA) hydrolase family	-	FAA_hydrolase
ko:K04486	-0.0945659	-0.0458946	-0.0486713	-0.648634	0.516575	0.954173	1	FALSE	FALSE	zinc ion binding	-	PHP,PHP_C
ko:K19064	-0.0945659	-0.0458946	-0.0486713	-0.648634	0.516575	0.540304	1	FALSE	FALSE	Saccharopine dehydrogenase C-terminal domain	lysDH	ELFV_dehydrog,Sacchrp_dh_C,Sacchrp_dh_NADP
ko:K09707	-0.0945659	-0.0458946	-0.0486713	-0.648634	0.516575	0.653445	1	FALSE	FALSE	ACT domain	-	ACT_7
ko:K06336	-0.0945659	-0.0458946	-0.0486713	-0.648634	0.516575	0.865098	1	FALSE	FALSE	Cell division protein FtsN	tasA	Peptidase_M73
ko:K01799	-0.0945659	-0.0458946	-0.0486713	-0.648634	0.516575	1	1	FALSE	FALSE	Asp/Glu/Hydantoin racemase	-	Asp_Glu_race
ko:K01644	-0.0945659	-0.0458946	-0.0486713	-0.648634	0.516575	1	1	FALSE	FALSE	Belongs to the HpcH HpaI aldolase family	citE	HpcH_HpaI
ko:K07087	-0.0945659	-0.0458946	-0.0486713	-0.648634	0.516575	0.77914	1	FALSE	FALSE	Membrane protein of 12 TMs	-	12TM_1
ko:K06909	-0.0945659	-0.0458946	-0.0486713	-0.648634	0.516575	0.84362	1	FALSE	FALSE	Terminase RNAseH like domain	-	Terminase_3,Terminase_3C
ko:K21993	-0.0945659	-0.0458946	-0.0486713	-0.648634	0.516575	0.521864	1	FALSE	FALSE	Formate nitrite family of	fnt	Form_Nir_trans
ko:K01617	-0.0945659	-0.0458946	-0.0486713	-0.648634	0.516575	1	1	FALSE	FALSE	Fumarylacetoacetate (FAA) hydrolase family	-	FAA_hydrolase
ko:K12574	-0.00677236	0.0432658	-0.0500382	-0.666851	0.504867	0.598361	1	FALSE	FALSE	PFAM RNA-metabolising metallo-beta-lactamase	-	Lactamase_B_2,RMMBL
ko:K03574	-0.00677236	0.0432658	-0.0500382	-0.666851	0.504867	1	1	FALSE	FALSE	NUDIX domain	-	FR47,NUDIX
ko:K00764	-0.00677236	0.0432658	-0.0500382	-0.666851	0.504867	1	1	FALSE	FALSE	Catalyzes the formation of phosphoribosylamine from phosphoribosylpyrophosphate (PRPP) and glutamine	purF	GATase_7,Pribosyltran
ko:K09927	-0.0799337	-0.0296836	-0.05025	-0.669674	0.503066	0.622393	1	FALSE	FALSE	Winged helix DNA-binding domain	-	HTH_42
ko:K07722	-0.0799337	-0.0296836	-0.05025	-0.669674	0.503066	0.682279	1	FALSE	FALSE	Ribbon-helix-helix protein, copG family	nikR1	NikR_C,RHH_1
ko:K02433	-0.0799337	-0.0296836	-0.05025	-0.669674	0.503066	1	1	FALSE	FALSE	Allows the formation of correctly charged Gln-tRNA(Gln) through the transamidation of misacylated Glu-tRNA(Gln) in organisms which lack glutaminyl-tRNA synthetase. The reaction takes place in the presence of glutamine and ATP through an activated gamma-phospho-Glu-tRNA(Gln)	gatA	Amidase,FCD
ko:K06039	-0.0799337	-0.0296836	-0.05025	-0.669674	0.503066	0.859495	1	FALSE	FALSE	Part of a sulfur-relay system required for 2-thiolation of 5-methylaminomethyl-2-thiouridine (mnm(5)s(2)U) at tRNA wobble positions. Accepts sulfur from TusA and transfers it in turn to TusE	ychN	DrsE
ko:K03709	-0.0653014	-0.0134727	-0.0518288	-0.690713	0.489746	0.966432	1	FALSE	FALSE	Iron dependent	-	Fe_dep_repr_C,Fe_dep_repress,FeoA
-	34.2912	34.3457	-0.0544885	-0.726159	0.467741	1	1	FALSE	FALSE	PFAM transcriptional regulator PadR family protein	-	PadR
ko:K00772	-0.0360369	0.0189493	-0.0549862	-0.732792	0.463685	1	1	FALSE	FALSE	Purine nucleoside phosphorylase which is highly specific for 6-oxopurine nucleosides. Cleaves guanosine or inosine to respective bases and sugar-1-phosphate molecules. Involved in purine salvage	-	PNP_UDP_1
ko:K06942	-0.0360369	0.0189493	-0.0549862	-0.732792	0.463685	0.743907	1	FALSE	FALSE	PFAM GTPase of	-	MMR_HSR1,MMR_HSR1_C,TGS
ko:K18979	-0.0214046	0.0351603	-0.056565	-0.753832	0.45095	0.4725	1	FALSE	FALSE	Catalyzes the conversion of epoxyqueuosine (oQ) to queuosine (Q), which is a hypermodified base found in the wobble positions of tRNA(Asp), tRNA(Asn), tRNA(His) and tRNA(Tyr)	-	Fer4_16
ko:K01599	-0.0945659	-0.0377891	-0.0567768	-0.756655	0.449257	1	1	FALSE	FALSE	PFAM Uroporphyrinogen decarboxylase (URO-D)	-	URO-D
ko:K01777	-0.0945659	-0.0377891	-0.0567768	-0.756655	0.449257	1	1	FALSE	FALSE	Belongs to the proline racemase family	prdF	Pro_racemase
ko:K01443	-0.0945659	-0.0377891	-0.0567768	-0.756655	0.449257	1	1	FALSE	FALSE	Belongs to the metallo-dependent hydrolases superfamily. NagA family	-	Amidohydro_1
ko:K01611	-0.0945659	-0.0377891	-0.0567768	-0.756655	0.449257	1	1	FALSE	FALSE	Catalyzes the decarboxylation of S-adenosylmethionine to S-adenosylmethioninamine (dcAdoMet), the propylamine donor required for the synthesis of the polyamines spermine and spermidine from the diamine putrescine	-	AdoMet_dc
ko:K11136	-0.0945659	-0.0377891	-0.0567768	-0.756655	0.449257	0.54167	1	FALSE	FALSE	Helicase	-	DEAD_2,Helicase_C_2
ko:K01938	-0.0945659	-0.0377891	-0.0567768	-0.756655	0.449257	1	1	FALSE	FALSE	Belongs to the formate--tetrahydrofolate ligase family	fhs	FTHFS
ko:K06920	-0.0945659	-0.0377891	-0.0567768	-0.756655	0.449257	0.730659	1	FALSE	FALSE	Catalyzes the ATP-dependent conversion of 7-carboxy-7- deazaguanine (CDG) to 7-cyano-7-deazaguanine (preQ(0))	queC	QueC
ko:K03218	-0.0945659	-0.0377891	-0.0567768	-0.756655	0.449257	1	1	FALSE	FALSE	Belongs to the class IV-like SAM-binding methyltransferase superfamily. RNA methyltransferase TrmH family	yacO	SpoU_methylase,SpoU_sub_bind
ko:K00523	-0.0945659	-0.0377891	-0.0567768	-0.756655	0.449257	1	1	FALSE	FALSE	Oxidoreductase FAD-binding domain	-	FAD_binding_6,Fer2,NAD_binding_1
ko:K01476	-0.0945659	-0.0377891	-0.0567768	-0.756655	0.449257	1	1	FALSE	FALSE	Belongs to the arginase family	-	Arginase
ko:K01738	-0.0945659	-0.0377891	-0.0567768	-0.756655	0.449257	1	1	FALSE	FALSE	Belongs to the cysteine synthase cystathionine beta- synthase family	cysK	PALP
ko:K07730	-0.0945659	-0.0377891	-0.0567768	-0.756655	0.449257	0.607908	1	FALSE	FALSE	SMART regulatory protein, Crp	-	HTH_24,MarR_2
ko:K00088	-0.0945659	-0.0377891	-0.0567768	-0.756655	0.449257	1	1	FALSE	FALSE	Catalyzes the conversion of inosine 5'-phosphate (IMP) to xanthosine 5'-phosphate (XMP), the first committed and rate- limiting step in the de novo synthesis of guanine nucleotides, and therefore plays an important role in the regulation of cell growth	guaB	CBS,IMPDH
ko:K01687	-0.0945659	-0.0377891	-0.0567768	-0.756655	0.449257	1	1	FALSE	FALSE	Belongs to the IlvD Edd family	ilvD	ILVD_EDD
ko:K00874	-0.0945659	-0.0377891	-0.0567768	-0.756655	0.449257	1	1	FALSE	FALSE	PFAM PfkB domain protein	-	PfkB
ko:K07089	-0.0945659	-0.0377891	-0.0567768	-0.756655	0.449257	0.676743	1	FALSE	FALSE	Predicted permease	-	ArsP_1
ko:K01704	-0.0945659	-0.0377891	-0.0567768	-0.756655	0.449257	1	1	FALSE	FALSE	Catalyzes the isomerization between 2-isopropylmalate and 3-isopropylmalate, via the formation of 2-isopropylmaleate	leuD	Aconitase_C
ko:K03281	-0.0945659	-0.0377891	-0.0567768	-0.756655	0.449257	1	1	FALSE	FALSE	PFAM CBS domain	-	CBS,Voltage_CLC
ko:K01685	-0.0945659	-0.0377891	-0.0567768	-0.756655	0.449257	1	1	FALSE	FALSE	D-galactarate dehydratase Altronate hydrolase	uxaA	GD_AH_C,SAF
ko:K01467	-0.0945659	-0.0377891	-0.0567768	-0.756655	0.449257	1	1	FALSE	FALSE	Beta-lactamase enzyme family	XK27_09285	Beta-lactamase2
ko:K17836	-0.0945659	-0.0377891	-0.0567768	-0.756655	0.449257	0.481811	1	FALSE	FALSE	Beta-lactamase enzyme family	XK27_09285	Beta-lactamase2
ko:K09001	-0.0945659	-0.0377891	-0.0567768	-0.756655	0.449257	0.588407	1	FALSE	FALSE	Catalyzes the specific phosphorylation of 1,6-anhydro-N- acetylmuramic acid (anhMurNAc) with the simultaneous cleavage of the 1,6-anhydro ring, generating MurNAc-6-P. Is required for the utilization of anhMurNAc either imported from the medium or derived from its own cell wall murein, and thus plays a role in cell wall recycling	anmK	AnmK
ko:K21600	-0.0945659	-0.0377891	-0.0567768	-0.756655	0.449257	0.455801	1	FALSE	FALSE	PFAM Uncharacterised BCR, COG1937	-	Trns_repr_metal
ko:K07106	-0.0945659	-0.0377891	-0.0567768	-0.756655	0.449257	0.671616	1	FALSE	FALSE	Specifically catalyzes the cleavage of the D-lactyl ether substituent of MurNAc 6-phosphate, producing GlcNAc 6- phosphate and D-lactate	murQ	SIS,SIS_2
ko:K06136	-0.0945659	-0.0377891	-0.0567768	-0.756655	0.449257	0.766455	1	FALSE	FALSE	May be involved in the transport of PQQ or its precursor to the periplasm	pqqB	Lactamase_B_2
ko:K03652	-0.0945659	-0.0377891	-0.0567768	-0.756655	0.449257	0.904626	1	FALSE	FALSE	Belongs to the DNA glycosylase MPG family	mpg	Pur_DNA_glyco
ko:K21062	-0.0945659	-0.0377891	-0.0567768	-0.756655	0.449257	0.458947	1	FALSE	FALSE	Catalyzes the condensation of (S)-aspartate-beta- semialdehyde (S)-ASA and pyruvate to 4-hydroxy- tetrahydrodipicolinate (HTPA)	dapA_1	DHDPS
ko:K09144	-0.0945659	-0.0377891	-0.0567768	-0.756655	0.449257	0.576295	1	FALSE	FALSE	Nucleotidyl transferase AbiEii toxin, Type IV TA system	-	AbiEii
ko:K02049	-0.0945659	-0.0377891	-0.0567768	-0.756655	0.449257	1	1	FALSE	FALSE	PFAM ABC transporter related	-	ABC_tran
ko:K01304	-0.0945659	-0.0377891	-0.0567768	-0.756655	0.449257	1	1	FALSE	FALSE	Removes 5-oxoproline from various penultimate amino acid residues except L-proline	pcp	Peptidase_C15
ko:K20757	-0.0945659	-0.0377891	-0.0567768	-0.756655	0.449257	0.462137	1	FALSE	FALSE	PFAM alanine racemase domain protein	-	Ala_racemase_N,D-ser_dehydrat
ko:K13252	-0.0945659	-0.0377891	-0.0567768	-0.756655	0.449257	0.527698	1	FALSE	FALSE	Reversibly catalyzes the transfer of the carbamoyl group from carbamoyl phosphate (CP) to the N(epsilon) atom of ornithine (ORN) to produce L-citrulline	argF	OTCace,OTCace_N
ko:K02050	-0.0945659	-0.0377891	-0.0567768	-0.756655	0.449257	1	1	FALSE	FALSE	Binding-protein-dependent transport system inner membrane component	-	BPD_transp_1
ko:K03020	-0.0945659	-0.0377891	-0.0567768	-0.756655	0.449257	1	1	FALSE	FALSE	DNA-directed RNA polymerase activity. It is involved in the biological process described with transcription, DNA-templated	-	RNA_pol_L_2
ko:K01491	-0.0945659	-0.0377891	-0.0567768	-0.756655	0.449257	1	1	FALSE	FALSE	Catalyzes the oxidation of 5,10- methylenetetrahydrofolate to 5,10-methenyltetrahydrofolate and then the hydrolysis of 5,10-methenyltetrahydrofolate to 10- formyltetrahydrofolate	folD	THF_DHG_CYH,THF_DHG_CYH_C
ko:K00364	-0.0945659	-0.0377891	-0.0567768	-0.756655	0.449257	1	1	FALSE	FALSE	Catalyzes the conversion of inosine 5'-phosphate (IMP) to xanthosine 5'-phosphate (XMP), the first committed and rate- limiting step in the de novo synthesis of guanine nucleotides, and therefore plays an important role in the regulation of cell growth	guaB	CBS,IMPDH
ko:K18816	-0.0945659	-0.0377891	-0.0567768	-0.756655	0.449257	0.472818	1	FALSE	FALSE	Acetyltransferase (GNAT) family	-	Acetyltransf_1
ko:K14581	-0.0945659	-0.0377891	-0.0567768	-0.756655	0.449257	0.509502	1	FALSE	FALSE	Oxidoreductase FAD-binding domain	-	FAD_binding_6,Fer2,NAD_binding_1
ko:K07149	-0.0945659	-0.0377891	-0.0567768	-0.756655	0.449257	0.661592	1	FALSE	FALSE	membrane	-	YitT_membrane
ko:K00847	-0.0945659	-0.0377891	-0.0567768	-0.756655	0.449257	1	1	FALSE	FALSE	PFAM PfkB domain protein	-	PfkB
ko:K00382	-0.0945659	-0.0377891	-0.0567768	-0.756655	0.449257	1	1	FALSE	FALSE	Pyridine nucleotide-disulphide oxidoreductase, dimerisation domain	-	Pyr_redox_2,Pyr_redox_dim
ko:K00833	-0.0945659	-0.0377891	-0.0567768	-0.756655	0.449257	1	1	FALSE	FALSE	Aminotransferase class-III	-	Aminotran_3
ko:K03100	-0.0945659	-0.0377891	-0.0567768	-0.756655	0.449257	1	1	FALSE	FALSE	signal peptide processing	-	Peptidase_S24,Peptidase_S26
ko:K11754	-0.0945659	-0.0377891	-0.0567768	-0.756655	0.449257	0.537293	1	FALSE	FALSE	Belongs to the folylpolyglutamate synthase family	-	Mur_ligase_C,Mur_ligase_M
ko:K00564	-0.0945659	-0.0377891	-0.0567768	-0.756655	0.449257	1	1	FALSE	FALSE	16S rRNA methyltransferase	rsmC	MTS
ko:K09163	-0.0945659	-0.0377891	-0.0567768	-0.756655	0.449257	0.572573	1	FALSE	FALSE	phosphohydrolase	-	HD
ko:K15362	-0.0945659	-0.0377891	-0.0567768	-0.756655	0.449257	0.505147	1	FALSE	FALSE	Helicase	-	DEAD_2,Helicase_C_2
ko:K03718	-0.00677236	0.0513713	-0.0581437	-0.774872	0.438416	0.862266	1	FALSE	FALSE	transcription regulator activity	-	AsnC_trans_reg,HTH_24,HTH_AsnC-type
ko:K00015	-0.00677236	0.0513713	-0.0581437	-0.774872	0.438416	1	1	FALSE	FALSE	D-isomer specific 2-hydroxyacid dehydrogenase, NAD-binding	-	2-Hacid_dh,2-Hacid_dh_C
ko:K07250	-0.00677236	0.0513713	-0.0581437	-0.774872	0.438416	0.635354	1	FALSE	FALSE	Aminotransferase class-III	-	Aminotran_3
ko:K06897	-0.0799337	-0.0215782	-0.0583555	-0.777694	0.436749	0.714242	1	FALSE	FALSE	PFAM beta-lactamase domain protein	-	Lactamase_B
ko:K01784	-0.0360369	0.0270548	-0.0630917	-0.840813	0.400453	1	1	FALSE	FALSE	NAD(P)H-binding	-	Epimerase
ko:K04040	-0.0945659	-0.0296836	-0.0648823	-0.864676	0.387217	0.727722	1	FALSE	FALSE	Catalyzes the prenylation of para-hydroxybenzoate (PHB) with an all-trans polyprenyl group. Mediates the second step in the final reaction sequence of ubiquinone-8 (UQ-8) biosynthesis, which is the condensation of the polyisoprenoid side chain with PHB, generating the first membrane-bound Q intermediate 3- octaprenyl-4-hydroxybenzoate	ubiA	UbiA
ko:K17228	-0.0945659	-0.0296836	-0.0648823	-0.864676	0.387217	0.41984	1	FALSE	FALSE	COG2141 Coenzyme F420-dependent N5,N10-methylene tetrahydromethanopterin reductase and related flavin-dependent oxidoreductases	-	Bac_luciferase
ko:K05825	-0.0945659	-0.0296836	-0.0648823	-0.864676	0.387217	0.676202	1	FALSE	FALSE	PFAM Aminotransferase class I and II	-	Aminotran_1_2
ko:K16881	-0.0945659	-0.0296836	-0.0648823	-0.864676	0.387217	0.422159	1	FALSE	FALSE	Nucleotidyl transferase	-	Hexapep,NTP_transferase,PGM_PMM_I,PGM_PMM_II,PGM_PMM_III
ko:K08068	-0.0945659	-0.0296836	-0.0648823	-0.864676	0.387217	0.519213	1	FALSE	FALSE	UDP-N-acetyl-D-glucosamine 2-epimerase, UDP-hydrolysing	neuC	Epimerase_2
ko:K02347	-0.0945659	-0.0296836	-0.0648823	-0.864676	0.387217	1	1	FALSE	FALSE	Helix-hairpin-helix domain	polX	DNA_pol_B_thumb,HHH_5,HHH_8,PHP
ko:K03976	-0.0945659	-0.0296836	-0.0648823	-0.864676	0.387217	0.730039	1	FALSE	FALSE	Belongs to the prolyl-tRNA editing family. YbaK EbsC subfamily	-	tRNA_edit
ko:K16850	-0.0945659	-0.0296836	-0.0648823	-0.864676	0.387217	0.422938	1	FALSE	FALSE	D-galactarate dehydratase altronate hydrolase	-	GD_AH_C
ko:K08151	-0.0945659	-0.0296836	-0.0648823	-0.864676	0.387217	0.518039	1	FALSE	FALSE	Multidrug efflux transporter	-	MFS_1,Sugar_tr
ko:K00188	-0.0945659	-0.0296836	-0.0648823	-0.864676	0.387217	1	1	FALSE	FALSE	3-methyl-2-oxobutanoate dehydrogenase (ferredoxin) activity	vorD	Fer4
ko:K18538	-0.0945659	-0.0296836	-0.0648823	-0.864676	0.387217	0.409709	1	FALSE	FALSE	phenylacetate-CoA ligase activity	-	GH3
ko:K01250	-0.0945659	-0.0296836	-0.0648823	-0.864676	0.387217	1	1	FALSE	FALSE	nucleoside hydrolase	rihB	IU_nuc_hydro
ko:K03769	-0.0945659	-0.0296836	-0.0648823	-0.864676	0.387217	0.745471	1	FALSE	FALSE	PFAM PpiC-type peptidyl-prolyl cis-trans isomerase	-	Rotamase,Rotamase_3
ko:K08981	-0.0945659	-0.0296836	-0.0648823	-0.864676	0.387217	0.507713	1	FALSE	FALSE	Bacterial PH domain	ydbT	bPH_2
ko:K00193	-0.0945659	-0.0296836	-0.0648823	-0.864676	0.387217	1	1	FALSE	FALSE	Part of a complex that catalyzes the reversible cleavage of acetyl-CoA, allowing growth on acetate as sole source of carbon and energy. The alpha-epsilon complex generates CO from CO(2), while the beta subunit (this protein) combines the CO with CoA and a methyl group to form acetyl-CoA. The methyl group, which is incorporated into acetyl-CoA, is transferred to the beta subunit by a corrinoid iro…	cdhC	CdhC
ko:K18429	-0.0945659	-0.0296836	-0.0648823	-0.864676	0.387217	0.410443	1	FALSE	FALSE	UDP-N-acetyl-D-glucosamine 2-epimerase, UDP-hydrolysing	neuC	Epimerase_2
ko:K00162	-0.0945659	-0.0296836	-0.0648823	-0.864676	0.387217	1	1	FALSE	FALSE	Transketolase, pyrimidine binding domain	pdhB	Transket_pyr,Transketolase_C
ko:K00632	-0.0945659	-0.0296836	-0.0648823	-0.864676	0.387217	1	1	FALSE	FALSE	PFAM Thiolase	-	Thiolase_C,Thiolase_N
ko:K01239	-0.0945659	-0.0296836	-0.0648823	-0.864676	0.387217	1	1	FALSE	FALSE	nucleoside hydrolase	rihB	IU_nuc_hydro
ko:K05568	-0.0945659	-0.0296836	-0.0648823	-0.864676	0.387217	0.685299	1	FALSE	FALSE	NADH-Ubiquinone oxidoreductase (complex I), chain 5 N-terminus	-	Proton_antipo_M,Proton_antipo_N
ko:K17996	-0.0945659	-0.0296836	-0.0648823	-0.864676	0.387217	0.412288	1	FALSE	FALSE	4 iron, 4 sulfur cluster binding	hydB	Fer4_22
ko:K17995	-0.0945659	-0.0296836	-0.0648823	-0.864676	0.387217	0.41266	1	FALSE	FALSE	Responsible for channeling the electrons from the oxidation of dihydroorotate from the FMN redox center in the PyrD type B subunit to the ultimate electron acceptor NAD( )	-	DHODB_Fe-S_bind,FAD_binding_6,NAD_binding_1
ko:K05567	-0.0945659	-0.0296836	-0.0648823	-0.864676	0.387217	0.686325	1	FALSE	FALSE	NADH-ubiquinone/plastoquinone oxidoreductase chain 4L	-	Oxidored_q2
ko:K04767	-0.0945659	-0.0296836	-0.0648823	-0.864676	0.387217	0.699946	1	FALSE	FALSE	CBS domain	-	ACT,CBS
ko:K17994	-0.0945659	-0.0296836	-0.0648823	-0.864676	0.387217	0.413031	1	FALSE	FALSE	PFAM NADH ubiquinone oxidoreductase 20 kDa subunit	-	Oxidored_q6
ko:K17993	-0.0945659	-0.0296836	-0.0648823	-0.864676	0.387217	0.413404	1	FALSE	FALSE	Belongs to the NiFe NiFeSe hydrogenase large subunit family	hydA	NiFeSe_Hases
ko:K18013	-0.0945659	-0.0296836	-0.0648823	-0.864676	0.387217	0.411918	1	FALSE	FALSE	beta-keto acid cleavage enzyme	-	BKACE
ko:K05580	-0.0945659	-0.0296836	-0.0648823	-0.864676	0.387217	0.684276	1	FALSE	FALSE	NDH-1 shuttles electrons from NADH, via FMN and iron- sulfur (Fe-S) centers, to quinones in the respiratory chain. The immediate electron acceptor for the enzyme in this species is believed to be ubiquinone. Couples the redox reaction to proton translocation (for every two electrons transferred, four hydrogen ions are translocated across the cytoplasmic membrane), and thus conserves the redox ene…	nuoI	Fer4,Fer4_7
ko:K00682	-0.0945659	-0.0296836	-0.0648823	-0.864676	0.387217	1	1	FALSE	FALSE	gamma-glutamylcyclotransferase activity	-	AIG2_2
ko:K03744	-0.0945659	-0.0296836	-0.0648823	-0.864676	0.387217	0.751582	1	FALSE	FALSE	PFAM LemA family	-	LemA
ko:K00666	-0.0945659	-0.0296836	-0.0648823	-0.864676	0.387217	1	1	FALSE	FALSE	ligase activity	-	HTH_20,HTH_5
ko:K02563	-0.0945659	-0.0296836	-0.0648823	-0.864676	0.387217	1	1	FALSE	FALSE	PFAM Glycosyltransferase family 28 C-terminal domain	-	Glyco_tran_28_C
ko:K02572	-0.0945659	-0.0296836	-0.0648823	-0.864676	0.387217	1	1	FALSE	FALSE	4fe-4S ferredoxin, iron-sulfur binding domain protein	napF	Fer4,Fer4_4,Fer4_6,Fer4_7,Fer4_9
ko:K02575	-0.0945659	-0.0296836	-0.0648823	-0.864676	0.387217	1	1	FALSE	FALSE	Major Facilitator Superfamily	narK	MFS_1
ko:K02339	-0.0945659	-0.0296836	-0.0648823	-0.864676	0.387217	1	1	FALSE	FALSE	-	-	Mrr_cat,NERD
ko:K18209	-0.0945659	-0.0296836	-0.0648823	-0.864676	0.387217	0.411179	1	FALSE	FALSE	FAD binding domain	sdhA	FAD_binding_2,Succ_DH_flav_C
ko:K17713	-0.0945659	-0.0296836	-0.0648823	-0.864676	0.387217	0.417926	1	FALSE	FALSE	Part of the outer membrane protein assembly complex, which is involved in assembly and insertion of beta-barrel proteins into the outer membrane	bamB	PQQ_2,PQQ_3
ko:K03742	-0.0945659	-0.0296836	-0.0648823	-0.864676	0.387217	0.752816	1	FALSE	FALSE	PFAM molybdopterin binding domain	cinA	CinA,MoCF_biosynth
ko:K00231	-0.0945659	-0.0296836	-0.0648823	-0.864676	0.387217	1	1	FALSE	FALSE	Flavin containing amine oxidoreductase	-	Amino_oxidase,NAD_binding_8
ko:K15633	-0.0945659	-0.0296836	-0.0648823	-0.864676	0.387217	0.432106	1	FALSE	FALSE	Catalyzes the interconversion of 2-phosphoglycerate and 3-phosphoglycerate	gpmI	Metalloenzyme,Phosphodiest,iPGM_N
ko:K00339	-0.0945659	-0.0296836	-0.0648823	-0.864676	0.387217	1	1	FALSE	FALSE	Belongs to the complex I subunit 6 family	nuoJ	Oxidored_q3
ko:K12410	-0.0945659	-0.0296836	-0.0648823	-0.864676	0.387217	0.459844	1	FALSE	FALSE	form. Deacetylates the N-terminal lysine residue of Alba, the major archaeal chromatin protein and that, in turn, increases Alba's DNA binding affinity, thereby repressing transcription	cobB	SIR2
ko:K01342	-0.0945659	-0.0296836	-0.0648823	-0.864676	0.387217	1	1	FALSE	FALSE	serine-type endopeptidase activity	-	Peptidase_S8
ko:K11175	-0.0945659	-0.0296836	-0.0648823	-0.864676	0.387217	0.466393	1	FALSE	FALSE	Catalyzes the transfer of a formyl group from 10- formyltetrahydrofolate to 5-phospho-ribosyl-glycinamide (GAR), producing 5-phospho-ribosyl-N-formylglycinamide (FGAR) and tetrahydrofolate	-	Formyl_trans_N
ko:K01493	-0.0945659	-0.0296836	-0.0648823	-0.864676	0.387217	1	1	FALSE	FALSE	Cytidine and deoxycytidylate deaminase zinc-binding region	comEB	dCMP_cyt_deam_1
ko:K01488	-0.0945659	-0.0296836	-0.0648823	-0.864676	0.387217	1	1	FALSE	FALSE	Adenosine/AMP deaminase	-	A_deaminase
ko:K03147	-0.0945659	-0.0296836	-0.0648823	-0.864676	0.387217	0.909652	1	FALSE	FALSE	Catalyzes the synthesis of the hydroxymethylpyrimidine phosphate (HMP-P) moiety of thiamine from aminoimidazole ribotide (AIR) in a radical S-adenosyl-L-methionine (SAM)-dependent reaction	thiC	ThiC_Rad_SAM
ko:K00560	-0.0945659	-0.0296836	-0.0648823	-0.864676	0.387217	1	1	FALSE	FALSE	Thymidylate synthase	-	Thymidylat_synt
ko:K11106	-0.0945659	-0.0296836	-0.0648823	-0.864676	0.387217	0.468299	1	FALSE	FALSE	Sodium:sulfate symporter transmembrane region	-	Na_sulph_symp
ko:K11085	-0.0945659	-0.0296836	-0.0648823	-0.864676	0.387217	0.468778	1	FALSE	FALSE	ABC transporter, transmembrane region	-	ABC_membrane,ABC_tran
ko:K03498	-0.0945659	-0.0296836	-0.0648823	-0.864676	0.387217	0.827554	1	FALSE	FALSE	CBS domain	-	CBS,TrkH
ko:K10978	-0.0945659	-0.0296836	-0.0648823	-0.864676	0.387217	0.469739	1	FALSE	FALSE	Isocitrate isopropylmalate dehydrogenase	aksF	Iso_dh
ko:K09744	-0.0945659	-0.0296836	-0.0648823	-0.864676	0.387217	0.483103	1	FALSE	FALSE	Protein of unknown function (DUF790)	-	DUF790
ko:K00505	-0.0945659	-0.0296836	-0.0648823	-0.864676	0.387217	1	1	FALSE	FALSE	serine-type endopeptidase activity	-	Peptidase_S8
ko:K09815	-0.0945659	-0.0296836	-0.0648823	-0.864676	0.387217	0.481581	1	FALSE	FALSE	Belongs to the bacterial solute-binding protein 9 family	adcA	ZnuA
ko:K10823	-0.0945659	-0.0296836	-0.0648823	-0.864676	0.387217	0.473132	1	FALSE	FALSE	TIGRFAM oligopeptide dipeptide ABC transporter, ATPase subunit	-	ABC_tran,oligo_HPY
ko:K09816	-0.0945659	-0.0296836	-0.0648823	-0.864676	0.387217	0.481075	1	FALSE	FALSE	ABC 3 transport family	-	ABC-3
ko:K10710	-0.0945659	-0.0296836	-0.0648823	-0.864676	0.387217	0.47608	1	FALSE	FALSE	Catalyzes the ATP-dependent phosphorylation of fructoselysine to fructoselysine 6-phosphate. Functions in a fructoselysine degradation pathway that allows E.coli to grow on fructoselysine or psicoselysine. To a much lesser extenst, is also able to phosphorylate psicoselysine	frlD	PfkB
ko:K01466	-0.0945659	-0.0296836	-0.0648823	-0.864676	0.387217	1	1	FALSE	FALSE	Amidohydrolase family	-	Amidohydro_1
ko:K10213	-0.0945659	-0.0296836	-0.0648823	-0.864676	0.387217	0.477568	1	FALSE	FALSE	nucleoside hydrolase	rihB	IU_nuc_hydro
ko:K09817	-0.0945659	-0.0296836	-0.0648823	-0.864676	0.387217	0.480571	1	FALSE	FALSE	'COG1121 ABC-type Mn Zn transport systems, ATPase component'	zurA	ABC_tran
ko:K13038	-0.0945659	-0.0296836	-0.0648823	-0.864676	0.387217	0.456184	1	FALSE	FALSE	Catalyzes two steps in the biosynthesis of coenzyme A. In the first step cysteine is conjugated to 4'-phosphopantothenate to form 4-phosphopantothenoylcysteine, in the latter compound is decarboxylated to form 4'-phosphopantotheine	-	DFP,Flavoprotein
ko:K00195	-0.0945659	-0.0296836	-0.0648823	-0.864676	0.387217	1	1	FALSE	FALSE	Part of a complex that catalyzes the reversible cleavage of acetyl-CoA, allowing growth on acetate as sole source of carbon and energy. The alpha-epsilon subcomponent functions as a carbon monoxide dehydrogenase. The precise role of the epsilon subunit is unclear	cdhB	CO_dh
ko:K00332	-0.0945659	-0.0296836	-0.0648823	-0.864676	0.387217	1	1	FALSE	FALSE	NADH dehydrogenase (Ubiquinone), 30 kDa subunit	echD	Complex1_30kDa,Complex1_49kDa,NiFeSe_Hases
ko:K09154	-0.0945659	-0.0296836	-0.0648823	-0.864676	0.387217	0.494568	1	FALSE	FALSE	Protein of unknown function (DUF447)	-	DUF447
ko:K15582	-0.0945659	-0.0296836	-0.0648823	-0.864676	0.387217	0.432514	1	FALSE	FALSE	ABC-type dipeptide oligopeptide nickel transport systems, permease components	-	BPD_transp_1,OppC_N
ko:K01270	-0.0945659	-0.0296836	-0.0648823	-0.864676	0.387217	1	1	FALSE	FALSE	Psort location Cytoplasmic, score 8.96	pepD_1	M20_dimer,Peptidase_M20
ko:K15372	-0.0945659	-0.0296836	-0.0648823	-0.864676	0.387217	0.434976	1	FALSE	FALSE	Belongs to the class-III pyridoxal-phosphate-dependent aminotransferase family	-	Aminotran_3
ko:K15039	-0.0945659	-0.0296836	-0.0648823	-0.864676	0.387217	0.436633	1	FALSE	FALSE	3-hydroxyacyl-CoA dehydrogenase, NAD binding domain	-	3HCDH,3HCDH_N
ko:K02922	-0.0945659	-0.0296836	-0.0648823	-0.864676	0.387217	1	1	FALSE	FALSE	Binds to the 23S rRNA	rpl37e	Ribosomal_L37e
ko:K09011	-0.0945659	-0.0296836	-0.0648823	-0.864676	0.387217	0.506032	1	FALSE	FALSE	Catalyzes the condensation of pyruvate and acetyl- coenzyme A to form (R)-citramalate	cimA	HMGL-like,LeuA_dimer
ko:K14683	-0.0945659	-0.0296836	-0.0648823	-0.864676	0.387217	0.437884	1	FALSE	FALSE	COG1283 Na phosphate symporter	nptA	Na_Pi_cotrans
ko:K02124	-0.0945659	-0.0296836	-0.0648823	-0.864676	0.387217	1	1	FALSE	FALSE	ATP synthase subunit C	-	ATP-synt_C
ko:K14591	-0.0945659	-0.0296836	-0.0648823	-0.864676	0.387217	0.438722	1	FALSE	FALSE	AroM protein	-	AroM
ko:K14568	-0.0945659	-0.0296836	-0.0648823	-0.864676	0.387217	0.439985	1	FALSE	FALSE	Methyltransferase involved in ribosomal biogenesis. Specifically catalyzes the N1-methylation of the pseudouridine corresponding to position 914 in M.jannaschii 16S rRNA	nep1	EMG1
ko:K14445	-0.0945659	-0.0296836	-0.0648823	-0.864676	0.387217	0.441256	1	FALSE	FALSE	Sodium:sulfate symporter transmembrane region	-	Na_sulph_symp
ko:K14155	-0.0945659	-0.0296836	-0.0648823	-0.864676	0.387217	0.442534	1	FALSE	FALSE	Bifunctional PLP-dependent enzyme with beta-cystathionase and maltose regulon repressor activities	-	Aminotran_1_2
ko:K03685	-0.0945659	-0.0296836	-0.0648823	-0.864676	0.387217	0.767948	1	FALSE	FALSE	Digests double-stranded RNA. Involved in the processing of primary rRNA transcript to yield the immediate precursors to the large and small rRNAs (23S and 16S). Processes some mRNAs, and tRNAs when they are encoded in the rRNA operon. Processes pre- crRNA and tracrRNA of type II CRISPR loci if present in the organism	rnc	Ribonucleas_3_3,dsrm
ko:K14089	-0.0945659	-0.0296836	-0.0648823	-0.864676	0.387217	0.445544	1	FALSE	FALSE	NADH dehydrogenase (Ubiquinone), 30 kDa subunit	echD	Complex1_30kDa,Complex1_49kDa,NiFeSe_Hases
ko:K01295	-0.0945659	-0.0296836	-0.0648823	-0.864676	0.387217	1	1	FALSE	FALSE	Peptidase dimerisation domain	MA20_32325	M20_dimer,Peptidase_M20,Peptidase_M28
ko:K00584	-0.0945659	-0.0296836	-0.0648823	-0.864676	0.387217	1	1	FALSE	FALSE	Tetrahydromethanopterin S-methyltransferase MtrH subunit	-	MtrH
ko:K03653	-0.0945659	-0.0296836	-0.0648823	-0.864676	0.387217	0.778378	1	FALSE	FALSE	Responsible for removing an oxidatively damaged form of guanine (7,8-dihydro-8-oxoguanine 7-oxoG) from DNA. Also nicks DNA at apurinic apyrimidinic sites (AP sites)	ogg	-
ko:K13924	-0.0945659	-0.0296836	-0.0648823	-0.864676	0.387217	0.449475	1	FALSE	FALSE	Histidine kinase-, DNA gyrase B-, and HSP90-like ATPase	-	CheB_methylest,CheR,CheR_N,HATPase_c,HisKA,PAS_10,PAS_4
ko:K02983	-0.0945659	-0.0296836	-0.0648823	-0.864676	0.387217	0.971324	1	FALSE	FALSE	PFAM Ribosomal protein S30	-	Ribosomal_S30
ko:K00286	-0.0945659	-0.0296836	-0.0648823	-0.864676	0.387217	1	1	FALSE	FALSE	Catalyzes the reduction of 1-pyrroline-5-carboxylate (PCA) to L-proline	proC	F420_oxidored,P5CR_dimer
ko:K13574	-0.0945659	-0.0296836	-0.0648823	-0.864676	0.387217	0.453028	1	FALSE	FALSE	Malate/L-lactate dehydrogenase	MA20_06110	Ldh_2
ko:K03552	-0.0945659	-0.0296836	-0.0648823	-0.864676	0.387217	0.802916	1	FALSE	FALSE	A structure-specific endonuclease that resolves Holliday junction (HJ) intermediates during genetic recombination. Cleaves 4-way DNA junctions introducing paired nicks in opposing strands, leaving a 5'-terminal phosphate and a 3'-terminal hydroxyl group that are ligated to produce recombinant products	-	Hjc
ko:K02123	-0.0945659	-0.0296836	-0.0648823	-0.864676	0.387217	1	1	FALSE	FALSE	Belongs to the V-ATPase 116 kDa subunit family	atpI	V_ATPase_I
ko:K03239	-0.0945659	-0.0296836	-0.0648823	-0.864676	0.387217	0.879971	1	FALSE	FALSE	Catalyzes the interconversion of methylthioribose-1- phosphate (MTR-1-P) into methylthioribulose-1-phosphate (MTRu-1- P)	-	IF-2B
ko:K02121	-0.0945659	-0.0296836	-0.0648823	-0.864676	0.387217	1	1	FALSE	FALSE	Produces ATP from ADP in the presence of a proton gradient across the membrane	atpE	vATP-synt_E
ko:K21375	-0.0945659	-0.0296836	-0.0648823	-0.864676	0.387217	0.394209	1	FALSE	FALSE	Nitroreductase family	-	Nitroreductase
ko:K06984	-0.0945659	-0.0296836	-0.0648823	-0.864676	0.387217	0.609661	1	FALSE	FALSE	Catalyzes the condensation of 4-aminobenzoate (pABA) with 5-phospho-alpha-D-ribose 1-diphosphate (PRPP) to produce beta-ribofuranosylaminobenzene 5'-phosphate (beta-RFA-P)	-	GHMP_kinases_C
ko:K06983	-0.0945659	-0.0296836	-0.0648823	-0.864676	0.387217	0.610472	1	FALSE	FALSE	Spermine/spermidine synthase domain	-	Methyltransf_11,Methyltransf_25
ko:K21053	-0.0945659	-0.0296836	-0.0648823	-0.864676	0.387217	0.396253	1	FALSE	FALSE	Adenosine/AMP deaminase	-	A_deaminase
ko:K07138	-0.0945659	-0.0296836	-0.0648823	-0.864676	0.387217	0.573081	1	FALSE	FALSE	binding domain protein	-	DUF362
ko:K20885	-0.0945659	-0.0296836	-0.0648823	-0.864676	0.387217	0.397283	1	FALSE	FALSE	PFAM glycosidase, PH1107-related	-	Glyco_hydro_130
ko:K21613	-0.0945659	-0.0296836	-0.0648823	-0.864676	0.387217	0.392521	1	FALSE	FALSE	amidohydrolase	hipO3	M20_dimer,Peptidase_M20
ko:K20881	-0.0945659	-0.0296836	-0.0648823	-0.864676	0.387217	0.397628	1	FALSE	FALSE	hydrolase (HAD superfamily)	-	HAD_2
ko:K00065	-0.0945659	-0.0296836	-0.0648823	-0.864676	0.387217	1	1	FALSE	FALSE	KR domain	MA20_30645	adh_short_C2
ko:K19576	-0.0945659	-0.0296836	-0.0648823	-0.864676	0.387217	0.402515	1	FALSE	FALSE	Uncharacterised MFS-type transporter YbfB	norA1	MFS_1,Sugar_tr
ko:K19515	-0.0945659	-0.0296836	-0.0648823	-0.864676	0.387217	0.402869	1	FALSE	FALSE	PFAM Aldehyde ferredoxin oxidoreductase, N-terminal domain	-	AFOR_C,AFOR_N
ko:K07282	-0.0945659	-0.0296836	-0.0648823	-0.864676	0.387217	0.559786	1	FALSE	FALSE	enzyme of poly-gamma-glutamate biosynthesis (Capsule formation)	-	PGA_cap
ko:K01995	-0.0945659	-0.0296836	-0.0648823	-0.864676	0.387217	1	1	FALSE	FALSE	COG0411 ABC-type branched-chain amino acid transport systems ATPase component	-	ABC_tran,BCA_ABC_TP_C
ko:K01996	-0.0945659	-0.0296836	-0.0648823	-0.864676	0.387217	1	1	FALSE	FALSE	ABC-type branched-chain amino acid transport systems ATPase component	livF	ABC_tran
ko:K02122	-0.0945659	-0.0296836	-0.0648823	-0.864676	0.387217	1	1	FALSE	FALSE	ATP synthase, subunit F	ntpG	ATP-synt_F
ko:K06873	-0.0945659	-0.0296836	-0.0648823	-0.864676	0.387217	0.640314	1	FALSE	FALSE	DRTGG domain protein	-	AAA_26,DRTGG
ko:K07130	-0.0945659	-0.0296836	-0.0648823	-0.864676	0.387217	0.575238	1	FALSE	FALSE	Catalyzes the hydrolysis of N-formyl-L-kynurenine to L- kynurenine, the second step in the kynurenine pathway of tryptophan degradation	kynB	Cyclase
ko:K01854	-0.0945659	-0.0296836	-0.0648823	-0.864676	0.387217	1	1	FALSE	FALSE	Flavin containing amine oxidoreductase	-	Amino_oxidase,NAD_binding_8
ko:K22278	-0.0945659	-0.0296836	-0.0648823	-0.864676	0.387217	0.388529	1	FALSE	FALSE	polysaccharide deacetylase	-	Polysacc_deac_1
ko:K00926	-0.0945659	-0.0296836	-0.0648823	-0.864676	0.387217	1	1	FALSE	FALSE	Belongs to the carbamate kinase family	cpkA	AA_kinase
ko:K07059	-0.0945659	-0.0296836	-0.0648823	-0.864676	0.387217	0.592332	1	FALSE	FALSE	AN1-like Zinc finger	-	Rhomboid,zf-AN1
ko:K00940	-0.0945659	-0.0296836	-0.0648823	-0.864676	0.387217	1	1	FALSE	FALSE	Belongs to the NDK family	-	NDK
ko:K01654	-0.0945659	-0.0296836	-0.0648823	-0.864676	0.387217	1	1	FALSE	FALSE	SAF	-	NeuB,SAF
ko:K01783	-0.0945659	-0.0296836	-0.0648823	-0.864676	0.387217	1	1	FALSE	FALSE	Belongs to the ribulose-phosphate 3-epimerase family	rpe	Ribul_P_3_epim
ko:K01856	-0.0945659	-0.0296836	-0.0648823	-0.864676	0.387217	1	1	FALSE	FALSE	Belongs to the mandelate racemase muconate lactonizing enzyme family	-	MR_MLE_C,MR_MLE_N
ko:K22174	-0.0945659	-0.0296836	-0.0648823	-0.864676	0.387217	0.389851	1	FALSE	FALSE	PFAM Coenzyme F420 hydrogenase dehydrogenase beta subunit	-	Fer4_21,FrhB_FdhB_C,FrhB_FdhB_N
ko:K01805	-0.0945659	-0.0296836	-0.0648823	-0.864676	0.387217	1	1	FALSE	FALSE	isomerase activity	xylA_2	AP_endonuc_2
ko:K22136	-0.0945659	-0.0296836	-0.0648823	-0.864676	0.387217	0.390515	1	FALSE	FALSE	Involved in bacillithiol (BSH) biosynthesis. May catalyze the last step of the pathway, the addition of cysteine to glucosamine malate (GlcN-Mal) to generate BSH	bshC	BshC
ko:K00941	-0.0945659	-0.0296836	-0.0648823	-0.864676	0.387217	1	1	FALSE	FALSE	Phosphomethylpyrimidine kinase	thiD	Phos_pyr_kin,ThiP_synth
ko:K07023	-0.0945659	-0.0296836	-0.0648823	-0.864676	0.387217	0.60245	1	FALSE	FALSE	HD domain containing 2	HDDC2	HD_3
ko:K01630	-0.0945659	-0.0296836	-0.0648823	-0.864676	0.387217	1	1	FALSE	FALSE	HpcH/HpaI aldolase/citrate lyase family	-	HpcH_HpaI
ko:K01628	-0.0945659	-0.0296836	-0.0648823	-0.864676	0.387217	1	1	FALSE	FALSE	PFAM Class II aldolase	-	Aldolase_II
ko:K00020	-0.0945659	-0.0296836	-0.0648823	-0.864676	0.387217	1	1	FALSE	FALSE	6-phosphogluconate dehydrogenase, NAD-binding	-	NAD_binding_11,NAD_binding_2
ko:K06669	-0.0945659	-0.0296836	-0.0648823	-0.864676	0.387217	0.643911	1	FALSE	FALSE	Structural maintenance of chromosomes protein	SMC3	SMC_N,SMC_hinge
ko:K00754	-0.0945659	-0.0296836	-0.0648823	-0.864676	0.387217	1	1	FALSE	FALSE	glycosyl transferase group 1	-	Glyco_transf_4,Glycos_transf_1
ko:K05979	-0.0945659	-0.0296836	-0.0648823	-0.864676	0.387217	0.669292	1	FALSE	FALSE	2-phosphosulpholactate phosphatase	comB	2-ph_phosp
ko:K02074	-0.0945659	-0.0296836	-0.0648823	-0.864676	0.387217	1	1	FALSE	FALSE	'COG1121 ABC-type Mn Zn transport systems, ATPase component'	zurA	ABC_tran
ko:K18552	-0.0945659	-0.0296836	-0.0648823	-0.864676	0.387217	0.409344	1	FALSE	FALSE	Major facilitator superfamily	-	MFS_1
ko:K06384	-0.0945659	-0.0296836	-0.0648823	-0.864676	0.387217	0.645725	1	FALSE	FALSE	Stage II sporulation protein M	-	SpoIIM
ko:K18594	-0.0945659	-0.0296836	-0.0648823	-0.864676	0.387217	0.408978	1	FALSE	FALSE	Acyl-CoA synthetase (NDP forming)	acdB	ATP-grasp_5,CoA_binding_2,Succ_CoA_lig
ko:K02118	-0.0945659	-0.0296836	-0.0648823	-0.864676	0.387217	1	1	FALSE	FALSE	Produces ATP from ADP in the presence of a proton gradient across the membrane. The archaeal beta chain is a regulatory subunit	atpB	ATP-synt_ab,ATP-synt_ab_N
ko:K02117	-0.0945659	-0.0296836	-0.0648823	-0.864676	0.387217	1	1	FALSE	FALSE	Produces ATP from ADP in the presence of a proton gradient across the membrane. The archaeal alpha chain is a catalytic subunit	atpA	ATP-synt_ab,ATP-synt_ab_N,ATP-synt_ab_Xtn
ko:K07403	-0.0945659	-0.0296836	-0.0648823	-0.864676	0.387217	0.550378	1	FALSE	FALSE	Clp protease	-	CLP_protease,NfeD
ko:K01006	-0.0945659	-0.0296836	-0.0648823	-0.864676	0.387217	1	1	FALSE	FALSE	General (non sugar-specific) component of the phosphoenolpyruvate-dependent sugar phosphotransferase system (sugar PTS). This major carbohydrate active-transport system catalyzes the phosphorylation of incoming sugar substrates concomitantly with their translocation across the cell membrane. Enzyme I transfers the phosphoryl group from phosphoenolpyruvate (PEP) to the phosphoryl carrier protein (…	ppdK	PEP-utilizers,PEP-utilizers_C,PPDK_N
ko:K02119	-0.0945659	-0.0296836	-0.0648823	-0.864676	0.387217	1	1	FALSE	FALSE	Produces ATP from ADP in the presence of a proton gradient across the membrane	atpC	vATP-synt_AC39
ko:K06206	-0.0945659	-0.0296836	-0.0648823	-0.864676	0.387217	0.652155	1	FALSE	FALSE	Belongs to the SfsA family	sfsA	SfsA
ko:K06193	-0.0945659	-0.0296836	-0.0648823	-0.864676	0.387217	0.654015	1	FALSE	FALSE	-	-	TF_Zn_Ribbon
ko:K02120	-0.0945659	-0.0296836	-0.0648823	-0.864676	0.387217	1	1	FALSE	FALSE	Produces ATP from ADP in the presence of a proton gradient across the membrane	atpD	ATP-synt_D
ko:K00104	-0.0945659	-0.0296836	-0.0648823	-0.864676	0.387217	1	1	FALSE	FALSE	FAD linked oxidase domain protein	glcD1	FAD-oxidase_C,FAD_binding_4
ko:K06287	-0.0945659	-0.0296836	-0.0648823	-0.864676	0.387217	0.649384	1	FALSE	FALSE	Maf-like protein	maf	Maf
ko:K01714	-0.00677236	0.0594768	-0.0662492	-0.882892	0.377294	1	1	FALSE	FALSE	Catalyzes the condensation of (S)-aspartate-beta- semialdehyde (S)-ASA and pyruvate to 4-hydroxy- tetrahydrodipicolinate (HTPA)	dapA	DHDPS
ko:K01733	-0.00677236	0.0594768	-0.0662492	-0.882892	0.377294	1	1	FALSE	FALSE	Catalyzes the gamma-elimination of phosphate from L- phosphohomoserine and the beta-addition of water to produce L- threonine	thrC4	PALP
ko:K04759	-0.0799337	-0.0134727	-0.066461	-0.885715	0.375771	0.681337	1	FALSE	FALSE	Ferrous iron transport B domain protein	-	FeoB_C,FeoB_N,Gate
ko:K02035	0.0078599	0.0756878	-0.0678279	-0.903932	0.366032	1	1	FALSE	FALSE	Bacterial extracellular solute-binding proteins, family 5 Middle	-	SBP_bac_5
ko:K02034	-0.0506691	0.0189493	-0.0696185	-0.927794	0.353514	1	1	FALSE	FALSE	PFAM binding-protein-dependent transport systems inner membrane component	-	BPD_transp_1,OppC_N
ko:K00282	-0.0506691	0.0189493	-0.0696185	-0.927794	0.353514	1	1	FALSE	FALSE	The glycine cleavage system catalyzes the degradation of glycine. The P protein binds the alpha-amino group of glycine through its pyridoxal phosphate cofactor	gcvPA	GDC-P
ko:K00283	-0.0506691	0.0189493	-0.0696185	-0.927794	0.353514	1	1	FALSE	FALSE	The glycine cleavage system catalyzes the degradation of glycine. The P protein binds the alpha-amino group of glycine through its pyridoxal phosphate cofactor	gcvPB	GDC-P
ko:K01534	-0.0945659	-0.0215782	-0.0729878	-0.972696	0.330704	1	1	FALSE	FALSE	ATPase, P-type (transporting), HAD superfamily, subfamily IC	cadA	E1-E2_ATPase,HMA,Hydrolase
ko:K01818	-0.0945659	-0.0215782	-0.0729878	-0.972696	0.330704	1	1	FALSE	FALSE	L-fucose isomerase	-	Fucose_iso_C,Fucose_iso_N1,Fucose_iso_N2
ko:K01703	-0.0945659	-0.0215782	-0.0729878	-0.972696	0.330704	1	1	FALSE	FALSE	Catalyzes the isomerization between 2-isopropylmalate and 3-isopropylmalate, via the formation of 2-isopropylmaleate	leuC	Aconitase
ko:K15342	-0.0945659	-0.0215782	-0.0729878	-0.972696	0.330704	0.372554	1	FALSE	FALSE	CRISPR (clustered regularly interspaced short palindromic repeat), is an adaptive immune system that provides protection against mobile genetic elements (viruses, transposable elements and conjugative plasmids). CRISPR clusters contain spacers, sequences complementary to antecedent mobile elements, and target invading nucleic acids. CRISPR clusters are transcribed and processed into CRISPR RNA (c…	cas1	Cas_Cas1
ko:K22163	-0.0945659	-0.0215782	-0.0729878	-0.972696	0.330704	0.333237	1	FALSE	FALSE	Component of the F(420)H(2) dehydrogenase (FPO complex) which is part of the energy-conserving F(420)H(2) heterodisulfide oxidoreductase system. The membrane-bound electron transfer system of the complex plays an important role in the metabolism of methylotrophic methanogens when the organisms grow on methanol or methylamines. Catalyzes the oxidation of methanophenazine to dihydromethanophenazine…	fpoH	NADHdh
ko:K00297	-0.0945659	-0.0215782	-0.0729878	-0.972696	0.330704	1	1	FALSE	FALSE	Methylenetetrahydrofolate reductase	metF	MTHFR
ko:K10843	-0.0945659	-0.0215782	-0.0729878	-0.972696	0.330704	0.403664	1	FALSE	FALSE	Type III restriction protein res subunit	-	ERCC3_RAD25_C,ResIII
ko:K00053	-0.0945659	-0.0215782	-0.0729878	-0.972696	0.330704	1	1	FALSE	FALSE	Involved in the biosynthesis of branched-chain amino acids (BCAA). Catalyzes an alkyl-migration followed by a ketol- acid reduction of (S)-2-acetolactate (S2AL) to yield (R)-2,3- dihydroxy-isovalerate. In the isomerase reaction, S2AL is rearranged via a Mg-dependent methyl migration to produce 3- hydroxy-3-methyl-2-ketobutyrate (HMKB). In the reductase reaction, this 2-ketoacid undergoes a metal-…	ilvC	IlvC,IlvN
ko:K00763	-0.0945659	-0.0215782	-0.0729878	-0.972696	0.330704	1	1	FALSE	FALSE	Quinolinate phosphoribosyl transferase, N-terminal domain	-	QRPTase_C,QRPTase_N
ko:K00060	-0.0945659	-0.0215782	-0.0729878	-0.972696	0.330704	1	1	FALSE	FALSE	Zinc-binding dehydrogenase	-	ADH_N,ADH_zinc_N
ko:K14088	-0.0945659	-0.0215782	-0.0729878	-0.972696	0.330704	0.380889	1	FALSE	FALSE	PFAM NADH ubiquinone oxidoreductase 20 kDa subunit	-	Oxidored_q6
ko:K00341	-0.0945659	-0.0215782	-0.0729878	-0.972696	0.330704	1	1	FALSE	FALSE	NADH-Ubiquinone oxidoreductase (complex I) chain 5 L domain protein	nuoL-2	Proton_antipo_C,Proton_antipo_M,Proton_antipo_N
ko:K13010	-0.0945659	-0.0215782	-0.0729878	-0.972696	0.330704	0.389994	1	FALSE	FALSE	Belongs to the DegT DnrJ EryC1 family	-	DegT_DnrJ_EryC1
ko:K07501	-0.0945659	-0.0215782	-0.0729878	-0.972696	0.330704	0.46011	1	FALSE	FALSE	-	-	-
ko:K01439	0.0663889	0.140532	-0.0741429	-0.98809	0.323109	1	1	FALSE	FALSE	Peptidase family M20/M25/M40	-	M20_dimer,Peptidase_M20,Peptidase_M28,Peptidase_M42
ko:K00171	-0.00677236	0.0675823	-0.0743547	-0.990913	0.321728	1	1	FALSE	FALSE	TIGRFAM pyruvate ferredoxin flavodoxin oxidoreductase, delta subunit	-	Fer4,Fer4_21,Fer4_4
ko:K00681	-0.0945659	-0.0134727	-0.0810933	-1.08072	0.279823	1	1	FALSE	FALSE	TIGRFAM gamma-glutamyltransferase	-	G_glu_transpept
ko:K03306	-0.0945659	-0.0134727	-0.0810933	-1.08072	0.279823	0.621596	1	FALSE	FALSE	COG0306 Phosphate sulphate permeases	-	-
ko:K00189	-0.0945659	-0.0134727	-0.0810933	-1.08072	0.279823	1	1	FALSE	FALSE	pyruvate synthase activity	porG	POR
ko:K14054	-0.0945659	-0.0134727	-0.0810933	-1.08072	0.279823	0.323862	1	FALSE	FALSE	metallocarboxypeptidase activity	-	AstE_AspA,Peptidase_M14
ko:K00337	-0.0945659	-0.0134727	-0.0810933	-1.08072	0.279823	1	1	FALSE	FALSE	Component of the F(420)H(2) dehydrogenase (FPO complex) which is part of the energy-conserving F(420)H(2) heterodisulfide oxidoreductase system. The membrane-bound electron transfer system of the complex plays an important role in the metabolism of methylotrophic methanogens when the organisms grow on methanol or methylamines. Catalyzes the oxidation of methanophenazine to dihydromethanophenazine…	fpoH	NADHdh
ko:K02057	-0.0945659	-0.0134727	-0.0810933	-1.08072	0.279823	0.9003	1	FALSE	FALSE	PFAM Branched-chain amino acid transport system permease component	-	BPD_transp_2
ko:K06223	-0.0945659	-0.0134727	-0.0810933	-1.08072	0.279823	0.469944	1	FALSE	FALSE	D12 class N6 adenine-specific DNA methyltransferase	-	MethyltransfD12
ko:K01921	-0.0945659	-0.0134727	-0.0810933	-1.08072	0.279823	1	1	FALSE	FALSE	Belongs to the D-alanine--D-alanine ligase family	-	Dala_Dala_lig_C,Dala_Dala_lig_N
ko:K03741	-0.0799337	0.00273834	-0.082672	-1.10176	0.270568	0.526895	1	FALSE	FALSE	PFAM low molecular weight phosphotyrosine protein phosphatase	-	LMWPc
ko:K18828	-0.0945659	-0.00536715	-0.0891988	-1.18874	0.234543	0.246624	1	FALSE	FALSE	nuclease activity	-	PIN
ko:K01971	-0.0945659	-0.00536715	-0.0891988	-1.18874	0.234543	0.828952	1	FALSE	FALSE	DNA polymerase LigD, polymerase	ligD1	DNA_ligase_A_C,DNA_ligase_A_M,LigD_N
ko:K20616	-0.0506691	0.0432658	-0.093935	-1.25186	0.210622	0.216849	1	FALSE	FALSE	UbiA prenyltransferase family	-	UbiA
ko:K01779	-0.0945659	0.00273834	-0.0973043	-1.29676	0.194714	0.832281	1	FALSE	FALSE	Belongs to the aspartate glutamate racemases family	racD	Asp_Glu_race
ko:K03392	-0.0945659	0.00273834	-0.0973043	-1.29676	0.194714	0.42614	1	FALSE	FALSE	Amidohydrolase	-	Amidohydro_2
ko:K07315	-0.0945659	0.00273834	-0.0973043	-1.29676	0.194714	0.280806	1	FALSE	FALSE	ECF-type riboflavin transporter, S component	-	ECF-ribofla_trS
ko:K07552	-0.0945659	0.00273834	-0.0973043	-1.29676	0.194714	0.269955	1	FALSE	FALSE	Sugar (and other) transporter	bcr_1	MFS_1
ko:K01489	-0.0945659	0.00273834	-0.0973043	-1.29676	0.194714	1	1	FALSE	FALSE	-	-	ASCH
ko:K07027	-0.00677236	0.0918988	-0.0986712	-1.31497	0.188518	0.292537	1	FALSE	FALSE	PFAM Glycosyl transferase family 2	-	Glycos_transf_2,LPG_synthase_TM
ko:K03892	-0.00677236	0.0918988	-0.0986712	-1.31497	0.188518	0.356559	1	FALSE	FALSE	regulatory protein, arsR	-	HTH_5
ko:K01091	-0.0360369	0.0675823	-0.103619	-1.38092	0.167305	1	1	FALSE	FALSE	HAD-superfamily hydrolase, subfamily IA, variant 1	-	HAD_2
ko:K01271	-0.0360369	0.0675823	-0.103619	-1.38092	0.167305	1	1	FALSE	FALSE	Splits dipeptides with a prolyl in the C-terminal position and a nonpolar amino acid at the N-terminal position	pepQ	Creatinase_N,Peptidase_M24
ko:K14126	-0.0214046	0.0837933	-0.105198	-1.40196	0.160928	0.184452	1	FALSE	FALSE	Nickel-dependent hydrogenase	-	NiFeSe_Hases
ko:K07749	-0.0945659	0.0108438	-0.10541	-1.40478	0.160087	0.21539	1	FALSE	FALSE	PFAM L-carnitine dehydratase bile acid-inducible protein F	-	CoA_transf_3
ko:K01998	-0.0945659	0.0108438	-0.10541	-1.40478	0.160087	0.552604	1	FALSE	FALSE	Branched-chain amino acid transport system / permease component	-	BPD_transp_2
ko:K02510	-0.0945659	0.0108438	-0.10541	-1.40478	0.160087	0.469166	1	FALSE	FALSE	Belongs to the HpcH HpaI aldolase family	-	HpcH_HpaI
ko:K09065	-0.0945659	0.0108438	-0.10541	-1.40478	0.160087	0.208978	1	FALSE	FALSE	Reversibly catalyzes the transfer of the carbamoyl group from carbamoyl phosphate (CP) to the N(epsilon) atom of ornithine (ORN) to produce L-citrulline	argF	OTCace,OTCace_N
ko:K00611	-0.0945659	0.0108438	-0.10541	-1.40478	0.160087	1	1	FALSE	FALSE	Reversibly catalyzes the transfer of the carbamoyl group from carbamoyl phosphate (CP) to the N(epsilon) atom of ornithine (ORN) to produce L-citrulline	argF	OTCace,OTCace_N
ko:K06218	-0.0945659	0.0108438	-0.10541	-1.40478	0.160087	0.269237	1	FALSE	FALSE	ParE toxin of type II toxin-antitoxin system, parDE	-	ParE_toxin
ko:K00602	-0.0945659	0.0108438	-0.10541	-1.40478	0.160087	1	1	FALSE	FALSE	bifunctional purine biosynthesis protein purh	purH	AICARFT_IMPCHas,MGS
ko:K01620	-0.0945659	0.0108438	-0.10541	-1.40478	0.160087	0.780013	1	FALSE	FALSE	aromatic amino acid beta-eliminating lyase threonine aldolase	ltaA	Beta_elim_lyase
ko:K00342	-0.0945659	0.0108438	-0.10541	-1.40478	0.160087	1	1	FALSE	FALSE	Proton-conducting membrane transporter	-	Proton_antipo_M
ko:K01905	0.0078599	0.116215	-0.108355	-1.44404	0.148729	0.553759	1	FALSE	FALSE	CoA binding domain	-	CoA_binding_2,Succ_CoA_lig
ko:K16927	-0.0653014	0.0432658	-0.108567	-1.44686	0.147937	0.16099	1	FALSE	FALSE	ECF-type riboflavin transporter, S component	-	ECF-ribofla_trS,ECF_trnsprt
ko:K01754	-0.0945659	0.0189493	-0.113515	-1.5128	0.130331	0.569415	1	FALSE	FALSE	PFAM Pyridoxal-5'-phosphate-dependent protein beta subunit	-	PALP
ko:K01190	-0.0945659	0.0189493	-0.113515	-1.5128	0.130331	0.866918	1	FALSE	FALSE	Belongs to the glycosyl hydrolase 1 family	-	Glyco_hydro_1
ko:K01653	-0.0945659	0.0189493	-0.113515	-1.5128	0.130331	0.612347	1	FALSE	FALSE	TIGRFAM Acetolactate synthase, small subunit	-	ACT_5,ALS_ss_C
ko:K19244	-0.0945659	0.0189493	-0.113515	-1.5128	0.130331	0.135838	1	FALSE	FALSE	Catalyzes the NAD( )-dependent oxidative deamination of L-alanine to pyruvate, and the reverse reaction, the reductive amination of pyruvate	ala	OCD_Mu_crystall
ko:K00728	-0.0945659	0.0189493	-0.113515	-1.5128	0.130331	1	1	FALSE	FALSE	integral membrane protein	-	GT87,PMT_2
ko:K08161	-0.0945659	0.0189493	-0.113515	-1.5128	0.130331	0.17397	1	FALSE	FALSE	Transporter, major facilitator family protein	mdtG	MFS_1,MFS_1_like,Sugar_tr
ko:K01474	-0.0945659	0.0189493	-0.113515	-1.5128	0.130331	0.721081	1	FALSE	FALSE	N-methylhydantoinase B acetone carboxylase alpha subunit	hyuB	Hydantoinase_B
ko:K21220	-0.0945659	0.0189493	-0.113515	-1.5128	0.130331	0.132798	1	FALSE	FALSE	AIR synthase related protein domain protein	hypE	AIRS,AIRS_C,Phos_pyr_kin,ThiP_synth
ko:K21219	-0.0945659	0.0189493	-0.113515	-1.5128	0.130331	0.132913	1	FALSE	FALSE	AIR synthase related protein domain protein	hypE	AIRS,AIRS_C,Phos_pyr_kin,ThiP_synth
ko:K00058	-0.0945659	0.0189493	-0.113515	-1.5128	0.130331	1	1	FALSE	FALSE	D-isomer specific 2-hydroxyacid dehydrogenase	-	2-Hacid_dh,2-Hacid_dh_C
ko:K01775	-0.0945659	0.0189493	-0.113515	-1.5128	0.130331	0.561132	1	FALSE	FALSE	Catalyzes the interconversion of L-alanine and D- alanine. May also act on other amino acids	alr	Ala_racemase_C,Ala_racemase_N
ko:K01469	-0.0945659	0.0189493	-0.113515	-1.5128	0.130331	0.731334	1	FALSE	FALSE	COG0145 N-methylhydantoinase A acetone carboxylase beta subunit	-	Hydant_A_N,Hydantoinase_A,Hydantoinase_B
ko:K03795	-0.0945659	0.0189493	-0.113515	-1.5128	0.130331	0.248489	1	FALSE	FALSE	sirohydrochlorin cobaltochelatase activity	cbiX	CbiX
ko:K01262	-0.0945659	0.0189493	-0.113515	-1.5128	0.130331	0.825195	1	FALSE	FALSE	Belongs to the peptidase M24B family	-	Creatinase_N,Peptidase_M24
ko:K00192	-0.0945659	0.0189493	-0.113515	-1.5128	0.130331	1	1	FALSE	FALSE	Part of the ACDS complex that catalyzes the reversible cleavage of acetyl-CoA, allowing growth on acetate as sole source of carbon and energy. The alpha-epsilon subcomponent functions as a carbon monoxide dehydrogenase	cdhA	Fer4_7,Fer4_9,Prismane
ko:K03655	-0.0945659	0.0189493	-0.113515	-1.5128	0.130331	0.261545	1	FALSE	FALSE	by modhmm	-	-
ko:K14084	-0.0945659	0.0189493	-0.113515	-1.5128	0.130331	0.150548	1	FALSE	FALSE	B12 binding domain	-	B12-binding,B12-binding_2
ko:K01473	-0.0945659	0.0189493	-0.113515	-1.5128	0.130331	0.724467	1	FALSE	FALSE	COG0145 N-methylhydantoinase A acetone carboxylase beta subunit	-	Hydant_A_N,Hydantoinase_A,Hydantoinase_B
ko:K13963	-0.0945659	0.0189493	-0.113515	-1.5128	0.130331	0.151138	1	FALSE	FALSE	Belongs to the serpin family	-	Dockerin_1,Serpin
ko:K01515	-0.0945659	0.0189493	-0.113515	-1.5128	0.130331	0.679786	1	FALSE	FALSE	nudix family	nudF	NUDIX
ko:K07321	-0.0945659	0.0189493	-0.113515	-1.5128	0.130331	0.187271	1	FALSE	FALSE	PFAM Cobyrinic acid a,c-diamide synthase	-	CbiA
ko:K00319	-0.0945659	0.0189493	-0.113515	-1.5128	0.130331	1	1	FALSE	FALSE	Catalyzes the oxidation of methylene-H(4)MPT to methenyl-H(4)MPT( )	mtd	MTD
ko:K00338	-0.0945659	0.0189493	-0.113515	-1.5128	0.130331	1	1	FALSE	FALSE	4 iron, 4 sulfur cluster binding	MA20_14855	Fer4,Fer4_7
ko:K08153	-0.0945659	0.0270548	-0.121621	-1.62082	0.105056	0.140391	1	FALSE	FALSE	Major Facilitator	-	MFS_1,MFS_1_like,Sugar_tr
ko:K00606	-0.0945659	0.0270548	-0.121621	-1.62082	0.105056	1	1	FALSE	FALSE	Catalyzes the reversible reaction in which hydroxymethyl group from 5,10-methylenetetrahydrofolate is transferred onto alpha-ketoisovalerate to form ketopantoate	panB	Pantoate_transf
ko:K07496	-0.0945659	0.0270548	-0.121621	-1.62082	0.105056	0.146509	1	FALSE	FALSE	Probable transposase	-	HTH_OrfB_IS605,OrfB_IS605,OrfB_Zn_ribbon
ko:K14083	-0.0945659	0.0270548	-0.121621	-1.62082	0.105056	0.121471	1	FALSE	FALSE	Trimethylamine methyltransferase (MTTB)	-	MTTB
ko:K00333	-0.0945659	0.0270548	-0.121621	-1.62082	0.105056	1	1	FALSE	FALSE	PFAM NADH-ubiquinone oxidoreductase, chain 49kDa	-	Complex1_49kDa,NiFeSe_Hases
ko:K00187	-0.0945659	0.0270548	-0.121621	-1.62082	0.105056	1	1	FALSE	FALSE	Thiamine pyrophosphate enzyme, C-terminal TPP binding domain	vorB	TPP_enzyme_C
ko:K07065	-0.0945659	0.0270548	-0.121621	-1.62082	0.105056	0.15988	1	FALSE	FALSE	Toxic component of a toxin-antitoxin (TA) module. An RNase	-	PIN
ko:K14090	-0.0945659	0.0270548	-0.121621	-1.62082	0.105056	0.120764	1	FALSE	FALSE	PFAM NADH-ubiquinone oxidoreductase, chain 49kDa	-	Complex1_49kDa,NiFeSe_Hases
ko:K07484	-0.0945659	0.0351603	-0.129726	-1.72884	0.0838376	0.117333	1	FALSE	FALSE	COG3436 Transposase and inactivated derivatives	-	DDE_Tnp_IS66,SlyX,ZapB,zf-IS66
ko:K18702	-0.0945659	0.0351603	-0.129726	-1.72884	0.0838376	0.0883915	1	FALSE	FALSE	acyl-CoA transferase carnitine dehydratase	-	CoA_transf_3
ko:K00170	-0.00677236	0.124321	-0.131093	-1.74706	0.0806274	1	1	FALSE	FALSE	PFAM Thiamine pyrophosphate	-	TPP_enzyme_C
ko:K05844	-0.0653014	0.0675823	-0.132884	-1.77092	0.076574	0.133329	1	FALSE	FALSE	Belongs to the RimK family	-	GSH-S_N,RimK
ko:K04034	-0.0945659	0.0513713	-0.145937	-1.94488	0.0517892	0.0974855	1	FALSE	FALSE	SMART Elongator protein 3 MiaB NifB	-	B12-binding,Radical_SAM
ko:K01478	-0.0945659	0.0594768	-0.154043	-2.0529	0.040082	0.219709	1	FALSE	FALSE	Arginine	arcA	Amidinotransf
ko:K07481	-0.0945659	0.0594768	-0.154043	-2.0529	0.040082	0.0561622	1	FALSE	FALSE	Transposase domain (DUF772)	-	DDE_Tnp_1,DUF772
ko:K03568	0.13955	-0.0702111	0.209761	2.79546	0.00518266	0.010709	1	TRUE	FALSE	Putative modulator of DNA gyrase	tldD2	PmbA_TldD
ko:K01273	-0.0945659	0.0675823	-0.162148	-2.16092	0.0307013	0.189324	1	FALSE	FALSE	PFAM Membrane dipeptidase (Peptidase family M19)	-	Peptidase_M19
ko:K00172	-0.0214046	0.148637	-0.170042	-2.26612	0.023444	0.895408	1	FALSE	FALSE	TIGRFAM pyruvate ketoisovalerate oxidoreductase, gamma subunit	-	POR
ko:K01999	-0.0945659	0.0756878	-0.170254	-2.26894	0.0232717	0.080098	1	FALSE	FALSE	PFAM Extracellular ligand-binding receptor	-	ANF_receptor,Peripla_BP_6
ko:K07466	0.271241	0.0513713	0.219869	2.93016	0.00338786	0.00475827	1	TRUE	FALSE	PFAM nucleic acid binding, OB-fold, tRNA helicase-type	rpa	Rep_fac-A_C,tRNA_anti-codon
ko:K00854	-0.0945659	0.0918988	-0.186465	-2.48499	0.0129557	0.108791	1	FALSE	FALSE	MutL protein	-	FGGY_C,FGGY_N,MutL
ko:K00626	0.256608	0.0189493	0.237659	3.16724	0.00153892	0.0176901	1	TRUE	FALSE	Thiolase, N-terminal domain	-	Thiolase_C,Thiolase_N
ko:K00169	-0.00677236	0.181059	-0.187832	-2.5032	0.0123075	0.520432	1	FALSE	FALSE	PFAM pyruvate flavodoxin ferredoxin oxidoreductase domain protein	-	PFOR_II,POR_N
ko:K06915	0.285873	0.0189493	0.266924	3.55725	0.000374763	0.000611184	0.443719	TRUE	FALSE	Domain of unknown function DUF87	-	DUF87
ko:K07405	0.198079	-0.0783166	0.276396	3.68348	0.000230068	0.00032662	0.272401	TRUE	FALSE	Belongs to the glycosyl hydrolase 57 family	-	Glyco_hydro_57
ko:K07332	0.241976	-0.0377891	0.279765	3.72839	0.00019271	0.000276569	0.228169	TRUE	FALSE	PFAM type II secretion system protein E	-	T2SSE
ko:K00549	0.256608	-0.0296836	0.286292	3.81537	0.000135981	0.00193978	0.161001	TRUE	FALSE	5-methyltetrahydropteroyltriglutamate-homocysteine S-methyltransferase activity	-	-
ko:K13993	0.315137	0.0189493	0.296188	3.94725	7.91E-05	9.16E-05	0.0936001	TRUE	FALSE	Belongs to the small heat shock protein (HSP20) family	hsp20	HSP20
ko:K07669	0.241976	-0.0621056	0.304082	4.05245	5.07E-05	6.90E-05	0.0600106	TRUE	FALSE	response regulator, receiver	-	Response_reg
ko:K02319	0.359034	0.00273834	0.356296	4.7483	2.05E-06	6.33E-06	0.00242883	TRUE	TRUE	DNA polymerase elongation subunit (Family B)	polB2	DNA_pol_B
ko:K07333	0.373666	-0.00536715	0.379034	5.05132	4.39E-07	6.29E-07	0.000519504	TRUE	TRUE	Type II secretion system (T2SS), protein F	-	T2SSF
ko:K01990	0.549254	0.140532	0.408722	5.44697	5.12E-08	1.79E-07	6.07E-05	TRUE	TRUE	PFAM ABC transporter	-	ABC_tran
ko:K01992	0.578518	0.0675823	0.510936	6.80916	9.82E-12	3.43E-11	1.16E-08	TRUE	TRUE	ABC-2 family transporter protein	-	ABC2_membrane_2
ko:K03388	0.680944	0.148637	0.532307	7.09396	1.30E-12	2.87E-12	1.54E-09	TRUE	TRUE	NAD(P)-binding Rossmann-like domain	hdrA	Fer4,Fer4_4,Fer4_7,FlpD,Pyr_redox_2

## Sheet: Sheet1
Supplementary Table 3. Pangenome enrichment test results
KEGG_ko	Core_count	Variable_count	Core_norm	Variable_norm	KO_Difference	Z_score	p_value	BH_corrected_p_value	Bonferroni_corrected_p_value	Significant_BH	Significant_Bonferroni	Description	Preferred_name	PFAMs	Group
ko:K02057	0	35	-0.184018	0.704824	-0.888842	-4.93313	8.09e-07	0.000892569	0.000892569	TRUE	TRUE	Belongs to the binding-protein-dependent transport system permease family	-	BPD_transp_2	Atribacteria
ko:K10441	0	17	-0.184018	0.303747	-0.487765	-2.70713	0.00678682	0.748587	1	FALSE	FALSE	ABC transporter	rbsA	ABC_tran	Atribacteria
ko:K02056	5	27	0.0410062	0.526567	-0.485561	-2.6949	0.00704103	0.706023	1	FALSE	FALSE	Part of the ABC transporter complex RbsABC involved in ribose import. Responsible for energy coupling to the transport system	-	ABC_tran	Atribacteria
ko:K02032	0	16	-0.184018	0.281465	-0.465483	-2.58346	0.00978147	0.89908	1	FALSE	FALSE	Belongs to the ABC transporter superfamily	-	ABC_tran,oligo_HPY	Atribacteria
ko:K02031	0	16	-0.184018	0.281465	-0.465483	-2.58346	0.00978147	0.82992	1	FALSE	FALSE	Belongs to the ABC transporter superfamily	appD	ABC_tran,oligo_HPY	Atribacteria
ko:K00179	0	16	-0.184018	0.281465	-0.465483	-2.58346	0.00978147	0.77064	1	FALSE	FALSE	Catalyzes the ferredoxin-dependent oxidative decarboxylation of arylpyruvates	iorA-2	Fer4,POR_N,TPP_enzyme_C	Atribacteria
ko:K00008	0	15	-0.184018	0.259183	-0.443201	-2.45979	0.0139017	0.958348	1	FALSE	FALSE	Alcohol dehydrogenase GroES-like domain	-	ADH_N,ADH_zinc_N	Atribacteria
ko:K03892	0	13	-0.184018	0.214619	-0.398637	-2.21246	0.0269349	1	1	FALSE	FALSE	PFAM regulatory protein, ArsR	-	HTH_5	Atribacteria
ko:K02529	0	13	-0.184018	0.214619	-0.398637	-2.21246	0.0269349	1	1	FALSE	FALSE	PFAM Bacterial regulatory proteins, lacI family	-	LacI,Peripla_BP_1	Atribacteria
ko:K02058	0	13	-0.184018	0.214619	-0.398637	-2.21246	0.0269349	1	1	FALSE	FALSE	Periplasmic binding protein domain	-	Peripla_BP_4	Atribacteria
ko:K07491	0	12	-0.184018	0.192337	-0.376355	-2.08879	0.0367264	1	1	FALSE	FALSE	COG1943 Transposase and inactivated derivatives	-	Y1_Tnp	Atribacteria
ko:K03655	0	11	-0.184018	0.170055	-0.354073	-1.96513	0.0493997	1	1	FALSE	FALSE	Transcriptional regulator	-	AlbA_2,HATPase_c_4	Atribacteria
ko:K01818	0	11	-0.184018	0.170055	-0.354073	-1.96513	0.0493997	1	1	FALSE	FALSE	Converts the aldose L-fucose into the corresponding ketose L-fuculose	fucI	Fucose_iso_C,Fucose_iso_N1,Fucose_iso_N2	Atribacteria
ko:K08591	0	11	-0.184018	0.170055	-0.354073	-1.96513	0.0493997	1	1	FALSE	FALSE	Catalyzes the transfer of an acyl group from acyl- phosphate (acyl-PO(4)) to glycerol-3-phosphate (G3P) to form lysophosphatidic acid (LPA). This enzyme utilizes acyl-phosphate as fatty acyl donor, but not acyl-CoA or acyl-ACP	plsY	G3P_acyltransf	Atribacteria
ko:K02120	0	10	-0.184018	0.147773	-0.33179	-1.84146	0.0655543	1	1	FALSE	FALSE	Produces ATP from ADP in the presence of a proton gradient across the membrane	atpD	ATP-synt_D	Atribacteria
ko:K07089	0	10	-0.184018	0.147773	-0.33179	-1.84146	0.0655543	1	1	FALSE	FALSE	Predicted permease	-	ArsP_1	Atribacteria
ko:K07335	0	10	-0.184018	0.147773	-0.33179	-1.84146	0.0655543	1	1	FALSE	FALSE	basic membrane	-	Bmp	Atribacteria
ko:K07497	0	9	-0.184018	0.125491	-0.309508	-1.71779	0.0858345	1	1	FALSE	FALSE	Integrase catalytic region	-	HTH_21,rve	Atribacteria
ko:K03671	0	9	-0.184018	0.125491	-0.309508	-1.71779	0.0858345	1	1	FALSE	FALSE	Belongs to the thioredoxin family	trxA	Thioredoxin	Atribacteria
ko:K07257	0	9	-0.184018	0.125491	-0.309508	-1.71779	0.0858345	1	1	FALSE	FALSE	Aldo Keto reductase	-	Aldo_ket_red	Atribacteria
ko:K00567	0	8	-0.184018	0.103209	-0.287226	-1.59413	0.110908	1	1	FALSE	FALSE	PFAM Methylated-DNA- protein -cysteine S-methyltransferase DNA binding	ogt	DNA_binding_1	Atribacteria
ko:K01733	0	8	-0.184018	0.103209	-0.287226	-1.59413	0.110908	1	1	FALSE	FALSE	Threonine synthase	thrC	PALP,Thr_synth_N	Atribacteria
ko:K07090	0	8	-0.184018	0.103209	-0.287226	-1.59413	0.110908	1	1	FALSE	FALSE	Sulfite exporter TauE/SafE	-	TauE	Atribacteria
ko:K00627	0	8	-0.184018	0.103209	-0.287226	-1.59413	0.110908	1	1	FALSE	FALSE	of components of various dehydrogenase complexes	-	2-oxoacid_dh,Biotin_lipoyl,E3_binding	Atribacteria
ko:K02669	0	8	-0.184018	0.103209	-0.287226	-1.59413	0.110908	1	1	FALSE	FALSE	secretion system protein	pilT	T2SSE	Atribacteria
ko:K00930	0	8	-0.184018	0.103209	-0.287226	-1.59413	0.110908	1	1	FALSE	FALSE	Zincin-like metallopeptidase	MA20_43655	Zincin_1	Atribacteria
ko:K00865	0	8	-0.184018	0.103209	-0.287226	-1.59413	0.110908	1	1	FALSE	FALSE	Belongs to the glycerate kinase type-1 family	glxK	Gly_kinase	Atribacteria
ko:K00180	0	8	-0.184018	0.103209	-0.287226	-1.59413	0.110908	1	1	FALSE	FALSE	indolepyruvate ferredoxin oxidoreductase, beta subunit	iorB	POR	Atribacteria
ko:K04744	0	8	-0.184018	0.103209	-0.287226	-1.59413	0.110908	1	1	FALSE	FALSE	Organic solvent tolerance protein OstA	-	LptC	Atribacteria
ko:K01892	0	8	-0.184018	0.103209	-0.287226	-1.59413	0.110908	1	1	FALSE	FALSE	PFAM tRNA synthetase, class II (G, H, P and S)	hisS	HGTP_anticodon,tRNA-synt_His	Atribacteria
ko:K00986	0	8	-0.184018	0.103209	-0.287226	-1.59413	0.110908	1	1	FALSE	FALSE	Reverse transcriptase	-	GIIM,RVT_1	Atribacteria
ko:K12340	0	8	-0.184018	0.103209	-0.287226	-1.59413	0.110908	1	1	FALSE	FALSE	efflux transmembrane transporter activity	czcC	OEP	Atribacteria
ko:K01779	0	8	-0.184018	0.103209	-0.287226	-1.59413	0.110908	1	1	FALSE	FALSE	Belongs to the aspartate glutamate racemases family	-	Asp_Glu_race	Atribacteria
ko:K10439	5	18	0.0410062	0.326029	-0.285023	-1.5819	0.113673	1	1	FALSE	FALSE	ABC-type sugar transport system periplasmic component	-	Peripla_BP_4	Atribacteria
ko:K02004	6	20	0.086011	0.370593	-0.284582	-1.57945	0.114233	1	1	FALSE	FALSE	ABC-type transport system involved in lipoprotein release permease component	-	FtsX,MacB_PCD	Atribacteria
ko:K02026	0	7	-0.184018	0.0809265	-0.264944	-1.47046	0.141438	1	1	FALSE	FALSE	Binding-protein-dependent transport system inner membrane component	-	BPD_transp_1	Atribacteria
ko:K05568	0	7	-0.184018	0.0809265	-0.264944	-1.47046	0.141438	1	1	FALSE	FALSE	PFAM NADH Ubiquinone plastoquinone (complex I)	-	Proton_antipo_M	Atribacteria
ko:K07483	0	7	-0.184018	0.0809265	-0.264944	-1.47046	0.141438	1	1	FALSE	FALSE	PFAM transposase IS3 IS911 family protein	-	HTH_Tnp_1	Atribacteria
ko:K12527	0	7	-0.184018	0.0809265	-0.264944	-1.47046	0.141438	1	1	FALSE	FALSE	FAD binding domain	ygfK	Fer4,Fer4_20,Fer4_7,GXGXG,Pyr_redox_2,Pyr_redox_3	Atribacteria
ko:K07001	0	7	-0.184018	0.0809265	-0.264944	-1.47046	0.141438	1	1	FALSE	FALSE	Patatin-like phospholipase	-	Patatin	Atribacteria
ko:K00609	0	7	-0.184018	0.0809265	-0.264944	-1.47046	0.141438	1	1	FALSE	FALSE	Aspartate carbamoyltransferase	pyrB	OTCace,OTCace_N	Atribacteria
ko:K02652	0	7	-0.184018	0.0809265	-0.264944	-1.47046	0.141438	1	1	FALSE	FALSE	PFAM type II secretion system protein E	-	T2SSE,T2SSE_N	Atribacteria
ko:K06927	0	7	-0.184018	0.0809265	-0.264944	-1.47046	0.141438	1	1	FALSE	FALSE	diphthine-ammonia ligase activity	-	Diphthami_syn_2	Atribacteria
ko:K01599	0	7	-0.184018	0.0809265	-0.264944	-1.47046	0.141438	1	1	FALSE	FALSE	PFAM Uroporphyrinogen decarboxylase (URO-D)	-	URO-D	Atribacteria
ko:K13010	0	7	-0.184018	0.0809265	-0.264944	-1.47046	0.141438	1	1	FALSE	FALSE	UDP-4-amino-4-deoxy-L-arabinose aminotransferase	-	23S_rRNA_IVP	Atribacteria
ko:K16203	0	7	-0.184018	0.0809265	-0.264944	-1.47046	0.141438	1	1	FALSE	FALSE	D-aminopeptidase	-	Peptidase_M55	Atribacteria
-	734	1489	32.8495	33.1029	-0.253414	-1.40647	0.159586	1	1	FALSE	FALSE	TIGRFAM TIGR00375 family protein	-	PHP_C	Atribacteria
ko:K02119	0	6	-0.184018	0.0586444	-0.242662	-1.34679	0.178047	1	1	FALSE	FALSE	ATP synthase (C/AC39) subunit	ntpC	vATP-synt_AC39	Atribacteria
ko:K15770	0	6	-0.184018	0.0586444	-0.242662	-1.34679	0.178047	1	1	FALSE	FALSE	GyrI-like small molecule binding domain	-	GyrI-like	Atribacteria
ko:K10563	0	6	-0.184018	0.0586444	-0.242662	-1.34679	0.178047	1	1	FALSE	FALSE	Involved in base excision repair of DNA damaged by oxidation or by mutagenic agents. Acts as DNA glycosylase that recognizes and removes damaged bases. Has a preference for oxidized purines, such as 7,8-dihydro-8-oxoguanine (8-oxoG). Has AP (apurinic apyrimidinic) lyase activity and introduces nicks in the DNA strand. Cleaves the DNA backbone by beta-delta elimination to generate a single-strand …	fpg	Fapy_DNA_glyco,H2TH,zf-FPG_IleRS	Atribacteria
ko:K10823	0	6	-0.184018	0.0586444	-0.242662	-1.34679	0.178047	1	1	FALSE	FALSE	ATPases associated with a variety of cellular activities	-	ABC_tran,oligo_HPY	Atribacteria
ko:K02118	0	6	-0.184018	0.0586444	-0.242662	-1.34679	0.178047	1	1	FALSE	FALSE	Produces ATP from ADP in the presence of a proton gradient across the membrane. The V-type beta chain is a regulatory subunit	atpB	ATP-synt_ab,ATP-synt_ab_N	Atribacteria
ko:K02117	0	6	-0.184018	0.0586444	-0.242662	-1.34679	0.178047	1	1	FALSE	FALSE	Produces ATP from ADP in the presence of a proton gradient across the membrane. The V-type alpha chain is a catalytic subunit	ntpA	ATP-synt_ab,ATP-synt_ab_N,ATP-synt_ab_Xtn	Atribacteria
ko:K01439	0	6	-0.184018	0.0586444	-0.242662	-1.34679	0.178047	1	1	FALSE	FALSE	succinyl-diaminopimelate desuccinylase activity	dapE2	M20_dimer,Peptidase_M20,Peptidase_M28	Atribacteria
ko:K06872	0	6	-0.184018	0.0586444	-0.242662	-1.34679	0.178047	1	1	FALSE	FALSE	peptidyl-tyrosine sulfation	yidC	60KD_IMP,DUF4124,PDZ_2,Peptidase_C11,SLH,TPM_phosphatase,TPR_11,Trypsin_2,YidC_periplas	Atribacteria
ko:K05566	0	6	-0.184018	0.0586444	-0.242662	-1.34679	0.178047	1	1	FALSE	FALSE	Domain related to MnhB subunit of Na+/H+ antiporter	-	MnhB	Atribacteria
ko:K00012	0	6	-0.184018	0.0586444	-0.242662	-1.34679	0.178047	1	1	FALSE	FALSE	UDP binding domain	-	UDPG_MGDP_dh,UDPG_MGDP_dh_C,UDPG_MGDP_dh_N	Atribacteria
ko:K01710	0	6	-0.184018	0.0586444	-0.242662	-1.34679	0.178047	1	1	FALSE	FALSE	Belongs to the NAD(P)-dependent epimerase dehydratase family. dTDP-glucose dehydratase subfamily	rfbB	GDP_Man_Dehyd	Atribacteria
ko:K06213	0	6	-0.184018	0.0586444	-0.242662	-1.34679	0.178047	1	1	FALSE	FALSE	Acts as a magnesium transporter	-	CBS,MgtE,MgtE_N	Atribacteria
ko:K01939	0	6	-0.184018	0.0586444	-0.242662	-1.34679	0.178047	1	1	FALSE	FALSE	Plays an important role in the de novo pathway of purine nucleotide biosynthesis. Catalyzes the first committed step in the biosynthesis of AMP from IMP	purA	Adenylsucc_synt	Atribacteria
ko:K07576	0	6	-0.184018	0.0586444	-0.242662	-1.34679	0.178047	1	1	FALSE	FALSE	metallo-beta-lactamase	-	Beta-Casp,Lactamase_B,Lactamase_B_6,RMMBL	Atribacteria
ko:K01491	0	6	-0.184018	0.0586444	-0.242662	-1.34679	0.178047	1	1	FALSE	FALSE	methenyltetrahydrofolate cyclohydrolase activity	folD	THF_DHG_CYH,THF_DHG_CYH_C	Atribacteria
ko:K03072	0	6	-0.184018	0.0586444	-0.242662	-1.34679	0.178047	1	1	FALSE	FALSE	Part of the Sec protein translocase complex. Interacts with the SecYEG preprotein conducting channel. SecDF uses the proton motive force (PMF) to complete protein translocation after the ATP-dependent function of SecA	secD	MMPL,SecD_SecF,Sec_GG	Atribacteria
ko:K02025	0	6	-0.184018	0.0586444	-0.242662	-1.34679	0.178047	1	1	FALSE	FALSE	PFAM binding-protein-dependent transport systems inner membrane component	-	BPD_transp_1	Atribacteria
ko:K00133	0	6	-0.184018	0.0586444	-0.242662	-1.34679	0.178047	1	1	FALSE	FALSE	Catalyzes the NADPH-dependent formation of L-aspartate- semialdehyde (L-ASA) by the reductive dephosphorylation of L- aspartyl-4-phosphate	asd	Semialdhyde_dh,Semialdhyde_dhC	Atribacteria
ko:K07025	5	16	0.0410062	0.281465	-0.240459	-1.33456	0.18202	1	1	FALSE	FALSE	haloacid dehalogenase superfamily, subfamily IA, variant 3 with third motif having DD or ED	-	HAD_2,Hydrolase	Atribacteria
ko:K17317	0	5	-0.184018	0.0363624	-0.22038	-1.22312	0.221283	1	1	FALSE	FALSE	PFAM binding-protein-dependent transport systems inner membrane component	-	BPD_transp_1	Atribacteria
ko:K02347	0	5	-0.184018	0.0363624	-0.22038	-1.22312	0.221283	1	1	FALSE	FALSE	DNA polymerase	-	DNA_pol_B_palm,DNA_pol_B_thumb,HHH_5,HHH_8,PHP	Atribacteria
ko:K04101	0	5	-0.184018	0.0363624	-0.22038	-1.22312	0.221283	1	1	FALSE	FALSE	Bacterial capsule synthesis protein PGA_cap	capA	LigB,Memo,PGA_cap	Atribacteria
ko:K01619	0	5	-0.184018	0.0363624	-0.22038	-1.22312	0.221283	1	1	FALSE	FALSE	Catalyzes a reversible aldol reaction between acetaldehyde and D-glyceraldehyde 3-phosphate to generate 2-deoxy- D-ribose 5-phosphate	deoC	DeoC	Atribacteria
ko:K07282	0	5	-0.184018	0.0363624	-0.22038	-1.22312	0.221283	1	1	FALSE	FALSE	Bacterial capsule synthesis protein PGA_cap	capA	LigB,Memo,PGA_cap	Atribacteria
ko:K07533	0	5	-0.184018	0.0363624	-0.22038	-1.22312	0.221283	1	1	FALSE	FALSE	Plays a major role in protein secretion by helping the post-translocational extracellular folding of several secreted proteins	prsA	Rotamase_2,Rotamase_3,SurA_N_3	Atribacteria
ko:K01805	0	5	-0.184018	0.0363624	-0.22038	-1.22312	0.221283	1	1	FALSE	FALSE	Belongs to the xylose isomerase family	-	-	Atribacteria
ko:K05772	0	5	-0.184018	0.0363624	-0.22038	-1.22312	0.221283	1	1	FALSE	FALSE	PBP superfamily domain	tupA	PBP_like_2	Atribacteria
ko:K05713	0	5	-0.184018	0.0363624	-0.22038	-1.22312	0.221283	1	1	FALSE	FALSE	Bacterial capsule synthesis protein PGA_cap	capA	LigB,Memo,PGA_cap	Atribacteria
ko:K07403	0	5	-0.184018	0.0363624	-0.22038	-1.22312	0.221283	1	1	FALSE	FALSE	Membrane-bound serine protease (ClpP class)	yqeZ	CLP_protease,NfeD,SDH_sah	Atribacteria
ko:K05571	0	5	-0.184018	0.0363624	-0.22038	-1.22312	0.221283	1	1	FALSE	FALSE	monovalent cation:proton antiporter activity	-	PhaG_MnhG_YufB	Atribacteria
ko:K07250	0	5	-0.184018	0.0363624	-0.22038	-1.22312	0.221283	1	1	FALSE	FALSE	Belongs to the class-III pyridoxal-phosphate-dependent aminotransferase family	gabT	Aminotran_3	Atribacteria
ko:K05570	0	5	-0.184018	0.0363624	-0.22038	-1.22312	0.221283	1	1	FALSE	FALSE	antiporter activity	-	MrpF_PhaF	Atribacteria
ko:K00989	0	5	-0.184018	0.0363624	-0.22038	-1.22312	0.221283	1	1	FALSE	FALSE	Phosphorolytic exoribonuclease that removes nucleotide residues following the -CCA terminus of tRNA and adds nucleotides to the ends of RNA molecules by using nucleoside diphosphates as substrates	rph	Ham1p_like,RNase_PH,RNase_PH_C	Atribacteria
ko:K20810	0	5	-0.184018	0.0363624	-0.22038	-1.22312	0.221283	1	1	FALSE	FALSE	selenium metabolism protein SsnA	ssnA	Amidohydro_1	Atribacteria
ko:K05567	0	5	-0.184018	0.0363624	-0.22038	-1.22312	0.221283	1	1	FALSE	FALSE	oxidoreductase, chain 4L	-	Oxidored_q2	Atribacteria
ko:K00873	0	5	-0.184018	0.0363624	-0.22038	-1.22312	0.221283	1	1	FALSE	FALSE	Belongs to the pyruvate kinase family	pyk	PEP-utilizers,PK,PK_C	Atribacteria
ko:K03088	0	5	-0.184018	0.0363624	-0.22038	-1.22312	0.221283	1	1	FALSE	FALSE	Belongs to the sigma-70 factor family. ECF subfamily	sigZ	Sigma70_r2,Sigma70_r4_2	Atribacteria
ko:K00639	0	5	-0.184018	0.0363624	-0.22038	-1.22312	0.221283	1	1	FALSE	FALSE	Catalyzes the decarboxylative condensation of pimeloyl- acyl-carrier protein and L-alanine to produce 8-amino-7- oxononanoate (AON), acyl-carrier protein , and carbon dioxide	bioF	Aminotran_1_2	Atribacteria
ko:K05569	0	5	-0.184018	0.0363624	-0.22038	-1.22312	0.221283	1	1	FALSE	FALSE	Na+/H+ ion antiporter subunit	-	MNHE	Atribacteria
ko:K03389	0	5	-0.184018	0.0363624	-0.22038	-1.22312	0.221283	1	1	FALSE	FALSE	Cysteine-rich domain	-	CCG	Atribacteria
ko:K01940	0	5	-0.184018	0.0363624	-0.22038	-1.22312	0.221283	1	1	FALSE	FALSE	Belongs to the argininosuccinate synthase family. Type 1 subfamily	argG	Arginosuc_synth	Atribacteria
ko:K00823	0	5	-0.184018	0.0363624	-0.22038	-1.22312	0.221283	1	1	FALSE	FALSE	Belongs to the class-III pyridoxal-phosphate-dependent aminotransferase family	gabT	Aminotran_3	Atribacteria
ko:K02103	0	5	-0.184018	0.0363624	-0.22038	-1.22312	0.221283	1	1	FALSE	FALSE	PFAM regulatory protein GntR HTH	araR	GntR,Peripla_BP_3	Atribacteria
ko:K02124	0	5	-0.184018	0.0363624	-0.22038	-1.22312	0.221283	1	1	FALSE	FALSE	ATP synthase subunit C	-	ATP-synt_C	Atribacteria
ko:K02121	0	5	-0.184018	0.0363624	-0.22038	-1.22312	0.221283	1	1	FALSE	FALSE	ATP synthase (E/31 kDa) subunit	-	vATP-synt_E	Atribacteria
ko:K10547	0	5	-0.184018	0.0363624	-0.22038	-1.22312	0.221283	1	1	FALSE	FALSE	Belongs to the binding-protein-dependent transport system permease family	-	BPD_transp_2	Atribacteria
ko:K03519	0	5	-0.184018	0.0363624	-0.22038	-1.22312	0.221283	1	1	FALSE	FALSE	CO dehydrogenase flavoprotein domain protein	-	CO_deh_flav_C,FAD_binding_5	Atribacteria
ko:K01537	0	5	-0.184018	0.0363624	-0.22038	-1.22312	0.221283	1	1	FALSE	FALSE	ATPase, P-type (transporting), HAD superfamily, subfamily IC	-	Cation_ATPase_C,Cation_ATPase_N,E1-E2_ATPase,Hydrolase	Atribacteria
ko:K01531	0	5	-0.184018	0.0363624	-0.22038	-1.22312	0.221283	1	1	FALSE	FALSE	magnesium-translocating P-type ATPase	mgtA	Cation_ATPase_C,Cation_ATPase_N,E1-E2_ATPase,Hydrolase	Atribacteria
ko:K00864	0	5	-0.184018	0.0363624	-0.22038	-1.22312	0.221283	1	1	FALSE	FALSE	Key enzyme in the regulation of glycerol uptake and metabolism. Catalyzes the phosphorylation of glycerol to yield sn- glycerol 3-phosphate	glpK	FGGY_C,FGGY_N	Atribacteria
ko:K02123	0	5	-0.184018	0.0363624	-0.22038	-1.22312	0.221283	1	1	FALSE	FALSE	V-type ATPase 116kDa subunit family	ntpI	V_ATPase_I	Atribacteria
ko:K00459	0	5	-0.184018	0.0363624	-0.22038	-1.22312	0.221283	1	1	FALSE	FALSE	Nitronate monooxygenase	-	NMO	Atribacteria
ko:K21929	0	5	-0.184018	0.0363624	-0.22038	-1.22312	0.221283	1	1	FALSE	FALSE	Uracil-DNA glycosylase	-	UDG	Atribacteria
ko:K13788	0	5	-0.184018	0.0363624	-0.22038	-1.22312	0.221283	1	1	FALSE	FALSE	phosphate acetyltransferase	pta	AAA_26,DRTGG,PTA_PTB	Atribacteria
ko:K00571	0	5	-0.184018	0.0363624	-0.22038	-1.22312	0.221283	1	1	FALSE	FALSE	Belongs to the N(4) N(6)-methyltransferase family	-	N6_N4_Mtase	Atribacteria
ko:K02650	0	5	-0.184018	0.0363624	-0.22038	-1.22312	0.221283	1	1	FALSE	FALSE	-	-	-	Atribacteria
ko:K01678	0	5	-0.184018	0.0363624	-0.22038	-1.22312	0.221283	1	1	FALSE	FALSE	TIGRFAM hydro-lyase, Fe-S type, tartrate fumarate subfamily, beta subunit	fumB	Fumerase_C	Atribacteria
ko:K21636	0	5	-0.184018	0.0363624	-0.22038	-1.22312	0.221283	1	1	FALSE	FALSE	CTP reductase activity	-	ATP-cone,NRDD	Atribacteria
ko:K21993	0	5	-0.184018	0.0363624	-0.22038	-1.22312	0.221283	1	1	FALSE	FALSE	Formate/nitrite transporter	-	Form_Nir_trans	Atribacteria
ko:K02122	0	5	-0.184018	0.0363624	-0.22038	-1.22312	0.221283	1	1	FALSE	FALSE	ATP synthase (F/14-kDa) subunit	-	ATP-synt_F	Atribacteria
ko:K02673	0	4	-0.184018	0.0140803	-0.198098	-1.09946	0.271568	1	1	FALSE	FALSE	Pilus assembly protein PilX	-	DUF4900,PilX_N	Atribacteria
ko:K01785	0	4	-0.184018	0.0140803	-0.198098	-1.09946	0.271568	1	1	FALSE	FALSE	Converts alpha-aldose to the beta-anomer	-	Aldose_epim	Atribacteria
ko:K02913	0	4	-0.184018	0.0140803	-0.198098	-1.09946	0.271568	1	1	FALSE	FALSE	Belongs to the bacterial ribosomal protein bL33 family	rpmG	Ribosomal_L33	Atribacteria
ko:K01620	0	4	-0.184018	0.0140803	-0.198098	-1.09946	0.271568	1	1	FALSE	FALSE	aromatic amino acid beta-eliminating lyase threonine aldolase	ltaA	Beta_elim_lyase	Atribacteria
ko:K01625	0	4	-0.184018	0.0140803	-0.198098	-1.09946	0.271568	1	1	FALSE	FALSE	PFAM KDPG and KHG aldolase	-	Aldolase	Atribacteria
ko:K02653	0	4	-0.184018	0.0140803	-0.198098	-1.09946	0.271568	1	1	FALSE	FALSE	Type II secretion system (T2SS), protein F	tapC	T2SSF	Atribacteria
ko:K02662	0	4	-0.184018	0.0140803	-0.198098	-1.09946	0.271568	1	1	FALSE	FALSE	TIGRFAM type IV pilus assembly protein PilM	pilM	PilM_2	Atribacteria
ko:K06925	0	4	-0.184018	0.0140803	-0.198098	-1.09946	0.271568	1	1	FALSE	FALSE	PFAM Uncharacterised P-loop hydrolase UPF0079	ydiB	TsaE	Atribacteria
ko:K06223	0	4	-0.184018	0.0140803	-0.198098	-1.09946	0.271568	1	1	FALSE	FALSE	D12 class N6 adenine-specific DNA methyltransferase	-	MethyltransfD12	Atribacteria
ko:K01778	0	4	-0.184018	0.0140803	-0.198098	-1.09946	0.271568	1	1	FALSE	FALSE	Catalyzes the stereoinversion of LL-2,6- diaminoheptanedioate (L,L-DAP) to meso-diaminoheptanedioate (meso- DAP), a precursor of L-lysine and an essential component of the bacterial peptidoglycan	dapF	DAP_epimerase	Atribacteria
ko:K06897	0	4	-0.184018	0.0140803	-0.198098	-1.09946	0.271568	1	1	FALSE	FALSE	Metallo-beta-lactamase superfamily	-	Lactamase_B	Atribacteria
ko:K06889	0	4	-0.184018	0.0140803	-0.198098	-1.09946	0.271568	1	1	FALSE	FALSE	Alpha/beta hydrolase family	-	Peptidase_S9	Atribacteria
ko:K02672	0	4	-0.184018	0.0140803	-0.198098	-1.09946	0.271568	1	1	FALSE	FALSE	-	-	-	Atribacteria
ko:K02671	0	4	-0.184018	0.0140803	-0.198098	-1.09946	0.271568	1	1	FALSE	FALSE	-	-	-	Atribacteria
ko:K02601	0	4	-0.184018	0.0140803	-0.198098	-1.09946	0.271568	1	1	FALSE	FALSE	Participates in transcription elongation, termination and antitermination	nusG	KOW,NusG	Atribacteria
ko:K01776	0	4	-0.184018	0.0140803	-0.198098	-1.09946	0.271568	1	1	FALSE	FALSE	Provides the (R)-glutamate required for cell wall biosynthesis	murI	Asp_Glu_race	Atribacteria
ko:K02612	0	4	-0.184018	0.0140803	-0.198098	-1.09946	0.271568	1	1	FALSE	FALSE	metal-sulfur cluster biosynthetic enzyme	-	FeS_assembly_P	Atribacteria
ko:K05916	0	4	-0.184018	0.0140803	-0.198098	-1.09946	0.271568	1	1	FALSE	FALSE	PFAM Cupin domain	-	Cupin_2,Globin	Atribacteria
ko:K01755	0	4	-0.184018	0.0140803	-0.198098	-1.09946	0.271568	1	1	FALSE	FALSE	argininosuccinate lyase	argH	ASL_C2,Lyase_1	Atribacteria
ko:K02666	0	4	-0.184018	0.0140803	-0.198098	-1.09946	0.271568	1	1	FALSE	FALSE	Type II and III secretion system protein	-	LysM,Secretin,Secretin_N	Atribacteria
ko:K01654	0	4	-0.184018	0.0140803	-0.198098	-1.09946	0.271568	1	1	FALSE	FALSE	synthase	pseI	NeuB,SAF	Atribacteria
ko:K06168	0	4	-0.184018	0.0140803	-0.198098	-1.09946	0.271568	1	1	FALSE	FALSE	Catalyzes the methylthiolation of N6- (dimethylallyl)adenosine (i(6)A), leading to the formation of 2- methylthio-N6-(dimethylallyl)adenosine (ms(2)i(6)A) at position 37 in tRNAs that read codons beginning with uridine	miaB	Radical_SAM,TRAM,UPF0004	Atribacteria
ko:K06206	0	4	-0.184018	0.0140803	-0.198098	-1.09946	0.271568	1	1	FALSE	FALSE	Belongs to the SfsA family	sfsA	DUF123,SfsA	Atribacteria
ko:K01788	0	4	-0.184018	0.0140803	-0.198098	-1.09946	0.271568	1	1	FALSE	FALSE	Converts N-acetylmannosamine-6-phosphate (ManNAc-6-P) to N-acetylglucosamine-6-phosphate (GlcNAc-6-P)	nanE	NanE	Atribacteria
ko:K01628	0	4	-0.184018	0.0140803	-0.198098	-1.09946	0.271568	1	1	FALSE	FALSE	PFAM Class II aldolase	fucA	Aldolase_II	Atribacteria
ko:K02914	0	4	-0.184018	0.0140803	-0.198098	-1.09946	0.271568	1	1	FALSE	FALSE	-	-	-	Atribacteria
ko:K03558	0	4	-0.184018	0.0140803	-0.198098	-1.09946	0.271568	1	1	FALSE	FALSE	-	-	-	Atribacteria
ko:K01791	0	4	-0.184018	0.0140803	-0.198098	-1.09946	0.271568	1	1	FALSE	FALSE	Belongs to the UDP-N-acetylglucosamine 2-epimerase family	mnaA	Epimerase_2	Atribacteria
ko:K03786	0	4	-0.184018	0.0140803	-0.198098	-1.09946	0.271568	1	1	FALSE	FALSE	Catalyzes a trans-dehydration via an enolate intermediate	aroQ	DHquinase_II	Atribacteria
ko:K03770	0	4	-0.184018	0.0140803	-0.198098	-1.09946	0.271568	1	1	FALSE	FALSE	PFAM PpiC-type peptidyl-prolyl cis-trans isomerase	-	Rotamase,Rotamase_2,Rotamase_3,SurA_N_3	Atribacteria
ko:K03769	0	4	-0.184018	0.0140803	-0.198098	-1.09946	0.271568	1	1	FALSE	FALSE	PFAM PpiC-type peptidyl-prolyl cis-trans isomerase	-	Rotamase,Rotamase_2,Rotamase_3,SurA_N_3	Atribacteria
ko:K02233	0	4	-0.184018	0.0140803	-0.198098	-1.09946	0.271568	1	1	FALSE	FALSE	Joins adenosylcobinamide-GDP and alpha-ribazole to generate adenosylcobalamin (Ado-cobalamin). Also synthesizes adenosylcobalamin 5'-phosphate from adenosylcobinamide-GDP and alpha-ribazole 5'-phosphate	cobS	CobS	Atribacteria
ko:K02231	0	4	-0.184018	0.0140803	-0.198098	-1.09946	0.271568	1	1	FALSE	FALSE	PFAM Cobinamide kinase cobinamide phosphate guanyltransferase	-	CobU	Atribacteria
ko:K02226	0	4	-0.184018	0.0140803	-0.198098	-1.09946	0.271568	1	1	FALSE	FALSE	PFAM Phosphoglycerate mutase	pspA	His_Phos_1	Atribacteria
ko:K03744	0	4	-0.184018	0.0140803	-0.198098	-1.09946	0.271568	1	1	FALSE	FALSE	LemA family	-	LemA	Atribacteria
ko:K03743	0	4	-0.184018	0.0140803	-0.198098	-1.09946	0.271568	1	1	FALSE	FALSE	TIGRFAM competence damage-inducible protein CinA	cinA	CinA,MoCF_biosynth	Atribacteria
ko:K02199	0	4	-0.184018	0.0140803	-0.198098	-1.09946	0.271568	1	1	FALSE	FALSE	cell redox homeostasis	resA	AhpC-TSA,Redoxin,Thioredoxin	Atribacteria
ko:K03476	0	4	-0.184018	0.0140803	-0.198098	-1.09946	0.271568	1	1	FALSE	FALSE	Zn-dependent hydrolases of the beta-lactamase fold	-	Lactamase_B_2	Atribacteria
ko:K03742	0	4	-0.184018	0.0140803	-0.198098	-1.09946	0.271568	1	1	FALSE	FALSE	TIGRFAM competence damage-inducible protein CinA	cinA	CinA,MoCF_biosynth	Atribacteria
ko:K02112	0	4	-0.184018	0.0140803	-0.198098	-1.09946	0.271568	1	1	FALSE	FALSE	Produces ATP from ADP in the presence of a proton gradient across the membrane. The catalytic sites are hosted primarily by the beta subunits	-	ATP-synt_ab,ATP-synt_ab_N	Atribacteria
ko:K03648	0	4	-0.184018	0.0140803	-0.198098	-1.09946	0.271568	1	1	FALSE	FALSE	deaminated base DNA N-glycosylase activity	ung	DUF4130,UDG	Atribacteria
ko:K02019	0	4	-0.184018	0.0140803	-0.198098	-1.09946	0.271568	1	1	FALSE	FALSE	PFAM regulatory protein LysR	-	HTH_1	Atribacteria
ko:K02027	0	4	-0.184018	0.0140803	-0.198098	-1.09946	0.271568	1	1	FALSE	FALSE	maltose binding	-	SBP_bac_1,SBP_bac_8	Atribacteria
ko:K02028	0	4	-0.184018	0.0140803	-0.198098	-1.09946	0.271568	1	1	FALSE	FALSE	ABC transporter	-	ABC_tran	Atribacteria
ko:K03499	0	4	-0.184018	0.0140803	-0.198098	-1.09946	0.271568	1	1	FALSE	FALSE	PFAM TrkA-N domain protein	ktrC	TrkA_C,TrkA_N	Atribacteria
ko:K03593	0	4	-0.184018	0.0140803	-0.198098	-1.09946	0.271568	1	1	FALSE	FALSE	Binds and transfers iron-sulfur (Fe-S) clusters to target apoproteins. Can hydrolyze ATP	-	ParA	Atribacteria
ko:K03559	0	4	-0.184018	0.0140803	-0.198098	-1.09946	0.271568	1	1	FALSE	FALSE	Biopolymer transport protein ExbD TolR	-	ExbD	Atribacteria
ko:K02038	0	4	-0.184018	0.0140803	-0.198098	-1.09946	0.271568	1	1	FALSE	FALSE	TIGRFAM phosphate ABC transporter, inner membrane subunit PstA	pstA	BPD_transp_1	Atribacteria
ko:K03698	0	4	-0.184018	0.0140803	-0.198098	-1.09946	0.271568	1	1	FALSE	FALSE	PFAM HD domain	-	HD,tRNA_anti-codon	Atribacteria
ko:K02950	0	4	-0.184018	0.0140803	-0.198098	-1.09946	0.271568	1	1	FALSE	FALSE	Interacts with and stabilizes bases of the 16S rRNA that are involved in tRNA selection in the A site and with the mRNA backbone. Located at the interface of the 30S and 50S subunits, it traverses the body of the 30S subunit contacting proteins on the other side and probably holding the rRNA structure together. The combined cluster of proteins S8, S12 and S17 appears to hold together the shoulder…	rpsL	Ribosom_S12_S23	Atribacteria
ko:K03424	0	4	-0.184018	0.0140803	-0.198098	-1.09946	0.271568	1	1	FALSE	FALSE	TIGRFAM hydrolase, TatD family	yabD	TatD_DNase	Atribacteria
ko:K03325	0	4	-0.184018	0.0140803	-0.198098	-1.09946	0.271568	1	1	FALSE	FALSE	-	-	-	Atribacteria
ko:K02458	0	4	-0.184018	0.0140803	-0.198098	-1.09946	0.271568	1	1	FALSE	FALSE	-	-	-	Atribacteria
ko:K03073	0	4	-0.184018	0.0140803	-0.198098	-1.09946	0.271568	1	1	FALSE	FALSE	-	-	-	Atribacteria
ko:K01835	0	4	-0.184018	0.0140803	-0.198098	-1.09946	0.271568	1	1	FALSE	FALSE	phosphoglucomutase phosphomannomutase alpha beta alpha domain II	pgcA	PGM_PMM_I,PGM_PMM_II,PGM_PMM_III,PGM_PMM_IV	Atribacteria
ko:K01840	0	4	-0.184018	0.0140803	-0.198098	-1.09946	0.271568	1	1	FALSE	FALSE	phosphoglucomutase phosphomannomutase alpha beta alpha domain II	pgcA	PGM_PMM_I,PGM_PMM_II,PGM_PMM_III,PGM_PMM_IV	Atribacteria
ko:K03077	0	4	-0.184018	0.0140803	-0.198098	-1.09946	0.271568	1	1	FALSE	FALSE	PFAM Class II aldolase adducin	-	Aldolase_II	Atribacteria
ko:K05520	0	4	-0.184018	0.0140803	-0.198098	-1.09946	0.271568	1	1	FALSE	FALSE	TIGRFAM intracellular protease, PfpI family	pfpI	DJ-1_PfpI	Atribacteria
ko:K01875	0	4	-0.184018	0.0140803	-0.198098	-1.09946	0.271568	1	1	FALSE	FALSE	Catalyzes the attachment of serine to tRNA(Ser). Is also able to aminoacylate tRNA(Sec) with serine, to form the misacylated tRNA L-seryl-tRNA(Sec), which will be further converted into selenocysteinyl-tRNA(Sec)	serS	Seryl_tRNA_N,tRNA-synt_2b	Atribacteria
ko:K03183	0	4	-0.184018	0.0140803	-0.198098	-1.09946	0.271568	1	1	FALSE	FALSE	ubiE/COQ5 methyltransferase family	-	Methyltransf_11,Methyltransf_25	Atribacteria
ko:K04654	0	4	-0.184018	0.0140803	-0.198098	-1.09946	0.271568	1	1	FALSE	FALSE	Hydrogenase expression formation protein hypD	hypD	HypD	Atribacteria
ko:K03833	0	4	-0.184018	0.0140803	-0.198098	-1.09946	0.271568	1	1	FALSE	FALSE	Elongation factor SelB, winged helix	selB	GTP_EFTU,GTP_EFTU_D2,SelB-wing_2,SelB-wing_3	Atribacteria
ko:K04653	0	4	-0.184018	0.0140803	-0.198098	-1.09946	0.271568	1	1	FALSE	FALSE	PFAM hydrogenase expression formation protein (HUPF HYPC)	-	HupF_HypC	Atribacteria
ko:K01893	0	4	-0.184018	0.0140803	-0.198098	-1.09946	0.271568	1	1	FALSE	FALSE	nucleic acid binding OB-fold tRNA helicase-type	asnS	tRNA-synt_2,tRNA_anti-codon	Atribacteria
ko:K01897	0	4	-0.184018	0.0140803	-0.198098	-1.09946	0.271568	1	1	FALSE	FALSE	COGs COG1022 Long-chain acyl-CoA synthetase (AMP-forming)	fadD	AMP-binding	Atribacteria
ko:K03284	0	4	-0.184018	0.0140803	-0.198098	-1.09946	0.271568	1	1	FALSE	FALSE	CorA-like Mg2+ transporter protein	corA	CorA	Atribacteria
ko:K04088	0	4	-0.184018	0.0140803	-0.198098	-1.09946	0.271568	1	1	FALSE	FALSE	HflC and HflK could encode or regulate a protease	hflK	Band_7	Atribacteria
ko:K04087	0	4	-0.184018	0.0140803	-0.198098	-1.09946	0.271568	1	1	FALSE	FALSE	HflC and HflK could regulate a protease	hflC	Band_7	Atribacteria
ko:K04076	0	4	-0.184018	0.0140803	-0.198098	-1.09946	0.271568	1	1	FALSE	FALSE	-	-	-	Atribacteria
ko:K04070	0	4	-0.184018	0.0140803	-0.198098	-1.09946	0.271568	1	1	FALSE	FALSE	PFAM Radical SAM domain protein	PflX	Fer4_12,Fer4_14,Radical_SAM	Atribacteria
ko:K03310	0	4	-0.184018	0.0140803	-0.198098	-1.09946	0.271568	1	1	FALSE	FALSE	Sodium:alanine symporter family	-	Na_Ala_symp	Atribacteria
ko:K03979	0	4	-0.184018	0.0140803	-0.198098	-1.09946	0.271568	1	1	FALSE	FALSE	An essential GTPase which binds GTP, GDP and possibly (p)ppGpp with moderate affinity, with high nucleotide exchange rates and a fairly low GTP hydrolysis rate. Plays a role in control of the cell cycle, stress response, ribosome biogenesis and in those bacteria that undergo differentiation, in morphogenesis control	obg	DUF1967,GTP1_OBG,MMR_HSR1	Atribacteria
ko:K03215	0	4	-0.184018	0.0140803	-0.198098	-1.09946	0.271568	1	1	FALSE	FALSE	Belongs to the class I-like SAM-binding methyltransferase superfamily. RNA M5U methyltransferase family	rumA	TRAM,tRNA_U5-meth_tr	Atribacteria
ko:K03091	0	4	-0.184018	0.0140803	-0.198098	-1.09946	0.271568	1	1	FALSE	FALSE	Belongs to the sigma-70 factor family	sigH	GerE,Sigma70_r2,Sigma70_r4_2	Atribacteria
ko:K07005	0	4	-0.184018	0.0140803	-0.198098	-1.09946	0.271568	1	1	FALSE	FALSE	Pyridoxamine 5'-phosphate oxidase	-	Pyridox_ox_2	Atribacteria
ko:K00768	0	4	-0.184018	0.0140803	-0.198098	-1.09946	0.271568	1	1	FALSE	FALSE	Catalyzes the synthesis of alpha-ribazole-5'-phosphate from nicotinate mononucleotide (NAMN) and 5,6- dimethylbenzimidazole (DMB)	cobT	DBI_PRT	Atribacteria
ko:K11717	0	4	-0.184018	0.0140803	-0.198098	-1.09946	0.271568	1	1	FALSE	FALSE	Catalyzes the removal of elemental sulfur and selenium atoms from L-cysteine, L-cystine, L-selenocysteine, and L- selenocystine to produce L-alanine	sufS	Aminotran_5	Atribacteria
ko:K00702	0	4	-0.184018	0.0140803	-0.198098	-1.09946	0.271568	1	1	FALSE	FALSE	carbohydrate binding	cbpA	Glyco_hydro_36,Glyco_transf_36	Atribacteria
ko:K00762	0	4	-0.184018	0.0140803	-0.198098	-1.09946	0.271568	1	1	FALSE	FALSE	Catalyzes the transfer of a ribosyl phosphate group from 5-phosphoribose 1-diphosphate to orotate, leading to the formation of orotidine monophosphate (OMP)	pyrE	Pribosyltran	Atribacteria
ko:K11050	0	4	-0.184018	0.0140803	-0.198098	-1.09946	0.271568	1	1	FALSE	FALSE	AAA domain, putative AbiEii toxin, Type IV TA system	cylA	ABC_tran,DUF4162	Atribacteria
ko:K10907	0	4	-0.184018	0.0140803	-0.198098	-1.09946	0.271568	1	1	FALSE	FALSE	Aminotransferase	aspB	Aminotran_1_2	Atribacteria
ko:K10548	0	4	-0.184018	0.0140803	-0.198098	-1.09946	0.271568	1	1	FALSE	FALSE	Part of the ABC transporter complex RbsABC involved in ribose import. Responsible for energy coupling to the transport system	xylG	ABC_tran	Atribacteria
ko:K00789	0	4	-0.184018	0.0140803	-0.198098	-1.09946	0.271568	1	1	FALSE	FALSE	Catalyzes the formation of S-adenosylmethionine (AdoMet) from methionine and ATP. The overall synthetic reaction is composed of two sequential steps, AdoMet formation and the subsequent tripolyphosphate hydrolysis which occurs prior to release of AdoMet from the enzyme	metK	S-AdoMet_synt_C,S-AdoMet_synt_M,S-AdoMet_synt_N	Atribacteria
ko:K00791	0	4	-0.184018	0.0140803	-0.198098	-1.09946	0.271568	1	1	FALSE	FALSE	Catalyzes the transfer of a dimethylallyl group onto the adenine at position 37 in tRNAs that read codons beginning with uridine, leading to the formation of N6-(dimethylallyl)adenosine (i(6)A)	miaA	IPPT	Atribacteria
ko:K10545	0	4	-0.184018	0.0140803	-0.198098	-1.09946	0.271568	1	1	FALSE	FALSE	Part of the ABC transporter complex RbsABC involved in ribose import. Responsible for energy coupling to the transport system	xylG	ABC_tran	Atribacteria
ko:K00812	0	4	-0.184018	0.0140803	-0.198098	-1.09946	0.271568	1	1	FALSE	FALSE	Aminotransferase	aspB	Aminotran_1_2	Atribacteria
ko:K10544	0	4	-0.184018	0.0140803	-0.198098	-1.09946	0.271568	1	1	FALSE	FALSE	PFAM Branched-chain amino acid transport system permease component	-	BPD_transp_2	Atribacteria
ko:K00821	0	4	-0.184018	0.0140803	-0.198098	-1.09946	0.271568	1	1	FALSE	FALSE	acetylornithine aminotransferase	argD	Aminotran_3	Atribacteria
ko:K00826	0	4	-0.184018	0.0140803	-0.198098	-1.09946	0.271568	1	1	FALSE	FALSE	Belongs to the class-IV pyridoxal-phosphate-dependent aminotransferase family	ilvE	Aminotran_4	Atribacteria
ko:K10543	0	4	-0.184018	0.0140803	-0.198098	-1.09946	0.271568	1	1	FALSE	FALSE	D-xylose transmembrane transport	-	Peripla_BP_4	Atribacteria
ko:K10206	0	4	-0.184018	0.0140803	-0.198098	-1.09946	0.271568	1	1	FALSE	FALSE	PFAM Aminotransferase class I and II	dapL	Aminotran_1_2	Atribacteria
ko:K10118	0	4	-0.184018	0.0140803	-0.198098	-1.09946	0.271568	1	1	FALSE	FALSE	PFAM Binding-protein-dependent transport system inner membrane component	-	BPD_transp_1	Atribacteria
ko:K10117	0	4	-0.184018	0.0140803	-0.198098	-1.09946	0.271568	1	1	FALSE	FALSE	PFAM Bacterial extracellular solute-binding	-	SBP_bac_1,SBP_bac_8	Atribacteria
ko:K09949	0	4	-0.184018	0.0140803	-0.198098	-1.09946	0.271568	1	1	FALSE	FALSE	oxidoreductase()	MA20_07975	GFO_IDH_MocA,GFO_IDH_MocA_C	Atribacteria
ko:K00872	0	4	-0.184018	0.0140803	-0.198098	-1.09946	0.271568	1	1	FALSE	FALSE	Catalyzes the ATP-dependent phosphorylation of L- homoserine to L-homoserine phosphate	thrB	GHMP_kinases_C,GHMP_kinases_N	Atribacteria
ko:K00874	0	4	-0.184018	0.0140803	-0.198098	-1.09946	0.271568	1	1	FALSE	FALSE	Catalyzes the phosphorylation of ribose at O-5 in a reaction requiring ATP and magnesium. The resulting D-ribose-5- phosphate can then be used either for sythesis of nucleotides, histidine, and tryptophan, or as a component of the pentose phosphate pathway	-	PfkB	Atribacteria
ko:K00884	0	4	-0.184018	0.0140803	-0.198098	-1.09946	0.271568	1	1	FALSE	FALSE	N-acetylglucosamine kinase activity	nagk	BcrAD_BadFG	Atribacteria
ko:K09695	0	4	-0.184018	0.0140803	-0.198098	-1.09946	0.271568	1	1	FALSE	FALSE	AAA domain, putative AbiEii toxin, Type IV TA system	cylA	ABC_tran,DUF4162	Atribacteria
ko:K09680	0	4	-0.184018	0.0140803	-0.198098	-1.09946	0.271568	1	1	FALSE	FALSE	Protein of unknown function DUF89	-	DUF89	Atribacteria
ko:K09163	0	4	-0.184018	0.0140803	-0.198098	-1.09946	0.271568	1	1	FALSE	FALSE	PFAM metal-dependent phosphohydrolase HD sub domain	-	HD	Atribacteria
ko:K09144	0	4	-0.184018	0.0140803	-0.198098	-1.09946	0.271568	1	1	FALSE	FALSE	Nucleotidyl transferase AbiEii toxin, Type IV TA system	-	AbiEii,WYL	Atribacteria
ko:K09126	0	4	-0.184018	0.0140803	-0.198098	-1.09946	0.271568	1	1	FALSE	FALSE	PFAM Pyruvate kinase, alpha beta domain	-	PK_C	Atribacteria
ko:K09121	0	4	-0.184018	0.0140803	-0.198098	-1.09946	0.271568	1	1	FALSE	FALSE	Involved in the biosynthesis of a nickel-pincer cofactor ((SCS)Ni(II) pincer complex). Binds Ni(2 ), and functions in nickel delivery to pyridinium-3,5-bisthiocarboxylic acid mononucleotide (P2TMN), to form the mature cofactor. Is thus probably required for the activation of nickel-pincer cofactor- dependent enzymes	larC	DUF111	Atribacteria
ko:K00658	0	4	-0.184018	0.0140803	-0.198098	-1.09946	0.271568	1	1	FALSE	FALSE	2-oxoacid dehydrogenases acyltransferase (catalytic domain)	pdhC	2-oxoacid_dh,Biotin_lipoyl,E3_binding	Atribacteria
ko:K00656	0	4	-0.184018	0.0140803	-0.198098	-1.09946	0.271568	1	1	FALSE	FALSE	Glycine radical enzyme that catalyzes the cleavage of a C-N bond in choline, producing trimethylamine (TMA) and acetaldehyde	-	Gly_radical,PFL-like	Atribacteria
ko:K00620	0	4	-0.184018	0.0140803	-0.198098	-1.09946	0.271568	1	1	FALSE	FALSE	Catalyzes two activities which are involved in the cyclic version of arginine biosynthesis the synthesis of N- acetylglutamate from glutamate and acetyl-CoA as the acetyl donor, and of ornithine by transacetylation between N(2)-acetylornithine and glutamate	argJ	ArgJ	Atribacteria
ko:K13012	0	4	-0.184018	0.0140803	-0.198098	-1.09946	0.271568	1	1	FALSE	FALSE	Bacterial sugar transferase	-	Bac_transf,Epimerase	Atribacteria
ko:K00003	0	4	-0.184018	0.0140803	-0.198098	-1.09946	0.271568	1	1	FALSE	FALSE	PFAM Homoserine dehydrogenase	hom	ACT,Homoserine_dh,NAD_binding_3	Atribacteria
ko:K22224	0	4	-0.184018	0.0140803	-0.198098	-1.09946	0.271568	1	1	FALSE	FALSE	ATP-grasp domain	-	ATP-grasp_5	Atribacteria
ko:K21417	0	4	-0.184018	0.0140803	-0.198098	-1.09946	0.271568	1	1	FALSE	FALSE	Transketolase, pyrimidine binding domain	-	Transket_pyr,Transketolase_C	Atribacteria
ko:K21416	0	4	-0.184018	0.0140803	-0.198098	-1.09946	0.271568	1	1	FALSE	FALSE	The pyruvate dehydrogenase complex catalyzes the overall conversion of pyruvate to acetyl-CoA and CO(2)	acoA	E1_dh	Atribacteria
ko:K21053	0	4	-0.184018	0.0140803	-0.198098	-1.09946	0.271568	1	1	FALSE	FALSE	Adenosine/AMP deaminase	-	A_deaminase	Atribacteria
ko:K20866	0	4	-0.184018	0.0140803	-0.198098	-1.09946	0.271568	1	1	FALSE	FALSE	phosphatase activity	MA20_37750	HAD_2	Atribacteria
ko:K20038	0	4	-0.184018	0.0140803	-0.198098	-1.09946	0.271568	1	1	FALSE	FALSE	Glycine radical enzyme that catalyzes the cleavage of a C-N bond in choline, producing trimethylamine (TMA) and acetaldehyde	-	Gly_radical,PFL-like	Atribacteria
ko:K00088	0	4	-0.184018	0.0140803	-0.198098	-1.09946	0.271568	1	1	FALSE	FALSE	Catalyzes the conversion of inosine 5'-phosphate (IMP) to xanthosine 5'-phosphate (XMP), the first committed and rate- limiting step in the de novo synthesis of guanine nucleotides, and therefore plays an important role in the regulation of cell growth	guaB	CBS,IMPDH,NMO	Atribacteria
ko:K19064	0	4	-0.184018	0.0140803	-0.198098	-1.09946	0.271568	1	1	FALSE	FALSE	-	-	-	Atribacteria
ko:K18996	0	4	-0.184018	0.0140803	-0.198098	-1.09946	0.271568	1	1	FALSE	FALSE	DNA-binding transcription factor activity	-	HTH_24	Atribacteria
ko:K18023	0	4	-0.184018	0.0140803	-0.198098	-1.09946	0.271568	1	1	FALSE	FALSE	Belongs to the complex I 20 kDa subunit family	-	Oxidored_q6	Atribacteria
ko:K18017	0	4	-0.184018	0.0140803	-0.198098	-1.09946	0.271568	1	1	FALSE	FALSE	Respiratory-chain NADH dehydrogenase, 30 Kd subunit	-	Complex1_30kDa	Atribacteria
ko:K18016	0	4	-0.184018	0.0140803	-0.198098	-1.09946	0.271568	1	1	FALSE	FALSE	Respiratory-chain NADH dehydrogenase, 49 Kd subunit	-	Complex1_49kDa,NiFeSe_Hases	Atribacteria
ko:K09118	0	4	-0.184018	0.0140803	-0.198098	-1.09946	0.271568	1	1	FALSE	FALSE	PFAM Uncharacterised protein family (UPF0182)	-	UPF0182	Atribacteria
ko:K00145	0	4	-0.184018	0.0140803	-0.198098	-1.09946	0.271568	1	1	FALSE	FALSE	Catalyzes the NADPH-dependent reduction of N-acetyl-5- glutamyl phosphate to yield N-acetyl-L-glutamate 5-semialdehyde	argC	Semialdhyde_dh,Semialdhyde_dhC	Atribacteria
ko:K17329	0	4	-0.184018	0.0140803	-0.198098	-1.09946	0.271568	1	1	FALSE	FALSE	maltose binding	-	SBP_bac_1,SBP_bac_8	Atribacteria
ko:K17214	0	4	-0.184018	0.0140803	-0.198098	-1.09946	0.271568	1	1	FALSE	FALSE	Belongs to the binding-protein-dependent transport system permease family	rbsC3	BPD_transp_2	Atribacteria
ko:K17204	0	4	-0.184018	0.0140803	-0.198098	-1.09946	0.271568	1	1	FALSE	FALSE	ABC transporter	rbsA_1	ABC_tran	Atribacteria
ko:K17203	0	4	-0.184018	0.0140803	-0.198098	-1.09946	0.271568	1	1	FALSE	FALSE	Belongs to the binding-protein-dependent transport system permease family	-	BPD_transp_2	Atribacteria
ko:K17202	0	4	-0.184018	0.0140803	-0.198098	-1.09946	0.271568	1	1	FALSE	FALSE	Periplasmic binding protein-like domain	-	Peripla_BP_4	Atribacteria
ko:K16264	0	4	-0.184018	0.0140803	-0.198098	-1.09946	0.271568	1	1	FALSE	FALSE	cation diffusion facilitator family transporter	czcD	Cation_efflux,ZT_dimer	Atribacteria
ko:K15898	0	4	-0.184018	0.0140803	-0.198098	-1.09946	0.271568	1	1	FALSE	FALSE	synthase	pseI	NeuB,SAF	Atribacteria
ko:K15582	0	4	-0.184018	0.0140803	-0.198098	-1.09946	0.271568	1	1	FALSE	FALSE	PFAM Binding-protein-dependent transport system inner membrane component	-	BPD_transp_1,OppC_N	Atribacteria
ko:K00392	0	4	-0.184018	0.0140803	-0.198098	-1.09946	0.271568	1	1	FALSE	FALSE	HEPN domain	cysI	HEPN,NIR_SIR,NIR_SIR_ferr	Atribacteria
ko:K14415	0	4	-0.184018	0.0140803	-0.198098	-1.09946	0.271568	1	1	FALSE	FALSE	tRNA-splicing ligase RtcB	rtcB	RtcB	Atribacteria
ko:K13993	0	4	-0.184018	0.0140803	-0.198098	-1.09946	0.271568	1	1	FALSE	FALSE	-	-	-	Atribacteria
ko:K13819	0	4	-0.184018	0.0140803	-0.198098	-1.09946	0.271568	1	1	FALSE	FALSE	-	-	-	Atribacteria
ko:K13479	0	4	-0.184018	0.0140803	-0.198098	-1.09946	0.271568	1	1	FALSE	FALSE	CO dehydrogenase flavoprotein C-terminal domain	-	CO_deh_flav_C,FAD_binding_5	Atribacteria
ko:K17686	0	4	-0.184018	0.0140803	-0.198098	-1.09946	0.271568	1	1	FALSE	FALSE	E1-E2 ATPase	-	E1-E2_ATPase,HMA,Hydrolase	Atribacteria
ko:K09117	0	4	-0.184018	0.0140803	-0.198098	-1.09946	0.271568	1	1	FALSE	FALSE	GatB Yqey domain protein	-	YqeY	Atribacteria
ko:K02664	0	4	-0.184018	0.0140803	-0.198098	-1.09946	0.271568	1	1	FALSE	FALSE	PFAM Pilus assembly protein PilO	pilO	PilO	Atribacteria
ko:K01192	0	4	-0.184018	0.0140803	-0.198098	-1.09946	0.271568	1	1	FALSE	FALSE	Glycosyl hydrolases family 2, TIM barrel domain	-	Glyco_hydro_2,Glyco_hydro_2_C,Glyco_hydro_2_N	Atribacteria
ko:K01008	0	4	-0.184018	0.0140803	-0.198098	-1.09946	0.271568	0.998466	1	FALSE	FALSE	Synthesizes selenophosphate from selenide and ATP	selD	AIRS,AIRS_C	Atribacteria
ko:K08223	0	4	-0.184018	0.0140803	-0.198098	-1.09946	0.271568	0.995149	1	FALSE	FALSE	-	-	-	Atribacteria
ko:K07755	0	4	-0.184018	0.0140803	-0.198098	-1.09946	0.271568	0.991854	1	FALSE	FALSE	PFAM Methyltransferase type 11	-	Fer4_12,Fer4_14,Methyltransf_31,Radical_SAM	Atribacteria
ko:K08315	0	4	-0.184018	0.0140803	-0.198098	-1.09946	0.271568	0.988581	1	FALSE	FALSE	Hydrogenase maturation protease	-	HycI	Atribacteria
ko:K09116	0	4	-0.184018	0.0140803	-0.198098	-1.09946	0.271568	0.985329	1	FALSE	FALSE	Protein of unknown function DUF89	-	DUF89	Atribacteria
ko:K07339	0	4	-0.184018	0.0140803	-0.198098	-1.09946	0.271568	0.982098	1	FALSE	FALSE	mRNA binding	-	HicA_toxin	Atribacteria
ko:K07138	0	4	-0.184018	0.0140803	-0.198098	-1.09946	0.271568	0.978889	1	FALSE	FALSE	PFAM 4Fe-4S ferredoxin iron-sulfur binding domain protein	-	DUF362,Fer4,Fer4_4	Atribacteria
ko:K07095	0	4	-0.184018	0.0140803	-0.198098	-1.09946	0.271568	0.9757	1	FALSE	FALSE	Calcineurin-like phosphoesterase superfamily domain	-	Metallophos_2	Atribacteria
ko:K01488	0	4	-0.184018	0.0140803	-0.198098	-1.09946	0.271568	0.972532	1	FALSE	FALSE	Adenosine/AMP deaminase	-	A_deaminase	Atribacteria
ko:K01493	0	4	-0.184018	0.0140803	-0.198098	-1.09946	0.271568	0.969385	1	FALSE	FALSE	PFAM CMP dCMP deaminase zinc-binding	comEB	dCMP_cyt_deam_1	Atribacteria
ko:K07720	0	4	-0.184018	0.0140803	-0.198098	-1.09946	0.271568	0.966258	1	FALSE	FALSE	Sensory domain found in PocR	-	HTH_18,HTH_AraC,PocR	Atribacteria
ko:K07112	0	4	-0.184018	0.0140803	-0.198098	-1.09946	0.271568	0.963151	1	FALSE	FALSE	Sulphur transport	-	Sulf_transp	Atribacteria
ko:K07059	0	4	-0.184018	0.0140803	-0.198098	-1.09946	0.271568	0.960064	1	FALSE	FALSE	(Rhomboid) family	GlpG	Rhomboid	Atribacteria
ko:K07238	0	4	-0.184018	0.0140803	-0.198098	-1.09946	0.271568	0.956996	1	FALSE	FALSE	ZIP Zinc transporter	-	Zip	Atribacteria
ko:K01464	0	4	-0.184018	0.0140803	-0.198098	-1.09946	0.271568	0.953949	1	FALSE	FALSE	hydrolase activity, acting on carbon-nitrogen (but not peptide) bonds, in cyclic amides	pucH	Amidohydro_1	Atribacteria
ko:K07456	0	4	-0.184018	0.0140803	-0.198098	-1.09946	0.271568	0.95092	1	FALSE	FALSE	Endonuclease that is involved in the suppression of homologous recombination and may therefore have a key role in the control of bacterial genetic diversity	mutS2	MutS_V,Smr	Atribacteria
ko:K07015	0	4	-0.184018	0.0140803	-0.198098	-1.09946	0.271568	0.947911	1	FALSE	FALSE	HAD superfamily (Subfamily IIIA) phosphatase	yqeG	HAD_2,Hydrolase,Hydrolase_like,PGP_phosphatase	Atribacteria
ko:K02663	0	4	-0.184018	0.0140803	-0.198098	-1.09946	0.271568	0.944921	1	FALSE	FALSE	-	-	-	Atribacteria
ko:K09022	0	4	-0.184018	0.0140803	-0.198098	-1.09946	0.271568	0.941949	1	FALSE	FALSE	translation initiation inhibitor, yjgF family	ridA3	Ribonuc_L-PSP	Atribacteria
ko:K01551	0	4	-0.184018	0.0140803	-0.198098	-1.09946	0.271568	0.938997	1	FALSE	FALSE	COG0003 Oxyanion-translocating ATPase	arsA4	ArsA_ATPase	Atribacteria
ko:K01463	0	4	-0.184018	0.0140803	-0.198098	-1.09946	0.271568	0.936062	1	FALSE	FALSE	GlcNAc-PI de-N-acetylase	-	PIG-L	Atribacteria
ko:K01696	0	3	-0.184018	-0.00820173	-0.175816	-0.975791	0.329168	1	1	FALSE	FALSE	The beta subunit is responsible for the synthesis of L- tryptophan from indole and L-serine	trpB	PALP	Atribacteria
ko:K11719	0	3	-0.184018	-0.00820173	-0.175816	-0.975791	0.329168	1	1	FALSE	FALSE	-	-	-	Atribacteria
ko:K12339	0	3	-0.184018	-0.00820173	-0.175816	-0.975791	0.329168	1	1	FALSE	FALSE	TIGRFAM cysteine	-	PALP	Atribacteria
ko:K02036	0	3	-0.184018	-0.00820173	-0.175816	-0.975791	0.329168	1	1	FALSE	FALSE	Part of the ABC transporter complex PstSACB involved in phosphate import. Responsible for energy coupling to the transport system	pstB	ABC_tran	Atribacteria
ko:K05878	0	3	-0.184018	-0.00820173	-0.175816	-0.975791	0.329168	1	1	FALSE	FALSE	TIGRFAM dihydroxyacetone kinase, DhaK subunit	dhaK	Dak1	Atribacteria
ko:K05879	0	3	-0.184018	-0.00820173	-0.175816	-0.975791	0.329168	1	1	FALSE	FALSE	TIGRFAM dihydroxyacetone kinase, L subunit	-	Dak2	Atribacteria
ko:K00652	0	3	-0.184018	-0.00820173	-0.175816	-0.975791	0.329168	1	1	FALSE	FALSE	PFAM Aminotransferase class I and II	kbl	Aminotran_1_2	Atribacteria
ko:K03090	0	3	-0.184018	-0.00820173	-0.175816	-0.975791	0.329168	1	1	FALSE	FALSE	sigma factor activity	sigF	Sigma70_r2,Sigma70_r3,Sigma70_r4,Sigma70_r4_2	Atribacteria
ko:K11720	0	3	-0.184018	-0.00820173	-0.175816	-0.975791	0.329168	1	1	FALSE	FALSE	Permease YjgP YjgQ family	-	YjgP_YjgQ	Atribacteria
ko:K11991	0	3	-0.184018	-0.00820173	-0.175816	-0.975791	0.329168	1	1	FALSE	FALSE	Catalyzes the deamination of adenosine to inosine at the wobble position 34 of tRNA(Arg2)	tadA	MafB19-deam	Atribacteria
ko:K06942	0	3	-0.184018	-0.00820173	-0.175816	-0.975791	0.329168	1	1	FALSE	FALSE	GTP-binding protein YchF	ychF	MMR_HSR1,YchF-GTPase_C	Atribacteria
ko:K00606	0	3	-0.184018	-0.00820173	-0.175816	-0.975791	0.329168	1	1	FALSE	FALSE	Catalyzes the reversible reaction in which hydroxymethyl group from 5,10-methylenetetrahydrofolate is transferred onto alpha-ketoisovalerate to form ketopantoate	panB	Pantoate_transf	Atribacteria
ko:K16841	0	3	-0.184018	-0.00820173	-0.175816	-0.975791	0.329168	1	1	FALSE	FALSE	Asp/Glu/Hydantoin racemase	-	Asp_Glu_race	Atribacteria
ko:K01738	0	3	-0.184018	-0.00820173	-0.175816	-0.975791	0.329168	1	1	FALSE	FALSE	Pyridoxal-phosphate dependent enzyme	-	PALP	Atribacteria
ko:K00265	0	3	-0.184018	-0.00820173	-0.175816	-0.975791	0.329168	1	1	FALSE	FALSE	Glutamate synthase central domain	gltB	Fer4,Fer4_7,Fer4_9,GATase_2,GXGXG,Glu_syn_central,Glu_synthase	Atribacteria
ko:K16089	0	3	-0.184018	-0.00820173	-0.175816	-0.975791	0.329168	1	1	FALSE	FALSE	-	-	-	Atribacteria
ko:K03328	0	3	-0.184018	-0.00820173	-0.175816	-0.975791	0.329168	1	1	FALSE	FALSE	polysaccharide biosynthetic process	-	Polysacc_synt_3,Polysacc_synt_C	Atribacteria
ko:K03498	0	3	-0.184018	-0.00820173	-0.175816	-0.975791	0.329168	1	1	FALSE	FALSE	TIGRFAM potassium uptake protein, TrkH family	ktrB	TrkH	Atribacteria
ko:K03309	0	3	-0.184018	-0.00820173	-0.175816	-0.975791	0.329168	1	1	FALSE	FALSE	Belongs to the dicarboxylate amino acid cation symporter (DAACS) (TC 2.A.23) family	GltP	SDF	Atribacteria
ko:K02405	0	3	-0.184018	-0.00820173	-0.175816	-0.975791	0.329168	1	1	FALSE	FALSE	sigma factor activity	sigF	Sigma70_r2,Sigma70_r3,Sigma70_r4,Sigma70_r4_2	Atribacteria
ko:K03292	0	3	-0.184018	-0.00820173	-0.175816	-0.975791	0.329168	1	1	FALSE	FALSE	-	-	-	Atribacteria
ko:K06001	0	3	-0.184018	-0.00820173	-0.175816	-0.975791	0.329168	1	1	FALSE	FALSE	The beta subunit is responsible for the synthesis of L- tryptophan from indole and L-serine	trpB	PALP	Atribacteria
ko:K03286	0	3	-0.184018	-0.00820173	-0.175816	-0.975791	0.329168	1	1	FALSE	FALSE	OmpA family	-	CarboxypepD_reg,DUF4384,LCCL,OmpA,TSP_3	Atribacteria
ko:K15024	0	3	-0.184018	-0.00820173	-0.175816	-0.975791	0.329168	1	1	FALSE	FALSE	Involved in 1,2-propanediol (1,2-PD) degradation by catalyzing the conversion of propanoyl-CoA to propanoyl-phosphate	2242	PTAC	Atribacteria
ko:K14127	0	3	-0.184018	-0.00820173	-0.175816	-0.975791	0.329168	1	1	FALSE	FALSE	PFAM methyl-viologen-reducing hydrogenase delta subunit	-	FlpD	Atribacteria
ko:K05881	0	3	-0.184018	-0.00820173	-0.175816	-0.975791	0.329168	1	1	FALSE	FALSE	system, fructose subfamily IIA component	-	EIIA-man	Atribacteria
ko:K06039	0	3	-0.184018	-0.00820173	-0.175816	-0.975791	0.329168	1	1	FALSE	FALSE	DsrE/DsrF-like family	-	DrsE	Atribacteria
ko:K03100	0	3	-0.184018	-0.00820173	-0.175816	-0.975791	0.329168	1	1	FALSE	FALSE	Signal peptidase, peptidase S26	lepB	Peptidase_S24	Atribacteria
ko:K00259	0	3	-0.184018	-0.00820173	-0.175816	-0.975791	0.329168	1	1	FALSE	FALSE	Alanine dehydrogenase/PNT, N-terminal domain	ald	AlaDh_PNT_C,AlaDh_PNT_N	Atribacteria
ko:K00196	0	3	-0.184018	-0.00820173	-0.175816	-0.975791	0.329168	1	1	FALSE	FALSE	4Fe-4S ferredoxin iron-sulfur binding domain protein	-	Fer4_11	Atribacteria
ko:K02440	0	3	-0.184018	-0.00820173	-0.175816	-0.975791	0.329168	1	1	FALSE	FALSE	Belongs to the MIP aquaporin (TC 1.A.8) family	-	MIP	Atribacteria
ko:K03074	0	3	-0.184018	-0.00820173	-0.175816	-0.975791	0.329168	1	1	FALSE	FALSE	Part of the Sec protein translocase complex. Interacts with the SecYEG preprotein conducting channel. SecDF uses the proton motive force (PMF) to complete protein translocation after the ATP-dependent function of SecA	secF	SecD_SecF,Sec_GG	Atribacteria
ko:K04517	0	3	-0.184018	-0.00820173	-0.175816	-0.975791	0.329168	1	1	FALSE	FALSE	PFAM Prephenate dehydrogenase	tyrA	ACT,PDH	Atribacteria
ko:K22226	0	3	-0.184018	-0.00820173	-0.175816	-0.975791	0.329168	1	1	FALSE	FALSE	radical SAM domain protein	-	Fer4_12,Fer4_14,Radical_SAM,SPASM	Atribacteria
ko:K02654	0	3	-0.184018	-0.00820173	-0.175816	-0.975791	0.329168	1	1	FALSE	FALSE	Cleaves type-4 fimbrial leader sequence and methylates the N-terminal (generally Phe) residue	pilD	DiS_P_DiS,Peptidase_A24	Atribacteria
ko:K04940	0	3	-0.184018	-0.00820173	-0.175816	-0.975791	0.329168	1	1	FALSE	FALSE	2-dehydropantoate 2-reductase activity	odh	ApbA,Octopine_DH	Atribacteria
ko:K01902	0	3	-0.184018	-0.00820173	-0.175816	-0.975791	0.329168	1	1	FALSE	FALSE	Succinyl-CoA synthetase functions in the citric acid cycle (TCA), coupling the hydrolysis of succinyl-CoA to the synthesis of either ATP or GTP and thus represents the only step of substrate-level phosphorylation in the TCA. The alpha subunit of the enzyme binds the substrates coenzyme A and phosphate, while succinate binding and nucleotide specificity is provided by the beta subunit	sucD	CoA_binding,Ligase_CoA	Atribacteria
ko:K00023	0	3	-0.184018	-0.00820173	-0.175816	-0.975791	0.329168	1	1	FALSE	FALSE	Enoyl-(Acyl carrier protein) reductase	-	adh_short_C2	Atribacteria
ko:K21585	0	3	-0.184018	-0.00820173	-0.175816	-0.975791	0.329168	1	1	FALSE	FALSE	Aminotransferase class-III	-	Aminotran_3,CTP_transf_3	Atribacteria
ko:K05366	0	3	-0.184018	-0.00820173	-0.175816	-0.975791	0.329168	1	1	FALSE	FALSE	Penicillin-binding Protein	pbpD	Transgly,Transpeptidase	Atribacteria
ko:K09774	0	3	-0.184018	-0.00820173	-0.175816	-0.975791	0.329168	1	1	FALSE	FALSE	-	-	-	Atribacteria
ko:K09808	0	3	-0.184018	-0.00820173	-0.175816	-0.975791	0.329168	1	1	FALSE	FALSE	lipoprotein localization to outer membrane	-	FtsX,MacB_PCD	Atribacteria
ko:K00971	0	3	-0.184018	-0.00820173	-0.175816	-0.975791	0.329168	0.997451	1	FALSE	FALSE	PFAM Nucleotidyl transferase	-	MannoseP_isomer,NTP_transferase	Atribacteria
ko:K02970	0	3	-0.184018	-0.00820173	-0.175816	-0.975791	0.329168	0.994719	1	FALSE	FALSE	Belongs to the bacterial ribosomal protein bS21 family	rpsU	Ribosomal_S21	Atribacteria
ko:K11534	0	3	-0.184018	-0.00820173	-0.175816	-0.975791	0.329168	0.992001	1	FALSE	FALSE	DNA-binding transcription factor activity	deoR	DeoRC,HTH_DeoR	Atribacteria
ko:K08483	0	3	-0.184018	-0.00820173	-0.175816	-0.975791	0.329168	0.989298	1	FALSE	FALSE	General (non sugar-specific) component of the phosphoenolpyruvate-dependent sugar phosphotransferase system (sugar PTS). This major carbohydrate active-transport system catalyzes the phosphorylation of incoming sugar substrates concomitantly with their translocation across the cell membrane. Enzyme I transfers the phosphoryl group from phosphoenolpyruvate (PEP) to the phosphoryl carrier protein (…	ptsI	EIIA-man,PEP-utilisers_N,PEP-utilizers,PEP-utilizers_C,PTS-HPr	Atribacteria
ko:K10119	0	3	-0.184018	-0.00820173	-0.175816	-0.975791	0.329168	0.98661	1	FALSE	FALSE	PFAM Binding-protein-dependent transport system inner membrane component	-	BPD_transp_1	Atribacteria
ko:K01951	0	3	-0.184018	-0.00820173	-0.175816	-0.975791	0.329168	0.983936	1	FALSE	FALSE	Catalyzes the synthesis of GMP from XMP	guaA	GATase,GMP_synt_C,NAD_synthase,tRNA_Me_trans	Atribacteria
ko:K08084	0	3	-0.184018	-0.00820173	-0.175816	-0.975791	0.329168	0.981276	1	FALSE	FALSE	-	-	-	Atribacteria
ko:K11249	0	3	-0.184018	-0.00820173	-0.175816	-0.975791	0.329168	0.978632	1	FALSE	FALSE	LysE type translocator	-	LysE	Atribacteria
ko:K11189	0	3	-0.184018	-0.00820173	-0.175816	-0.975791	0.329168	0.976001	1	FALSE	FALSE	phosphoenolpyruvate-dependent sugar phosphotransferase system	ptsH	PTS-HPr	Atribacteria
ko:K02246	0	3	-0.184018	-0.00820173	-0.175816	-0.975791	0.329168	0.973384	1	FALSE	FALSE	-	-	-	Atribacteria
ko:K11102	0	3	-0.184018	-0.00820173	-0.175816	-0.975791	0.329168	0.970782	1	FALSE	FALSE	Belongs to the dicarboxylate amino acid cation symporter (DAACS) (TC 2.A.23) family	gltT	SDF	Atribacteria
ko:K01154	0	3	-0.184018	-0.00820173	-0.175816	-0.975791	0.329168	0.968193	1	FALSE	FALSE	Type I restriction modification DNA specificity domain	hsdS	Methylase_S	Atribacteria
ko:K03664	0	3	-0.184018	-0.00820173	-0.175816	-0.975791	0.329168	0.965618	1	FALSE	FALSE	the 2 termini fold to resemble tRNA(Ala) and it encodes a tag peptide , a short internal open reading frame. During trans-translation Ala- aminoacylated tmRNA acts like a tRNA, entering the A-site of stalled ribosomes, displacing the stalled mRNA. The ribosome then switches to translate the ORF on the tmRNA	smpB	SmpB	Atribacteria
ko:K02454	0	3	-0.184018	-0.00820173	-0.175816	-0.975791	0.329168	0.963056	1	FALSE	FALSE	Type II IV secretion system protein	epsE	T2SSE,T2SSE_N	Atribacteria
ko:K10542	0	3	-0.184018	-0.00820173	-0.175816	-0.975791	0.329168	0.960509	1	FALSE	FALSE	import. Responsible for energy coupling to the transport system	rbsA	ABC_tran	Atribacteria
ko:K02456	0	3	-0.184018	-0.00820173	-0.175816	-0.975791	0.329168	0.957974	1	FALSE	FALSE	-	-	-	Atribacteria
ko:K03427	0	3	-0.184018	-0.00820173	-0.175816	-0.975791	0.329168	0.955453	1	FALSE	FALSE	N-6 DNA Methylase	-	HsdM_N,N6_Mtase	Atribacteria
ko:K01077	0	3	-0.184018	-0.00820173	-0.175816	-0.975791	0.329168	0.952946	1	FALSE	FALSE	Belongs to the alkaline phosphatase family	-	Alk_phosphatase	Atribacteria
ko:K07736	0	3	-0.184018	-0.00820173	-0.175816	-0.975791	0.329168	0.950451	1	FALSE	FALSE	transcriptional regulator	carD	CarD_CdnL_TRCF	Atribacteria
ko:K00111	0	3	-0.184018	-0.00820173	-0.175816	-0.975791	0.329168	0.947969	1	FALSE	FALSE	malate dehydrogenase (menaquinone) activity	-	DAO,Fer2_BFD,Pyr_redox_2	Atribacteria
ko:K01845	0	3	-0.184018	-0.00820173	-0.175816	-0.975791	0.329168	0.945501	1	FALSE	FALSE	Aminotransferase class-III	-	Aminotran_3,CTP_transf_3	Atribacteria
ko:K06966	0	2	-0.184018	-0.0304838	-0.153534	-0.852124	0.394145	1	1	FALSE	FALSE	TIGRFAM TIGR00725 family protein	-	Lysine_decarbox	Atribacteria
ko:K05349	0	2	-0.184018	-0.0304838	-0.153534	-0.852124	0.394145	1	1	FALSE	FALSE	PFAM glycoside hydrolase, family 3 domain protein	-	Fn3-like,Glyco_hydro_3,Glyco_hydro_3_C	Atribacteria
ko:K07046	0	2	-0.184018	-0.0304838	-0.153534	-0.852124	0.394145	1	1	FALSE	FALSE	PFAM Amidohydrolase 2	-	Amidohydro_2	Atribacteria
ko:K09388	0	2	-0.184018	-0.0304838	-0.153534	-0.852124	0.394145	1	1	FALSE	FALSE	-	-	Macro,Methylase_S	Atribacteria
ko:K16950	0	2	-0.184018	-0.0304838	-0.153534	-0.852124	0.394145	1	1	FALSE	FALSE	PFAM 4Fe-4S ferredoxin, iron-sulfur binding domain protein	asrA	Fer4_22	Atribacteria
ko:K07646	0	2	-0.184018	-0.0304838	-0.153534	-0.852124	0.394145	1	1	FALSE	FALSE	Domain of unknown function (DUF4118)	-	DUF4118,HATPase_c,HisKA	Atribacteria
ko:K19309	0	2	-0.184018	-0.0304838	-0.153534	-0.852124	0.394145	1	1	FALSE	FALSE	ABC-type multidrug transport system ATPase component	-	ABC_tran	Atribacteria
ko:K08982	0	2	-0.184018	-0.0304838	-0.153534	-0.852124	0.394145	0.999407	1	FALSE	FALSE	-	-	-	Atribacteria
ko:K08640	0	2	-0.184018	-0.0304838	-0.153534	-0.852124	0.394145	0.997115	1	FALSE	FALSE	Peptidase M15A	-	PG_binding_1,Peptidase_M15_3	Atribacteria
ko:K05710	0	2	-0.184018	-0.0304838	-0.153534	-0.852124	0.394145	0.994833	1	FALSE	FALSE	PFAM Rieske 2Fe-2S domain	-	Rieske	Atribacteria
ko:K11530	0	2	-0.184018	-0.0304838	-0.153534	-0.852124	0.394145	0.992562	1	FALSE	FALSE	Antibiotic biosynthesis monooxygenase	lsrG	ABM	Atribacteria
ko:K03646	0	2	-0.184018	-0.0304838	-0.153534	-0.852124	0.394145	0.990301	1	FALSE	FALSE	4Fe-4S dicluster domain	-	Fer4,Fer4_17,Fer4_8,FrhB_FdhB_C	Atribacteria
ko:K07113	0	2	-0.184018	-0.0304838	-0.153534	-0.852124	0.394145	0.98805	1	FALSE	FALSE	FxsA cytoplasmic membrane protein	fsxA	FxsA	Atribacteria
ko:K07304	0	2	-0.184018	-0.0304838	-0.153534	-0.852124	0.394145	0.98581	1	FALSE	FALSE	Has an important function as a repair enzyme for proteins that have been inactivated by oxidation. Catalyzes the reversible oxidation-reduction of methionine sulfoxide in proteins to methionine	msrA	PMSR	Atribacteria
ko:K17744	0	2	-0.184018	-0.0304838	-0.153534	-0.852124	0.394145	0.983579	1	FALSE	FALSE	aldo keto reductase	fdh	Aldo_ket_red	Atribacteria
ko:K15586	0	2	-0.184018	-0.0304838	-0.153534	-0.852124	0.394145	0.981359	1	FALSE	FALSE	PFAM binding-protein-dependent transport systems inner membrane component	-	BPD_transp_1,OppC_N	Atribacteria
ko:K09703	0	2	-0.184018	-0.0304838	-0.153534	-0.852124	0.394145	0.979149	1	FALSE	FALSE	Protein of unknown function (DUF917)	-	DUF917	Atribacteria
ko:K13954	0	2	-0.184018	-0.0304838	-0.153534	-0.852124	0.394145	0.976949	1	FALSE	FALSE	Iron-containing alcohol dehydrogenase	CT0951	Fe-ADH	Atribacteria
ko:K03390	0	2	-0.184018	-0.0304838	-0.153534	-0.852124	0.394145	0.974758	1	FALSE	FALSE	Nitrate reductase gamma subunit	-	-	Atribacteria
ko:K22391	0	2	-0.184018	-0.0304838	-0.153534	-0.852124	0.394145	0.972577	1	FALSE	FALSE	Protein of unknown function (DUF1653)	ybgI	NIF3	Atribacteria
ko:K00104	0	2	-0.184018	-0.0304838	-0.153534	-0.852124	0.394145	0.970406	1	FALSE	FALSE	FAD linked oxidases, C-terminal domain	-	FAD-oxidase_C,FAD_binding_4	Atribacteria
ko:K00957	0	2	-0.184018	-0.0304838	-0.153534	-0.852124	0.394145	0.968245	1	FALSE	FALSE	Transposase	-	HTH_23,HTH_29,PAPS_reduct,rve,rve_3	Atribacteria
ko:K00125	0	2	-0.184018	-0.0304838	-0.153534	-0.852124	0.394145	0.966094	1	FALSE	FALSE	4Fe-4S dicluster domain	-	Fer4,Fer4_17,Fer4_8,FrhB_FdhB_C	Atribacteria
ko:K01546	0	2	-0.184018	-0.0304838	-0.153534	-0.852124	0.394145	0.963951	1	FALSE	FALSE	Part of the high-affinity ATP-driven potassium transport (or Kdp) system, which catalyzes the hydrolysis of ATP coupled with the electrogenic transport of potassium into the cytoplasm. This subunit binds and transports the potassium across the cytoplasmic membrane	kdpA	KdpA	Atribacteria
ko:K01547	0	2	-0.184018	-0.0304838	-0.153534	-0.852124	0.394145	0.961819	1	FALSE	FALSE	Part of the high-affinity ATP-driven potassium transport (or Kdp) system, which catalyzes the hydrolysis of ATP coupled with the electrogenic transport of potassium into the cytoplasm. This subunit is responsible for energy coupling to the transport system	kdpB	E1-E2_ATPase,Hydrolase	Atribacteria
ko:K01548	0	2	-0.184018	-0.0304838	-0.153534	-0.852124	0.394145	0.959696	1	FALSE	FALSE	Part of the high-affinity ATP-driven potassium transport (or Kdp) system, which catalyzes the hydrolysis of ATP coupled with the electrogenic transport of potassium into the cytoplasm. This subunit acts as a catalytic chaperone that increases the ATP- binding affinity of the ATP-hydrolyzing subunit KdpB by the formation of a transient KdpB KdpC ATP ternary complex	kdpC	KdpC	Atribacteria
ko:K01938	0	2	-0.184018	-0.0304838	-0.153534	-0.852124	0.394145	0.957582	1	FALSE	FALSE	PFAM formate-tetrahydrofolate ligase FTHFS	fhs	FTHFS	Atribacteria
ko:K00230	0	2	-0.184018	-0.0304838	-0.153534	-0.852124	0.394145	0.955477	1	FALSE	FALSE	Flavodoxin domain	-	Flavodoxin_5	Atribacteria
ko:K02169	0	2	-0.184018	-0.0304838	-0.153534	-0.852124	0.394145	0.953382	1	FALSE	FALSE	3-demethylubiquinone-9 3-O-methyltransferase activity	-	Cas_DxTHG,Methyltransf_11,Methyltransf_23,Methyltransf_25,Methyltransf_31,TPR_8	Atribacteria
ko:K00700	0	2	-0.184018	-0.0304838	-0.153534	-0.852124	0.394145	0.951296	1	FALSE	FALSE	1,4-alpha-glucan branching enzyme activity	-	AMPK1_CBM,Alpha-amylase,Alpha-amylase_C,CBM_48	Atribacteria
ko:K00001	0	2	-0.184018	-0.0304838	-0.153534	-0.852124	0.394145	0.949219	1	FALSE	FALSE	Iron-containing alcohol dehydrogenase	CT0951	Fe-ADH	Atribacteria
ko:K00683	0	2	-0.184018	-0.0304838	-0.153534	-0.852124	0.394145	0.947151	1	FALSE	FALSE	PFAM Glutamine cyclotransferase	-	Glu_cyclase_2	Atribacteria
ko:K02564	0	2	-0.184018	-0.0304838	-0.153534	-0.852124	0.394145	0.945091	1	FALSE	FALSE	Glucosamine-6-phosphate isomerases/6-phosphogluconolactonase	-	Glucosamine_iso	Atribacteria
ko:K00568	0	2	-0.184018	-0.0304838	-0.153534	-0.852124	0.394145	0.943041	1	FALSE	FALSE	3-demethylubiquinone-9 3-O-methyltransferase activity	-	Cas_DxTHG,Methyltransf_11,Methyltransf_23,Methyltransf_25,Methyltransf_31,TPR_8	Atribacteria
ko:K01903	0	2	-0.184018	-0.0304838	-0.153534	-0.852124	0.394145	0.941	1	FALSE	FALSE	Succinyl-CoA synthetase functions in the citric acid cycle (TCA), coupling the hydrolysis of succinyl-CoA to the synthesis of either ATP or GTP and thus represents the only step of substrate-level phosphorylation in the TCA. The beta subunit provides nucleotide specificity of the enzyme and binds the substrate succinate, while the binding sites for coenzyme A and phosphate are found in the alpha …	sucC	ATP-grasp_2,Ligase_CoA	Atribacteria
ko:K03518	5	12	0.0410062	0.192337	-0.151331	-0.839894	0.400968	0.955221	1	FALSE	FALSE	aerobic-type carbon monoxide dehydrogenase, small subunit CoxS	-	Fer2,Fer2_2	Atribacteria
ko:K02003	6	14	0.086011	0.236901	-0.15089	-0.837449	0.40234	0.956426	1	FALSE	FALSE	ATPases associated with a variety of cellular activities	-	ABC_tran	Atribacteria
ko:K01470	0	1	-0.184018	-0.0527658	-0.131252	-0.728457	0.466334	1	1	FALSE	FALSE	creatininase	-	Creatininase	Atribacteria
ko:K00856	0	1	-0.184018	-0.0527658	-0.131252	-0.728457	0.466334	1	1	FALSE	FALSE	Catalyzes the phosphorylation of ribose at O-5 in a reaction requiring ATP and magnesium. The resulting D-ribose-5- phosphate can then be used either for sythesis of nucleotides, histidine, and tryptophan, or as a component of the pentose phosphate pathway	-	PfkB	Atribacteria
ko:K01816	0	1	-0.184018	-0.0527658	-0.131252	-0.728457	0.466334	1	1	FALSE	FALSE	hydroxypyruvate isomerase activity	gip	AP_endonuc_2	Atribacteria
ko:K10189	0	1	-0.184018	-0.0527658	-0.131252	-0.728457	0.466334	1	1	FALSE	FALSE	transmembrane transport	gtsB	BPD_transp_1	Atribacteria
ko:K10546	0	1	-0.184018	-0.0527658	-0.131252	-0.728457	0.466334	1	1	FALSE	FALSE	Periplasmic binding protein domain	-	Peripla_BP_4	Atribacteria
ko:K05889	0	1	-0.184018	-0.0527658	-0.131252	-0.728457	0.466334	1	1	FALSE	FALSE	PQQ enzyme repeat	-	PQQ,PQQ_2,PQQ_3,Pkinase	Atribacteria
ko:K10710	0	1	-0.184018	-0.0527658	-0.131252	-0.728457	0.466334	1	1	FALSE	FALSE	Catalyzes the phosphorylation of ribose at O-5 in a reaction requiring ATP and magnesium. The resulting D-ribose-5- phosphate can then be used either for sythesis of nucleotides, histidine, and tryptophan, or as a component of the pentose phosphate pathway	-	PfkB	Atribacteria
ko:K06934	0	1	-0.184018	-0.0527658	-0.131252	-0.728457	0.466334	1	1	FALSE	FALSE	Domain of unknown function (DUF296)	-	DUF296	Atribacteria
ko:K11621	0	1	-0.184018	-0.0527658	-0.131252	-0.728457	0.466334	1	1	FALSE	FALSE	-	-	-	Atribacteria
ko:K03459	0	1	-0.184018	-0.0527658	-0.131252	-0.728457	0.466334	1	1	FALSE	FALSE	Formate/nitrite transporter	focA	CBS,Form_Nir_trans	Atribacteria
ko:K01639	0	1	-0.184018	-0.0527658	-0.131252	-0.728457	0.466334	1	1	FALSE	FALSE	Belongs to the DapA family	nanA	DHDPS	Atribacteria
ko:K06400	0	1	-0.184018	-0.0527658	-0.131252	-0.728457	0.466334	1	1	FALSE	FALSE	ABC transporter	mglA	ABC_tran	Atribacteria
ko:K00677	0	1	-0.184018	-0.0527658	-0.131252	-0.728457	0.466334	1	1	FALSE	FALSE	-	-	-	Atribacteria
ko:K03388	0	1	-0.184018	-0.0527658	-0.131252	-0.728457	0.466334	1	1	FALSE	FALSE	PFAM 4Fe-4S ferredoxin, iron-sulfur binding domain protein	-	Fer4,Fer4_7,Pyr_redox_2	Atribacteria
ko:K12137	0	1	-0.184018	-0.0527658	-0.131252	-0.728457	0.466334	1	1	FALSE	FALSE	PFAM NADH Ubiquinone plastoquinone (complex I)	-	Proton_antipo_M	Atribacteria
ko:K12142	0	1	-0.184018	-0.0527658	-0.131252	-0.728457	0.466334	1	1	FALSE	FALSE	PFAM NADH-ubiquinone oxidoreductase, chain 49kDa	hycE	Complex1_30kDa,Complex1_49kDa,NiFeSe_Hases	Atribacteria
ko:K12257	0	1	-0.184018	-0.0527658	-0.131252	-0.728457	0.466334	1	1	FALSE	FALSE	-	-	-	Atribacteria
ko:K14086	0	1	-0.184018	-0.0527658	-0.131252	-0.728457	0.466334	1	1	FALSE	FALSE	-	-	-	Atribacteria
ko:K06212	0	1	-0.184018	-0.0527658	-0.131252	-0.728457	0.466334	1	1	FALSE	FALSE	Formate/nitrite transporter	focA	CBS,Form_Nir_trans	Atribacteria
ko:K02431	0	1	-0.184018	-0.0527658	-0.131252	-0.728457	0.466334	1	1	FALSE	FALSE	RbsD / FucU transport protein family	-	RbsD_FucU	Atribacteria
ko:K10109	0	1	-0.184018	-0.0527658	-0.131252	-0.728457	0.466334	1	1	FALSE	FALSE	transmembrane transport	gtsB	BPD_transp_1	Atribacteria
ko:K09972	0	1	-0.184018	-0.0527658	-0.131252	-0.728457	0.466334	1	1	FALSE	FALSE	-	-	-	Atribacteria
ko:K03575	0	1	-0.184018	-0.0527658	-0.131252	-0.728457	0.466334	1	1	FALSE	FALSE	endonuclease III	mutY	EndIII_4Fe-2S,HhH-GPD,NUDIX_4	Atribacteria
ko:K01534	0	1	-0.184018	-0.0527658	-0.131252	-0.728457	0.466334	1	1	FALSE	FALSE	E1-E2 ATPase	cadA	E1-E2_ATPase,Hydrolase	Atribacteria
ko:K07133	0	1	-0.184018	-0.0527658	-0.131252	-0.728457	0.466334	1	1	FALSE	FALSE	Domain of unknown function (DUF4143)	-	AAA_14,DUF4143	Atribacteria
ko:K04719	0	1	-0.184018	-0.0527658	-0.131252	-0.728457	0.466334	1	1	FALSE	FALSE	-	-	-	Atribacteria
ko:K01886	0	1	-0.184018	-0.0527658	-0.131252	-0.728457	0.466334	1	1	FALSE	FALSE	tRNA synthetases class I (E and Q), anti-codon binding domain	glnS	tRNA-synt_1c,tRNA-synt_1c_C	Atribacteria
ko:K07305	0	1	-0.184018	-0.0527658	-0.131252	-0.728457	0.466334	1	1	FALSE	FALSE	Has an important function as a repair enzyme for proteins that have been inactivated by oxidation. Catalyzes the reversible oxidation-reduction of methionine sulfoxide in proteins to methionine	msrA	PMSR,SelR	Atribacteria
ko:K07075	0	1	-0.184018	-0.0527658	-0.131252	-0.728457	0.466334	1	1	FALSE	FALSE	nucleotidyltransferase activity	-	NTP_transf_2	Atribacteria
ko:K04085	0	1	-0.184018	-0.0527658	-0.131252	-0.728457	0.466334	1	1	FALSE	FALSE	Belongs to the sulfur carrier protein TusA family	yedF	DrsE,TusA	Atribacteria
ko:K07451	0	1	-0.184018	-0.0527658	-0.131252	-0.728457	0.466334	1	1	FALSE	FALSE	-	-	-	Atribacteria
ko:K07458	0	1	-0.184018	-0.0527658	-0.131252	-0.728457	0.466334	1	1	FALSE	FALSE	-	-	-	Atribacteria
ko:K01207	0	1	-0.184018	-0.0527658	-0.131252	-0.728457	0.466334	1	1	FALSE	FALSE	COG1472 Beta-glucosidase-related glycosidases	-	Glyco_hydro_3,Glyco_hydro_3_C	Atribacteria
ko:K01186	0	1	-0.184018	-0.0527658	-0.131252	-0.728457	0.466334	1	1	FALSE	FALSE	-	-	-	Atribacteria
ko:K01153	0	1	-0.184018	-0.0527658	-0.131252	-0.728457	0.466334	1	1	FALSE	FALSE	Type III restriction	-	HSDR_N,ResIII	Atribacteria
ko:K05565	0	1	-0.184018	-0.0527658	-0.131252	-0.728457	0.466334	1	1	FALSE	FALSE	-	-	-	Atribacteria
ko:K07679	0	1	-0.184018	-0.0527658	-0.131252	-0.728457	0.466334	1	1	FALSE	FALSE	Response regulator, receiver	-	Bac_transf,PAS_4,PAS_9,Response_reg,TPR_8	Atribacteria
ko:K00558	0	1	-0.184018	-0.0527658	-0.131252	-0.728457	0.466334	1	1	FALSE	FALSE	C-5 cytosine-specific DNA methylase	dcm	DNA_methylase	Atribacteria
ko:K01533	0	1	-0.184018	-0.0527658	-0.131252	-0.728457	0.466334	1	1	FALSE	FALSE	E1-E2 ATPase	copB	E1-E2_ATPase,Hydrolase	Atribacteria
ko:K03726	0	1	-0.184018	-0.0527658	-0.131252	-0.728457	0.466334	1	1	FALSE	FALSE	helicase superfamily c-terminal domain	-	DEAD,Helicase_C	Atribacteria
ko:K00984	0	1	-0.184018	-0.0527658	-0.131252	-0.728457	0.466334	1	1	FALSE	FALSE	nucleotidyltransferase activity	ant1	DUF4111,NTP_transf_2,UPF0158	Atribacteria
ko:K07043	0	1	-0.184018	-0.0527658	-0.131252	-0.728457	0.466334	1	1	FALSE	FALSE	Metal-dependent hydrolase	-	DUF45	Atribacteria
ko:K09155	0	1	-0.184018	-0.0527658	-0.131252	-0.728457	0.466334	1	1	FALSE	FALSE	-	-	-	Atribacteria
ko:K01677	0	1	-0.184018	-0.0527658	-0.131252	-0.728457	0.466334	1	1	FALSE	FALSE	hydro-lyase, Fe-S type, tartrate fumarate subfamily, alpha subunit	-	Fumerase	Atribacteria
ko:K09797	0	1	-0.184018	-0.0527658	-0.131252	-0.728457	0.466334	1	1	FALSE	FALSE	Protein of unknown function (DUF541)	-	SIMPL	Atribacteria
ko:K01483	0	1	-0.184018	-0.0527658	-0.131252	-0.728457	0.466334	1	1	FALSE	FALSE	Catalyzes the catabolism of the allantoin degradation intermediate (S)-ureidoglycolate, generating urea and glyoxylate. Involved in the utilization of allantoin as nitrogen source	-	-	Atribacteria
ko:K00337	0	1	-0.184018	-0.0527658	-0.131252	-0.728457	0.466334	1	1	FALSE	FALSE	NDH-1 shuttles electrons from NADH, via FMN and iron- sulfur (Fe-S) centers, to quinones in the respiratory chain. The immediate electron acceptor for the enzyme in this species is believed to be ubiquinone. Couples the redox reaction to proton translocation (for every two electrons transferred, four hydrogen ions are translocated across the cytoplasmic membrane), and thus conserves the redox ene…	nuoH	NADHdh	Atribacteria
ko:K09779	0	1	-0.184018	-0.0527658	-0.131252	-0.728457	0.466334	1	1	FALSE	FALSE	Domain of unknown function (DUF378)	-	DUF378	Atribacteria
ko:K00067	0	1	-0.184018	-0.0527658	-0.131252	-0.728457	0.466334	0.998769	1	FALSE	FALSE	Catalyzes the reduction of dTDP-6-deoxy-L-lyxo-4- hexulose to yield dTDP-L-rhamnose	rfbD	RmlD_sub_bind	Atribacteria
ko:K17315	0	1	-0.184018	-0.0527658	-0.131252	-0.728457	0.466334	0.996833	1	FALSE	FALSE	carbohydrate transport	gtsA	SBP_bac_1,SBP_bac_8	Atribacteria
ko:K00239	0	1	-0.184018	-0.0527658	-0.131252	-0.728457	0.466334	0.994905	1	FALSE	FALSE	PFAM fumarate reductase succinate dehydrogenase flavoprotein domain protein	-	FAD_binding_2	Atribacteria
ko:K20885	0	1	-0.184018	-0.0527658	-0.131252	-0.728457	0.466334	0.992985	1	FALSE	FALSE	beta-1,4-mannooligosaccharide phosphorylase	-	Glyco_hydro_130	Atribacteria
ko:K21405	0	1	-0.184018	-0.0527658	-0.131252	-0.728457	0.466334	0.991071	1	FALSE	FALSE	-	-	-	Atribacteria
ko:K00042	0	1	-0.184018	-0.0527658	-0.131252	-0.728457	0.466334	0.989165	1	FALSE	FALSE	PFAM NAD binding domain of 6-phosphogluconate dehydrogenase	-	NAD_binding_11,NAD_binding_2	Atribacteria
ko:K00029	0	1	-0.184018	-0.0527658	-0.131252	-0.728457	0.466334	0.987267	1	FALSE	FALSE	Malic enzyme, NAD binding domain	maeB	Malic_M,PTA_PTB,malic	Atribacteria
ko:K00027	0	1	-0.184018	-0.0527658	-0.131252	-0.728457	0.466334	0.985376	1	FALSE	FALSE	Malic enzyme, NAD binding domain	maeB	Malic_M,PTA_PTB,malic	Atribacteria
ko:K00010	0	1	-0.184018	-0.0527658	-0.131252	-0.728457	0.466334	0.983491	1	FALSE	FALSE	Oxidoreductase family, C-terminal alpha/beta domain	iolG	GFO_IDH_MocA,GFO_IDH_MocA_C	Atribacteria
ko:K19279	0	1	-0.184018	-0.0527658	-0.131252	-0.728457	0.466334	0.981615	1	FALSE	FALSE	nucleotidyltransferase activity	ant1	DUF4111,NTP_transf_2,UPF0158	Atribacteria
ko:K22026	0	1	-0.184018	-0.0527658	-0.131252	-0.728457	0.466334	0.979745	1	FALSE	FALSE	Catalyzes the phosphorylation of ribose at O-5 in a reaction requiring ATP and magnesium. The resulting D-ribose-5- phosphate can then be used either for sythesis of nucleotides, histidine, and tryptophan, or as a component of the pentose phosphate pathway	-	PfkB	Atribacteria
ko:K15832	0	1	-0.184018	-0.0527658	-0.131252	-0.728457	0.466334	0.977882	1	FALSE	FALSE	Belongs to the complex I 20 kDa subunit family	-	Oxidored_q6	Atribacteria
ko:K17316	0	1	-0.184018	-0.0527658	-0.131252	-0.728457	0.466334	0.976027	1	FALSE	FALSE	transmembrane transport	gtsB	BPD_transp_1	Atribacteria
ko:K15831	0	1	-0.184018	-0.0527658	-0.131252	-0.728457	0.466334	0.974178	1	FALSE	FALSE	-	-	-	Atribacteria
ko:K15830	0	1	-0.184018	-0.0527658	-0.131252	-0.728457	0.466334	0.972337	1	FALSE	FALSE	PFAM NADH-ubiquinone oxidoreductase, chain 49kDa	hycE	Complex1_30kDa,Complex1_49kDa,NiFeSe_Hases	Atribacteria
ko:K15771	0	1	-0.184018	-0.0527658	-0.131252	-0.728457	0.466334	0.970502	1	FALSE	FALSE	transmembrane transport	gtsB	BPD_transp_1	Atribacteria
ko:K22233	0	1	-0.184018	-0.0527658	-0.131252	-0.728457	0.466334	0.968674	1	FALSE	FALSE	Xylose isomerase-like TIM barrel	-	AP_endonuc_2	Atribacteria
ko:K00333	0	1	-0.184018	-0.0527658	-0.131252	-0.728457	0.466334	0.966853	1	FALSE	FALSE	PFAM NADH-ubiquinone oxidoreductase, chain 49kDa	hycE	Complex1_30kDa,Complex1_49kDa,NiFeSe_Hases	Atribacteria
ko:K22231	0	1	-0.184018	-0.0527658	-0.131252	-0.728457	0.466334	0.965039	1	FALSE	FALSE	alcohol dehydrogenase	-	ADH_N,ADH_zinc_N	Atribacteria
ko:K01992	5	10	0.0410062	0.147773	-0.106766	-0.592561	0.553475	0.596175	1	FALSE	FALSE	ABC-2 type transporter	-	ABC2_membrane	Atribacteria
ko:K01990	5	10	0.0410062	0.147773	-0.106766	-0.592561	0.553475	0.595593	1	FALSE	FALSE	ABC transporter	-	ABC_tran	Atribacteria
ko:K00615	5	9	0.0410062	0.125491	-0.0844844	-0.468894	0.639145	0.673975	1	FALSE	FALSE	Belongs to the transketolase family	tkt	Transket_pyr,Transketolase_C,Transketolase_N	Atribacteria
ko:K02594	5	9	0.0410062	0.125491	-0.0844844	-0.468894	0.639145	0.673331	1	FALSE	FALSE	PFAM Pyruvate carboxyltransferase	-	HMGL-like	Atribacteria
ko:K02033	5	8	0.0410062	0.103209	-0.0622023	-0.345227	0.729924	0.762411	1	FALSE	FALSE	Binding-protein-dependent transport system inner membrane component	-	BPD_transp_1	Atribacteria
ko:K02034	5	8	0.0410062	0.103209	-0.0622023	-0.345227	0.729924	0.76169	1	FALSE	FALSE	ABC-type dipeptide oligopeptide nickel transport systems, permease components	-	BPD_transp_1,OppC_N	Atribacteria
ko:K06147	5	8	0.0410062	0.103209	-0.0622023	-0.345227	0.729924	0.76097	1	FALSE	FALSE	ABC transporter	yfiC	ABC_membrane,ABC_tran	Atribacteria
ko:K01356	5	8	0.0410062	0.103209	-0.0622023	-0.345227	0.729924	0.760251	1	FALSE	FALSE	Represses a number of genes involved in the response to DNA damage (SOS response), including recA and lexA. In the presence of single-stranded DNA, RecA interacts with LexA causing an autocatalytic cleavage which disrupts the DNA-binding part of LexA, leading to derepression of the SOS regulon and eventually DNA repair	lexA	LexA_DNA_bind,Peptidase_S24	Atribacteria
ko:K02453	5	7	0.0410062	0.0809265	-0.0399203	-0.22156	0.824656	0.854883	1	FALSE	FALSE	cell adhesion involved in biofilm formation	-	CHU_C,DUF11,Glyco_hydro_16,PEGA	Atribacteria
ko:K02030	5	7	0.0410062	0.0809265	-0.0399203	-0.22156	0.824656	0.854081	1	FALSE	FALSE	PFAM metal-dependent phosphohydrolase, HD sub domain	-	GAF,GAF_2,GAF_3,HAMP,HD,HD_5,Response_reg	Atribacteria
ko:K01560	5	6	0.0410062	0.0586444	-0.0176382	-0.0978933	0.922017	0.931305	1	FALSE	FALSE	phosphonoacetaldehyde hydrolase activity	-	HAD_2	Atribacteria
ko:K13641	5	6	0.0410062	0.0586444	-0.0176382	-0.0978933	0.922017	0.930453	1	FALSE	FALSE	Transcriptional regulator IclR	-	HTH_IclR,IclR	Atribacteria
ko:K00634	5	6	0.0410062	0.0586444	-0.0176382	-0.0978933	0.922017	0.929602	1	FALSE	FALSE	phosphate butyryltransferase	ptb	PTA_PTB	Atribacteria
ko:K00077	5	6	0.0410062	0.0586444	-0.0176382	-0.0978933	0.922017	0.928753	1	FALSE	FALSE	Catalyzes the NADPH-dependent reduction of ketopantoate into pantoic acid	-	ApbA,ApbA_C	Atribacteria
ko:K01714	5	5	0.0410062	0.0363624	0.00464383	0.0257735	0.979438	0.984795	1	FALSE	FALSE	Catalyzes the condensation of (S)-aspartate-beta- semialdehyde (S)-ASA and pyruvate to 4-hydroxy- tetrahydrodipicolinate (HTPA)	dapA	DHDPS	Atribacteria
ko:K00852	5	5	0.0410062	0.0363624	0.00464383	0.0257735	0.979438	0.983898	1	FALSE	FALSE	Catalyzes the phosphorylation of ribose at O-5 in a reaction requiring ATP and magnesium. The resulting D-ribose-5- phosphate can then be used either for sythesis of nucleotides, histidine, and tryptophan, or as a component of the pentose phosphate pathway	rbsK	PfkB	Atribacteria
ko:K08309	5	5	0.0410062	0.0363624	0.00464383	0.0257735	0.979438	0.983003	1	FALSE	FALSE	transglycosylase	slt	SLT	Atribacteria
ko:K00059	5	5	0.0410062	0.0363624	0.00464383	0.0257735	0.979438	0.982109	1	FALSE	FALSE	reductase	fabG	adh_short_C2	Atribacteria
ko:K12410	5	5	0.0410062	0.0363624	0.00464383	0.0257735	0.979438	0.981217	1	FALSE	FALSE	NAD-dependent protein deacetylase which modulates the activities of several enzymes which are inactive in their acetylated form	cobB	SIR2	Atribacteria
ko:K02428	5	5	0.0410062	0.0363624	0.00464383	0.0257735	0.979438	0.980327	1	FALSE	FALSE	Pyrophosphatase that catalyzes the hydrolysis of nucleoside triphosphates to their monophosphate derivatives, with a high preference for the non-canonical purine nucleotides XTP (xanthosine triphosphate), dITP (deoxyinosine triphosphate) and ITP. Seems to function as a house-cleaning enzyme that removes non-canonical purine nucleotides from the nucleotide pool, thus preventing their incorporation…	rdgB	Ham1p_like	Atribacteria
ko:K00161	5	5	0.0410062	0.0363624	0.00464383	0.0257735	0.979438	0.979438	1	FALSE	FALSE	The pyruvate dehydrogenase complex catalyzes the overall conversion of pyruvate to acetyl-CoA and CO(2)	acoA	E1_dh	Atribacteria
ko:K06990	6	7	0.086011	0.0809265	0.00508453	0.0282195	0.977487	0.98373	1	FALSE	FALSE	Belongs to the MEMO1 family	-	Memo	Atribacteria
ko:K06196	5	4	0.0410062	0.0140803	0.0269259	0.14944	0.881206	0.910085	1	FALSE	FALSE	PFAM cytochrome c biogenesis protein, transmembrane region	dsbD	DsbD	Atribacteria
ko:K02010	5	4	0.0410062	0.0140803	0.0269259	0.14944	0.881206	0.909233	1	FALSE	FALSE	ABC transporter	-	ABC_tran,TOBE_2	Atribacteria
ko:K00970	5	4	0.0410062	0.0140803	0.0269259	0.14944	0.881206	0.908384	1	FALSE	FALSE	tRNA nucleotidyltransferase poly(A) polymerase	cca	CBS,DHH,DHHA1,PolyA_pol,PolyA_pol_RNAbd,tRNA_NucTran2_2	Atribacteria
ko:K00974	5	4	0.0410062	0.0140803	0.0269259	0.14944	0.881206	0.907535	1	FALSE	FALSE	tRNA nucleotidyltransferase poly(A) polymerase	cca	CBS,DHH,DHHA1,PolyA_pol,PolyA_pol_RNAbd,tRNA_NucTran2_2	Atribacteria
ko:K03657	5	4	0.0410062	0.0140803	0.0269259	0.14944	0.881206	0.906689	1	FALSE	FALSE	PFAM UvrD REP helicase	pcrA	UvrD-helicase,UvrD_C	Atribacteria
ko:K01042	5	4	0.0410062	0.0140803	0.0269259	0.14944	0.881206	0.905844	1	FALSE	FALSE	L-seryl-tRNA selenium transferase	-	Aminotran_5,SelA	Atribacteria
ko:K00761	5	4	0.0410062	0.0140803	0.0269259	0.14944	0.881206	0.905	1	FALSE	FALSE	Catalyzes the conversion of uracil and 5-phospho-alpha- D-ribose 1-diphosphate (PRPP) to UMP and diphosphate	upp	UPRTase	Atribacteria
ko:K22305	5	4	0.0410062	0.0140803	0.0269259	0.14944	0.881206	0.904158	1	FALSE	FALSE	Belongs to the phosphoglycerate mutase family	-	His_Phos_1	Atribacteria
ko:K00925	5	4	0.0410062	0.0140803	0.0269259	0.14944	0.881206	0.903318	1	FALSE	FALSE	Catalyzes the formation of acetyl phosphate from acetate and ATP. Can also catalyze the reverse reaction	ackA	Acetate_kinase	Atribacteria
ko:K03568	5	4	0.0410062	0.0140803	0.0269259	0.14944	0.881206	0.902479	1	FALSE	FALSE	modulator of DNA gyrase	-	PmbA_TldD	Atribacteria
ko:K03324	5	4	0.0410062	0.0140803	0.0269259	0.14944	0.881206	0.901642	1	FALSE	FALSE	Na Pi-cotransporter	-	Na_Pi_cotrans,PhoU	Atribacteria
ko:K00262	5	4	0.0410062	0.0140803	0.0269259	0.14944	0.881206	0.900807	1	FALSE	FALSE	Belongs to the Glu Leu Phe Val dehydrogenases family	-	ELFV_dehydrog,ELFV_dehydrog_N	Atribacteria
ko:K20446	5	4	0.0410062	0.0140803	0.0269259	0.14944	0.881206	0.899973	1	FALSE	FALSE	[2Fe-2S] binding domain	-	Fer2,Fer2_2	Atribacteria
ko:K00260	5	4	0.0410062	0.0140803	0.0269259	0.14944	0.881206	0.89914	1	FALSE	FALSE	Belongs to the Glu Leu Phe Val dehydrogenases family	-	ELFV_dehydrog,ELFV_dehydrog_N	Atribacteria
ko:K00261	5	4	0.0410062	0.0140803	0.0269259	0.14944	0.881206	0.898309	1	FALSE	FALSE	Belongs to the Glu Leu Phe Val dehydrogenases family	-	ELFV_dehydrog,ELFV_dehydrog_N	Atribacteria
ko:K01338	5	4	0.0410062	0.0140803	0.0269259	0.14944	0.881206	0.89748	1	FALSE	FALSE	ATP-dependent serine protease that mediates the selective degradation of mutant and abnormal proteins as well as certain short-lived regulatory proteins. Required for cellular homeostasis and for survival from DNA damage and developmental changes induced by stress. Degrades polypeptides processively to yield small peptide fragments that are 5 to 10 amino acids long. Binds to DNA in a double-stran…	lon	AAA,LON_substr_bdg,Lon_C	Atribacteria
ko:K13038	5	4	0.0410062	0.0140803	0.0269259	0.14944	0.881206	0.896652	1	FALSE	FALSE	Catalyzes two steps in the biosynthesis of coenzyme A. In the first step cysteine is conjugated to 4'-phosphopantothenate to form 4-phosphopantothenoylcysteine, in the latter compound is decarboxylated to form 4'-phosphopantotheine	coaBC	DFP,Flavoprotein	Atribacteria
ko:K01916	5	4	0.0410062	0.0140803	0.0269259	0.14944	0.881206	0.895825	1	FALSE	FALSE	Catalyzes the ATP-dependent amidation of deamido-NAD to form NAD. Uses ammonia as a nitrogen source	nadE	NAD_synthase	Atribacteria
ko:K01251	5	4	0.0410062	0.0140803	0.0269259	0.14944	0.881206	0.895	1	FALSE	FALSE	May play a key role in the regulation of the intracellular concentration of adenosylhomocysteine	ahcY	AdoHcyase,AdoHcyase_NAD	Atribacteria
ko:K04771	5	4	0.0410062	0.0140803	0.0269259	0.14944	0.881206	0.894177	1	FALSE	FALSE	serine-type endopeptidase activity	-	PDZ_2,Trypsin_2	Atribacteria
ko:K18979	5	4	0.0410062	0.0140803	0.0269259	0.14944	0.881206	0.893355	1	FALSE	FALSE	Catalyzes the conversion of epoxyqueuosine (oQ) to queuosine (Q), which is a hypermodified base found in the wobble positions of tRNA(Asp), tRNA(Asn), tRNA(His) and tRNA(Tyr)	-	Fer4_16	Atribacteria
ko:K01784	5	4	0.0410062	0.0140803	0.0269259	0.14944	0.881206	0.892535	1	FALSE	FALSE	PFAM NAD-dependent epimerase dehydratase	-	Epimerase,GDP_Man_Dehyd	Atribacteria
ko:K03101	5	4	0.0410062	0.0140803	0.0269259	0.14944	0.881206	0.891716	1	FALSE	FALSE	This protein specifically catalyzes the removal of signal peptides from prolipoproteins	lspA	Peptidase_A8	Atribacteria
ko:K01759	5	4	0.0410062	0.0140803	0.0269259	0.14944	0.881206	0.890899	1	FALSE	FALSE	Glyoxalase/Bleomycin resistance protein/Dioxygenase superfamily	-	Glyoxalase,Glyoxalase_4	Atribacteria
ko:K03217	6	6	0.086011	0.0586444	0.0273666	0.151886	0.879277	0.908943	1	FALSE	FALSE	Membrane protein insertase, YidC Oxa1 family	-	60KD_IMP	Atribacteria
ko:K02035	8	10	0.176021	0.147773	0.028248	0.156778	0.87542	0.905805	1	FALSE	FALSE	dipeptide transport	dppA	SBP_bac_5	Atribacteria
ko:K02039	5	3	0.0410062	-0.00820173	0.0492079	0.273107	0.784771	0.815836	1	FALSE	FALSE	Plays a role in the regulation of phosphate uptake	phoU	PhoU	Atribacteria
ko:K03738	5	3	0.0410062	-0.00820173	0.0492079	0.273107	0.784771	0.815068	1	FALSE	FALSE	Aldehyde ferredoxin oxidoreductase, N-terminal domain	-	AFOR_C,AFOR_N	Atribacteria
ko:K01873	5	3	0.0410062	-0.00820173	0.0492079	0.273107	0.784771	0.814301	1	FALSE	FALSE	amino acids such as threonine, to avoid such errors, it has a posttransfer editing activity that hydrolyzes mischarged Thr-tRNA(Val) in a tRNA-dependent manner	valS	Anticodon_1,Val_tRNA-synt_C,tRNA-synt_1	Atribacteria
ko:K00655	6	5	0.086011	0.0363624	0.0496486	0.275553	0.782891	0.81465	1	FALSE	FALSE	Phosphate acyltransferases	plsC	Acyltransferase	Atribacteria
ko:K06207	5	2	0.0410062	-0.0304838	0.07149	0.396774	0.691534	0.725749	1	FALSE	FALSE	Elongation factor Tu domain 2	typA	EFG_C,EFG_II,GTP_EFTU,GTP_EFTU_D2	Atribacteria
ko:K01258	5	2	0.0410062	-0.0304838	0.07149	0.396774	0.691534	0.725059	1	FALSE	FALSE	TIGRFAM peptidase T-like protein	-	M20_dimer,Peptidase_M20,Peptidase_M28	Atribacteria
ko:K03973	5	2	0.0410062	-0.0304838	0.07149	0.396774	0.691534	0.72437	1	FALSE	FALSE	PspC domain	-	PspC	Atribacteria
ko:K07164	5	2	0.0410062	-0.0304838	0.07149	0.396774	0.691534	0.723683	1	FALSE	FALSE	Protein of unknown function (DUF1653)	ybgI	NIF3	Atribacteria
ko:K10559	5	2	0.0410062	-0.0304838	0.07149	0.396774	0.691534	0.722997	1	FALSE	FALSE	TIGRFAM rhamnose ABC transporter, rhamnose-binding	-	Peripla_BP_4	Atribacteria
ko:K13888	6	4	0.086011	0.0140803	0.0719307	0.39922	0.689731	0.725929	1	FALSE	FALSE	Efflux transporter, RND family, MFP subunit	-	Biotin_lipoyl_2,HlyD_3,HlyD_D23	Atribacteria
ko:K01466	6	4	0.086011	0.0140803	0.0719307	0.39922	0.689731	0.725237	1	FALSE	FALSE	Amidohydrolase family	-	Amidohydro_1	Atribacteria
ko:K02005	6	4	0.086011	0.0140803	0.0719307	0.39922	0.689731	0.724546	1	FALSE	FALSE	Efflux transporter, RND family, MFP subunit	-	Biotin_lipoyl_2,HlyD_3,HlyD_D23	Atribacteria
ko:K16951	5	1	0.0410062	-0.0527658	0.093772	0.520441	0.602756	0.646103	1	FALSE	FALSE	2 iron, 2 sulfur cluster binding	asrB	DHODB_Fe-S_bind,FAD_binding_6,NAD_binding_1	Atribacteria
ko:K00162	5	1	0.0410062	-0.0527658	0.093772	0.520441	0.602756	0.645476	1	FALSE	FALSE	Transketolase, pyrimidine binding domain	pdhA	E1_dh,Transket_pyr,Transketolase_C	Atribacteria
ko:K12132	5	1	0.0410062	-0.0527658	0.093772	0.520441	0.602756	0.64485	1	FALSE	FALSE	PASTA	-	PASTA	Atribacteria
ko:K19221	5	1	0.0410062	-0.0527658	0.093772	0.520441	0.602756	0.644225	1	FALSE	FALSE	ATP corrinoid adenosyltransferase BtuR CobO CobP	-	CobA_CobO_BtuR	Atribacteria
ko:K03630	5	1	0.0410062	-0.0527658	0.093772	0.520441	0.602756	0.643601	1	FALSE	FALSE	Belongs to the UPF0758 family	-	RadC	Atribacteria
ko:K03800	5	1	0.0410062	-0.0527658	0.093772	0.520441	0.602756	0.642979	1	FALSE	FALSE	Catalyzes the transfer of endogenously produced octanoic acid from octanoyl-acyl-carrier-protein onto the lipoyl domain of GcvH, an intermediate carrier during protein lipoylation	lipM	BPL_LplA_LipB	Atribacteria
ko:K00167	5	1	0.0410062	-0.0527658	0.093772	0.520441	0.602756	0.642358	1	FALSE	FALSE	Transketolase, pyrimidine binding domain	pdhA	E1_dh,Transket_pyr,Transketolase_C	Atribacteria
ko:K00600	5	1	0.0410062	-0.0527658	0.093772	0.520441	0.602756	0.641738	1	FALSE	FALSE	Catalyzes the reversible interconversion of serine and glycine with tetrahydrofolate (THF) serving as the one-carbon carrier. This reaction serves as the major source of one-carbon groups required for the biosynthesis of purines, thymidylate, methionine, and other important biomolecules. Also exhibits THF- independent aldolase activity toward beta-hydroxyamino acids, producing glycine and aldehyd…	-	SHMT	Atribacteria
ko:K11381	5	1	0.0410062	-0.0527658	0.093772	0.520441	0.602756	0.641119	1	FALSE	FALSE	Transketolase, pyrimidine binding domain	pdhA	E1_dh,Transket_pyr,Transketolase_C	Atribacteria
ko:K12267	5	1	0.0410062	-0.0527658	0.093772	0.520441	0.602756	0.640501	1	FALSE	FALSE	Has an important function as a repair enzyme for proteins that have been inactivated by oxidation. Catalyzes the reversible oxidation-reduction of methionine sulfoxide in proteins to methionine	msrA	PMSR,SelR	Atribacteria
ko:K00278	5	1	0.0410062	-0.0527658	0.093772	0.520441	0.602756	0.639885	1	FALSE	FALSE	Catalyzes the oxidation of L-aspartate to iminoaspartate	nadB	FAD_binding_2,Succ_DH_flav_C	Atribacteria
ko:K02313	5	1	0.0410062	-0.0527658	0.093772	0.520441	0.602756	0.639269	1	FALSE	FALSE	it binds specifically double-stranded DNA at a 9 bp consensus (dnaA box) 5'-TTATC CA A CA A-3'. DnaA binds to ATP and to acidic phospholipids	dnaA	Bac_DnaA,Bac_DnaA_C,DnaA_N	Atribacteria
ko:K02437	5	1	0.0410062	-0.0527658	0.093772	0.520441	0.602756	0.638655	1	FALSE	FALSE	glycine decarboxylation via glycine cleavage system	gcvH	GCV_H	Atribacteria
ko:K00528	5	1	0.0410062	-0.0527658	0.093772	0.520441	0.602756	0.638042	1	FALSE	FALSE	2 iron, 2 sulfur cluster binding	asrB	DHODB_Fe-S_bind,FAD_binding_6,NAD_binding_1	Atribacteria
ko:K03517	5	1	0.0410062	-0.0527658	0.093772	0.520441	0.602756	0.637431	1	FALSE	FALSE	Catalyzes the condensation of iminoaspartate with dihydroxyacetone phosphate to form quinolinate	nadA	NadA	Atribacteria
ko:K02823	5	1	0.0410062	-0.0527658	0.093772	0.520441	0.602756	0.63682	1	FALSE	FALSE	Responsible for channeling the electrons from the oxidation of dihydroorotate from the FMN redox center in the PyrD type B subunit to the ultimate electron acceptor NAD(	pyrK	DHODB_Fe-S_bind,FAD_binding_6,NAD_binding_1	Atribacteria
ko:K21071	5	1	0.0410062	-0.0527658	0.093772	0.520441	0.602756	0.636211	1	FALSE	FALSE	Catalyzes the phosphorylation of D-fructose 6-phosphate, the first committing step of glycolysis. Uses inorganic phosphate (PPi) as phosphoryl donor instead of ATP like common ATP-dependent phosphofructokinases (ATP-PFKs), which renders the reaction reversible, and can thus function both in glycolysis and gluconeogenesis. Consistently, PPi-PFK can replace the enzymes of both the forward (ATP-PFK)…	-	PFK	Atribacteria
ko:K01768	6	3	0.086011	-0.00820173	0.0942127	0.522887	0.601053	0.645532	1	FALSE	FALSE	Adenylate and Guanylate cyclase catalytic domain	-	AAA_16,DZR,Guanylate_cyc,TPR_12	Atribacteria
ko:K20276	6	3	0.086011	-0.00820173	0.0942127	0.522887	0.601053	0.644904	1	FALSE	FALSE	Rhs Family	-	Autotransporter,Big_3_2,Big_3_5,DUF4082,DUF4347,He_PIG,PT-HINT,RHS_repeat	Atribacteria
ko:K00854	10	11	0.26603	0.170055	0.0959756	0.532671	0.594262	0.63886	1	FALSE	FALSE	Psort location Cytoplasmic, score 8.87	xylB	FGGY_C,FGGY_N	Atribacteria
ko:K07465	5	0	0.0410062	-0.0750479	0.116054	0.644108	0.519505	1	1	FALSE	FALSE	UvrD REP helicase	-	PDDEXK_1,UvrD-helicase,UvrD_C	Atribacteria
ko:K07462	5	0	0.0410062	-0.0750479	0.116054	0.644108	0.519505	1	1	FALSE	FALSE	TIGRFAM single-stranded-DNA-specific exonuclease RecJ	recJ	DHH,DHHA1,Helicase_C	Atribacteria
ko:K08384	5	0	0.0410062	-0.0750479	0.116054	0.644108	0.519505	1	1	FALSE	FALSE	TIGRFAM stage V sporulation protein D	spoVD	PASTA,PBP_dimer,Transpeptidase	Atribacteria
ko:K07460	5	0	0.0410062	-0.0750479	0.116054	0.644108	0.519505	1	1	FALSE	FALSE	Belongs to the UPF0102 family	-	UPF0102	Atribacteria
ko:K00075	5	0	0.0410062	-0.0750479	0.116054	0.644108	0.519505	1	1	FALSE	FALSE	Cell wall formation	murB	FAD_binding_4,MurB_C	Atribacteria
ko:K07457	5	0	0.0410062	-0.0750479	0.116054	0.644108	0.519505	1	1	FALSE	FALSE	endonuclease III	-	HhH-GPD	Atribacteria
ko:K00068	5	0	0.0410062	-0.0750479	0.116054	0.644108	0.519505	1	1	FALSE	FALSE	Belongs to the short-chain dehydrogenases reductases (SDR) family	-	adh_short,adh_short_C2	Atribacteria
ko:K20201	5	0	0.0410062	-0.0750479	0.116054	0.644108	0.519505	1	1	FALSE	FALSE	PFAM Protein-tyrosine phosphatase, low molecular weight	ywlE	LMWPc	Atribacteria
ko:K07447	5	0	0.0410062	-0.0750479	0.116054	0.644108	0.519505	1	1	FALSE	FALSE	Could be a nuclease involved in processing of the 5'-end of pre-16S rRNA	yrrK	RuvX	Atribacteria
ko:K20447	5	0	0.0410062	-0.0750479	0.116054	0.644108	0.519505	1	1	FALSE	FALSE	aldehyde oxidase and xanthine dehydrogenase, a b hammerhead	-	Ald_Xan_dh_C,Ald_Xan_dh_C2	Atribacteria
ko:K08301	5	0	0.0410062	-0.0750479	0.116054	0.644108	0.519505	1	1	FALSE	FALSE	TIGRFAM ribonuclease, Rne Rng family	rng	RNase_E_G,S1,TRAM	Atribacteria
ko:K07478	5	0	0.0410062	-0.0750479	0.116054	0.644108	0.519505	1	1	FALSE	FALSE	MgsA AAA+ ATPase C terminal	rarA	AAA,AAA_assoc_2,MgsA_C,RuvB_N	Atribacteria
ko:K01265	5	0	0.0410062	-0.0750479	0.116054	0.644108	0.519505	1	1	FALSE	FALSE	Methionine aminopeptidase	map	Peptidase_M24	Atribacteria
ko:K20448	5	0	0.0410062	-0.0750479	0.116054	0.644108	0.519505	1	1	FALSE	FALSE	Molybdopterin-binding domain of aldehyde dehydrogenase	ndhM	Ald_Xan_dh_C2	Atribacteria
ko:K20452	5	0	0.0410062	-0.0750479	0.116054	0.644108	0.519505	1	1	FALSE	FALSE	Catalyzes the isomerization between 2-isopropylmalate and 3-isopropylmalate, via the formation of 2-isopropylmaleate	leuC	Aconitase	Atribacteria
ko:K18890	5	0	0.0410062	-0.0750479	0.116054	0.644108	0.519505	1	1	FALSE	FALSE	ABC transporter transmembrane region	-	ABC_membrane,ABC_tran	Atribacteria
ko:K01358	5	0	0.0410062	-0.0750479	0.116054	0.644108	0.519505	1	1	FALSE	FALSE	Cleaves peptides in various proteins in a process that requires ATP hydrolysis. Has a chymotrypsin-like activity. Plays a major role in the degradation of misfolded proteins	clpP	CLP_protease	Atribacteria
ko:K07277	5	0	0.0410062	-0.0750479	0.116054	0.644108	0.519505	1	1	FALSE	FALSE	Outer membrane protein, OMP85 family	yaeT	Bac_surface_Ag,POTRA	Atribacteria
ko:K07259	5	0	0.0410062	-0.0750479	0.116054	0.644108	0.519505	1	1	FALSE	FALSE	D-alanyl-D-alanine carboxypeptidase	-	Peptidase_S13	Atribacteria
ko:K01419	5	0	0.0410062	-0.0750479	0.116054	0.644108	0.519505	1	1	FALSE	FALSE	Protease subunit of a proteasome-like degradation complex believed to be a general protein degrading machinery	hslV	Proteasome	Atribacteria
ko:K01426	5	0	0.0410062	-0.0750479	0.116054	0.644108	0.519505	1	1	FALSE	FALSE	hydrolase activity, acting on carbon-nitrogen (but not peptide) bonds	-	CN_hydrolase	Atribacteria
ko:K01262	5	0	0.0410062	-0.0750479	0.116054	0.644108	0.519505	1	1	FALSE	FALSE	PFAM peptidase M24	-	Creatinase_N,Peptidase_M24	Atribacteria
ko:K07391	5	0	0.0410062	-0.0750479	0.116054	0.644108	0.519505	1	1	FALSE	FALSE	Magnesium chelatase, subunit ChlI C-terminal	comM	ChlI,Mg_chelatase,Mg_chelatase_C	Atribacteria
ko:K08316	5	0	0.0410062	-0.0750479	0.116054	0.644108	0.519505	1	1	FALSE	FALSE	Methyltransferase	rsmD	Cons_hypoth95	Atribacteria
ko:K19405	5	0	0.0410062	-0.0750479	0.116054	0.644108	0.519505	1	1	FALSE	FALSE	Catalyzes the specific phosphorylation of arginine residues in proteins	mcsB	ATP-gua_Ptrans	Atribacteria
ko:K00997	5	0	0.0410062	-0.0750479	0.116054	0.644108	0.519505	1	1	FALSE	FALSE	Transfers the 4'-phosphopantetheine moiety from coenzyme A to a Ser of acyl-carrier-protein	acpS	ACPS	Atribacteria
ko:K01000	5	0	0.0410062	-0.0750479	0.116054	0.644108	0.519505	1	1	FALSE	FALSE	First step of the lipid cycle reactions in the biosynthesis of the cell wall peptidoglycan	mraY	Glycos_transf_4,MraY_sig1	Atribacteria
ko:K07978	5	0	0.0410062	-0.0750479	0.116054	0.644108	0.519505	1	1	FALSE	FALSE	PFAM Bacterial regulatory proteins, gntR family	-	GntR	Atribacteria
ko:K07814	5	0	0.0410062	-0.0750479	0.116054	0.644108	0.519505	1	1	FALSE	FALSE	HD domain	-	GGDEF,HD,Hpt,Response_reg	Atribacteria
ko:K07742	5	0	0.0410062	-0.0750479	0.116054	0.644108	0.519505	1	1	FALSE	FALSE	Protein of unknown function (DUF448)	ylxR	DUF448	Atribacteria
ko:K07738	5	0	0.0410062	-0.0750479	0.116054	0.644108	0.519505	1	1	FALSE	FALSE	Negatively regulates transcription of bacterial ribonucleotide reductase nrd genes and operons by binding to NrdR- boxes	nrdR	ATP-cone	Atribacteria
ko:K01056	5	0	0.0410062	-0.0750479	0.116054	0.644108	0.519505	1	1	FALSE	FALSE	The natural substrate for this enzyme may be peptidyl- tRNAs which drop off the ribosome during protein synthesis	pth	Pept_tRNA_hydro	Atribacteria
ko:K07722	5	0	0.0410062	-0.0750479	0.116054	0.644108	0.519505	1	1	FALSE	FALSE	Transcriptional regulator	-	NikR_C,RHH_1	Atribacteria
ko:K01104	5	0	0.0410062	-0.0750479	0.116054	0.644108	0.519505	1	1	FALSE	FALSE	PFAM Protein-tyrosine phosphatase, low molecular weight	ywlE	LMWPc	Atribacteria
ko:K07709	5	0	0.0410062	-0.0750479	0.116054	0.644108	0.519505	1	1	FALSE	FALSE	Histidine kinase	-	HATPase_c,HisKA,PAS,PAS_4,PAS_8,PAS_9,sCache_3_2	Atribacteria
ko:K00099	5	0	0.0410062	-0.0750479	0.116054	0.644108	0.519505	1	1	FALSE	FALSE	Catalyzes the NADP-dependent rearrangement and reduction of 1-deoxy-D-xylulose-5-phosphate (DXP) to 2-C-methyl-D-erythritol 4-phosphate (MEP)	dxr	DXPR_C,DXP_redisom_C,DXP_reductoisom	Atribacteria
ko:K07657	5	0	0.0410062	-0.0750479	0.116054	0.644108	0.519505	1	1	FALSE	FALSE	PFAM response regulator receiver	-	Response_reg,Trans_reg_C	Atribacteria
ko:K01119	5	0	0.0410062	-0.0750479	0.116054	0.644108	0.519505	1	1	FALSE	FALSE	Belongs to the 5'-nucleotidase family	-	5_nucleotid_C,Gram_pos_anchor,LysM,Metallophos	Atribacteria
ko:K01126	5	0	0.0410062	-0.0750479	0.116054	0.644108	0.519505	1	1	FALSE	FALSE	glycerophosphoryl diester phosphodiesterase	-	GDPD	Atribacteria
ko:K08303	5	0	0.0410062	-0.0750479	0.116054	0.644108	0.519505	1	1	FALSE	FALSE	peptidase U32	yegQ	Peptidase_U32,Peptidase_U32_C	Atribacteria
ko:K19190	5	0	0.0410062	-0.0750479	0.116054	0.644108	0.519505	0.998283	1	FALSE	FALSE	2-C-methyl-D-erythritol 4-phosphate cytidylyltransferase	mocA	HD,HTH_1,NTP_transf_3	Atribacteria
ko:K07588	5	0	0.0410062	-0.0750479	0.116054	0.644108	0.519505	0.996547	1	FALSE	FALSE	ArgK protein	argK	ArgK	Atribacteria
ko:K01129	5	0	0.0410062	-0.0750479	0.116054	0.644108	0.519505	0.994817	1	FALSE	FALSE	Phosphohydrolase-associated domain	dgt	HD,HD_assoc	Atribacteria
ko:K07568	5	0	0.0410062	-0.0750479	0.116054	0.644108	0.519505	0.993093	1	FALSE	FALSE	Transfers and isomerizes the ribose moiety from AdoMet to the 7-aminomethyl group of 7-deazaguanine (preQ1-tRNA) to give epoxyqueuosine (oQ-tRNA)	queA	Queuosine_synth	Atribacteria
ko:K07566	5	0	0.0410062	-0.0750479	0.116054	0.644108	0.519505	0.991375	1	FALSE	FALSE	Required for the formation of a threonylcarbamoyl group on adenosine at position 37 (t(6)A37) in tRNAs that read codons beginning with adenine	sua	SUA5,Sua5_yciO_yrdC	Atribacteria
ko:K01443	5	0	0.0410062	-0.0750479	0.116054	0.644108	0.519505	0.989662	1	FALSE	FALSE	Belongs to the metallo-dependent hydrolases superfamily. NagA family	-	Amidohydro_1	Atribacteria
ko:K01151	5	0	0.0410062	-0.0750479	0.116054	0.644108	0.519505	0.987956	1	FALSE	FALSE	Endonuclease IV plays a role in DNA repair. It cleaves phosphodiester bonds at apurinic or apyrimidinic sites (AP sites) to produce new 5'-ends that are base-free deoxyribose 5-phosphate residues. It preferentially attacks modified AP sites created by bleomycin and neocarzinostatin	nfo	AP_endonuc_2	Atribacteria
ko:K19002	5	0	0.0410062	-0.0750479	0.116054	0.644108	0.519505	0.986256	1	FALSE	FALSE	regulation of DNA repair	recX	RecX	Atribacteria
ko:K00991	5	0	0.0410062	-0.0750479	0.116054	0.644108	0.519505	0.984561	1	FALSE	FALSE	Catalyzes the formation of 4-diphosphocytidyl-2-C- methyl-D-erythritol from CTP and 2-C-methyl-D-erythritol 4- phosphate (MEP)	ispD	IspD	Atribacteria
ko:K01159	5	0	0.0410062	-0.0750479	0.116054	0.644108	0.519505	0.982872	1	FALSE	FALSE	Nuclease that resolves Holliday junction intermediates in genetic recombination. Cleaves the cruciform structure in supercoiled DNA by nicking to strands with the same polarity at sites symmetrically opposed at the junction in the homologous arms and leaves a 5'-terminal phosphate and a 3'-terminal hydroxyl group	ruvC	RuvC	Atribacteria
ko:K19411	5	0	0.0410062	-0.0750479	0.116054	0.644108	0.519505	0.981189	1	FALSE	FALSE	PFAM UvrB UvrC protein	mcsA	UVR	Atribacteria
ko:K07560	5	0	0.0410062	-0.0750479	0.116054	0.644108	0.519505	0.979512	1	FALSE	FALSE	rejects L-amino acids rather than detecting D-amino acids in the active site. By recycling D-aminoacyl-tRNA to D-amino acids and free tRNA molecules, this enzyme counteracts the toxicity associated with the formation of D-aminoacyl-tRNA entities in vivo and helps enforce protein L-homochirality	dtd	Tyr_Deacylase	Atribacteria
ko:K15635	5	0	0.0410062	-0.0750479	0.116054	0.644108	0.519505	0.977841	1	FALSE	FALSE	2,3-bisphosphoglycerate-independent phosphoglycerate mutase	apgM	Metalloenzyme,PhosphMutase	Atribacteria
ko:K07177	5	0	0.0410062	-0.0750479	0.116054	0.644108	0.519505	0.976175	1	FALSE	FALSE	Domain present in PSD-95, Dlg, and ZO-1/2.	-	Lon_C,PDZ_2	Atribacteria
ko:K06958	5	0	0.0410062	-0.0750479	0.116054	0.644108	0.519505	0.974515	1	FALSE	FALSE	Displays ATPase and GTPase activities	yvcJ	ATP_bind_2	Atribacteria
ko:K06950	5	0	0.0410062	-0.0750479	0.116054	0.644108	0.519505	0.97286	1	FALSE	FALSE	Metal dependent phosphohydrolases with conserved 'HD' motif.	-	HD	Atribacteria
ko:K06947	5	0	0.0410062	-0.0750479	0.116054	0.644108	0.519505	0.971211	1	FALSE	FALSE	mRNA cleavage and polyadenylation factor CLP1 P-loop	-	CLP1_P	Atribacteria
ko:K01591	5	0	0.0410062	-0.0750479	0.116054	0.644108	0.519505	0.969568	1	FALSE	FALSE	Catalyzes the decarboxylation of orotidine 5'- monophosphate (OMP) to uridine 5'-monophosphate (UMP)	pyrF	OMPdecase	Atribacteria
ko:K01596	5	0	0.0410062	-0.0750479	0.116054	0.644108	0.519505	0.96793	1	FALSE	FALSE	Catalyzes the conversion of oxaloacetate (OAA) to phosphoenolpyruvate (PEP), the rate-limiting step in the metabolic pathway that produces glucose from lactate and other precursors derived from the citric acid cycle	pckG	PEPCK_C,PEPCK_N	Atribacteria
ko:K22135	5	0	0.0410062	-0.0750479	0.116054	0.644108	0.519505	0.966298	1	FALSE	FALSE	PFAM GlcNAc-PI de-N-acetylase	-	PIG-L	Atribacteria
ko:K01598	5	0	0.0410062	-0.0750479	0.116054	0.644108	0.519505	0.964671	1	FALSE	FALSE	Catalyzes two steps in the biosynthesis of coenzyme A. In the first step cysteine is conjugated to 4'-phosphopantothenate to form 4-phosphopantothenoylcysteine, in the latter compound is decarboxylated to form 4'-phosphopantotheine	coaBC	DFP,Flavoprotein	Atribacteria
ko:K01624	5	0	0.0410062	-0.0750479	0.116054	0.644108	0.519505	0.96305	1	FALSE	FALSE	Fructose-1,6-bisphosphate aldolase, class II	fba	F_bP_aldolase	Atribacteria
ko:K06910	5	0	0.0410062	-0.0750479	0.116054	0.644108	0.519505	0.961434	1	FALSE	FALSE	Raf kinase inhibitor-like protein	-	PBP	Atribacteria
ko:K06898	5	0	0.0410062	-0.0750479	0.116054	0.644108	0.519505	0.959823	1	FALSE	FALSE	PFAM 1-(5-Phosphoribosyl)-5-amino-4-imidazole-carboxylate (AIR) carboxylase	-	AIRC	Atribacteria
ko:K00009	5	0	0.0410062	-0.0750479	0.116054	0.644108	0.519505	0.958218	1	FALSE	FALSE	mannitol metabolic process	-	Mannitol_dh,Mannitol_dh_C	Atribacteria
ko:K06960	5	0	0.0410062	-0.0750479	0.116054	0.644108	0.519505	0.956619	1	FALSE	FALSE	KH domain	-	KH_4	Atribacteria
ko:K01649	5	0	0.0410062	-0.0750479	0.116054	0.644108	0.519505	0.955024	1	FALSE	FALSE	Catalyzes the condensation of the acetyl group of acetyl-CoA with 3-methyl-2-oxobutanoate (2-oxoisovalerate) to form 3-carboxy-3-hydroxy-4-methylpentanoate (2-isopropylmalate)	leuA	HMGL-like,LeuA_dimer	Atribacteria
ko:K06878	5	0	0.0410062	-0.0750479	0.116054	0.644108	0.519505	0.953435	1	FALSE	FALSE	Putative tRNA binding domain	csaA	tRNA_bind	Atribacteria
ko:K02647	5	0	0.0410062	-0.0750479	0.116054	0.644108	0.519505	0.951851	1	FALSE	FALSE	Putative sugar diacid recognition	-	Diacid_rec,HTH_30	Atribacteria
ko:K01652	5	0	0.0410062	-0.0750479	0.116054	0.644108	0.519505	0.950273	1	FALSE	FALSE	TIGRFAM acetolactate synthase, large subunit, biosynthetic type	ilvB	TPP_enzyme_C,TPP_enzyme_M,TPP_enzyme_N	Atribacteria
ko:K01653	5	0	0.0410062	-0.0750479	0.116054	0.644108	0.519505	0.9487	1	FALSE	FALSE	Acetolactate synthase, small subunit	ilvH	ACT,ACT_5,ALS_ss_C	Atribacteria
ko:K06861	5	0	0.0410062	-0.0750479	0.116054	0.644108	0.519505	0.947132	1	FALSE	FALSE	K06861 lipopolysaccharide export system ATP-binding protein	lptB	ABC_tran,BCA_ABC_TP_C	Atribacteria
ko:K06857	5	0	0.0410062	-0.0750479	0.116054	0.644108	0.519505	0.945569	1	FALSE	FALSE	ATPase activity	gtsA	ABC_tran,TOBE_2	Atribacteria
ko:K06726	5	0	0.0410062	-0.0750479	0.116054	0.644108	0.519505	0.944011	1	FALSE	FALSE	Catalyzes the interconversion of beta-pyran and beta- furan forms of D-ribose	rbsD	RbsD_FucU	Atribacteria
ko:K06442	5	0	0.0410062	-0.0750479	0.116054	0.644108	0.519505	0.942458	1	FALSE	FALSE	Methyltransferase	rrmJ	FtsJ,S4	Atribacteria
ko:K06416	5	0	0.0410062	-0.0750479	0.116054	0.644108	0.519505	0.940911	1	FALSE	FALSE	PFAM Stage V sporulation protein S	-	SpoVS	Atribacteria
ko:K06412	5	0	0.0410062	-0.0750479	0.116054	0.644108	0.519505	0.939368	1	FALSE	FALSE	septation protein SpoVG	spoVG	SpoVG	Atribacteria
ko:K06381	5	0	0.0410062	-0.0750479	0.116054	0.644108	0.519505	0.937831	1	FALSE	FALSE	SpoIID LytB domain protein	spoIID	SpoIID	Atribacteria
ko:K06881	5	0	0.0410062	-0.0750479	0.116054	0.644108	0.519505	0.936298	1	FALSE	FALSE	domain protein	nrnA	DHH,DHHA1	Atribacteria
ko:K07219	5	0	0.0410062	-0.0750479	0.116054	0.644108	0.519505	0.934771	1	FALSE	FALSE	TIGRFAM molybdenum cofactor synthesis	-	MoCF_biosynth,MoeA_C,MoeA_N,PBP_like	Atribacteria
ko:K01588	5	0	0.0410062	-0.0750479	0.116054	0.644108	0.519505	0.933248	1	FALSE	FALSE	Catalyzes the conversion of N5-carboxyaminoimidazole ribonucleotide (N5-CAIR) to 4-carboxy-5-aminoimidazole ribonucleotide (CAIR)	purE	AIRC	Atribacteria
ko:K06994	5	0	0.0410062	-0.0750479	0.116054	0.644108	0.519505	0.931731	1	FALSE	FALSE	ATPase activity	cbiO	ABC_tran,MMPL	Atribacteria
ko:K20453	5	0	0.0410062	-0.0750479	0.116054	0.644108	0.519505	0.930218	1	FALSE	FALSE	Catalyzes the isomerization between 2-isopropylmalate and 3-isopropylmalate, via the formation of 2-isopropylmaleate	leuD	Aconitase_C	Atribacteria
ko:K07150	5	0	0.0410062	-0.0750479	0.116054	0.644108	0.519505	0.928711	1	FALSE	FALSE	Na channel or	-	DUF554	Atribacteria
ko:K07141	5	0	0.0410062	-0.0750479	0.116054	0.644108	0.519505	0.927208	1	FALSE	FALSE	2-C-methyl-D-erythritol 4-phosphate cytidylyltransferase	mocA	HD,HTH_1,NTP_transf_3	Atribacteria
ko:K18889	5	0	0.0410062	-0.0750479	0.116054	0.644108	0.519505	0.92571	1	FALSE	FALSE	ABC transporter transmembrane region	mdlB	ABC_membrane,ABC_tran	Atribacteria
ko:K01462	5	0	0.0410062	-0.0750479	0.116054	0.644108	0.519505	0.924217	1	FALSE	FALSE	Removes the formyl group from the N-terminal Met of newly synthesized proteins. Requires at least a dipeptide for an efficient rate of reaction. N-terminal L-methionine is a prerequisite for activity but the enzyme has broad specificity at other positions	def	Pep_deformylase	Atribacteria
ko:K07137	5	0	0.0410062	-0.0750479	0.116054	0.644108	0.519505	0.922729	1	FALSE	FALSE	PFAM FAD dependent oxidoreductase	-	FAD_binding_2,HI0933_like,Pyr_redox_2,Thi4	Atribacteria
ko:K00053	5	0	0.0410062	-0.0750479	0.116054	0.644108	0.519505	0.921245	1	FALSE	FALSE	Involved in the biosynthesis of branched-chain amino acids (BCAA). Catalyzes an alkyl-migration followed by a ketol- acid reduction of (S)-2-acetolactate (S2AL) to yield (R)-2,3- dihydroxy-isovalerate. In the isomerase reaction, S2AL is rearranged via a Mg-dependent methyl migration to produce 3- hydroxy-3-methyl-2-ketobutyrate (HMKB). In the reductase reaction, this 2-ketoacid undergoes a metal-…	ilvC	IlvC,IlvN	Atribacteria
ko:K01486	5	0	0.0410062	-0.0750479	0.116054	0.644108	0.519505	0.919767	1	FALSE	FALSE	Belongs to the metallo-dependent hydrolases superfamily. Adenine deaminase family	ade	Adenine_deam_C,Amidohydro_1	Atribacteria
ko:K01512	5	0	0.0410062	-0.0750479	0.116054	0.644108	0.519505	0.918293	1	FALSE	FALSE	Acylphosphatase	-	Acylphosphatase	Atribacteria
ko:K01515	5	0	0.0410062	-0.0750479	0.116054	0.644108	0.519505	0.916823	1	FALSE	FALSE	PFAM NUDIX hydrolase	nudF	NUDIX	Atribacteria
ko:K07082	5	0	0.0410062	-0.0750479	0.116054	0.644108	0.519505	0.915359	1	FALSE	FALSE	Functions as a peptidoglycan terminase that cleaves nascent peptidoglycan strands endolytically to terminate their elongation	mltG	YceG	Atribacteria
ko:K06973	5	0	0.0410062	-0.0750479	0.116054	0.644108	0.519505	0.913899	1	FALSE	FALSE	Putative neutral zinc metallopeptidase	yugP	Zn_peptidase_2	Atribacteria
ko:K01520	5	0	0.0410062	-0.0750479	0.116054	0.644108	0.519505	0.912444	1	FALSE	FALSE	This enzyme is involved in nucleotide metabolism it produces dUMP, the immediate precursor of thymidine nucleotides and it decreases the intracellular concentration of dUTP so that uracil cannot be incorporated into DNA	dut	dUTPase	Atribacteria
ko:K00030	5	0	0.0410062	-0.0750479	0.116054	0.644108	0.519505	0.910993	1	FALSE	FALSE	PFAM isocitrate isopropylmalate dehydrogenase	icd	Iso_dh	Atribacteria
ko:K07056	5	0	0.0410062	-0.0750479	0.116054	0.644108	0.519505	0.909547	1	FALSE	FALSE	Catalyzes the 2'-O-methylation of the ribose of cytidine 1402 (C1402) in 16S rRNA	rsmI	TP_methylase	Atribacteria
ko:K21471	5	0	0.0410062	-0.0750479	0.116054	0.644108	0.519505	0.908105	1	FALSE	FALSE	Peptidase family M23	envC	Peptidase_M23	Atribacteria
ko:K21600	5	0	0.0410062	-0.0750479	0.116054	0.644108	0.519505	0.906669	1	FALSE	FALSE	Metal-sensitive transcriptional repressor	csoR	Trns_repr_metal	Atribacteria
ko:K07037	5	0	0.0410062	-0.0750479	0.116054	0.644108	0.519505	0.905236	1	FALSE	FALSE	7TM receptor with intracellular HD hydrolase	-	7TM-7TMR_HD,7TMR-HDED,HD	Atribacteria
ko:K07030	5	0	0.0410062	-0.0750479	0.116054	0.644108	0.519505	0.903808	1	FALSE	FALSE	Dihydroxyacetone kinase family	-	Dak2,DegV	Atribacteria
ko:K07027	5	0	0.0410062	-0.0750479	0.116054	0.644108	0.519505	0.902385	1	FALSE	FALSE	Catalyzes the transfer of a lysyl group from L-lysyl- tRNA(Lys) to membrane-bound phosphatidylglycerol (PG), which produces lysylphosphatidylglycerol (LPG), a major component of the bacterial membrane with a positive net charge. LPG synthesis contributes to bacterial virulence as it is involved in the resistance mechanism against cationic antimicrobial peptides (CAMP) produces by the host's immun…	mprF	LPG_synthase_TM	Atribacteria
ko:K21898	5	0	0.0410062	-0.0750479	0.116054	0.644108	0.519505	0.900966	1	FALSE	FALSE	PFAM alanine racemase domain protein	-	Ala_racemase_N	Atribacteria
ko:K00014	5	0	0.0410062	-0.0750479	0.116054	0.644108	0.519505	0.899552	1	FALSE	FALSE	Involved in the biosynthesis of the chorismate, which leads to the biosynthesis of aromatic amino acids. Catalyzes the reversible NADPH linked reduction of 3-dehydroshikimate (DHSA) to yield shikimate (SA)	aroE	Shikimate_DH,Shikimate_dh_N	Atribacteria
ko:K01586	5	0	0.0410062	-0.0750479	0.116054	0.644108	0.519505	0.898142	1	FALSE	FALSE	Specifically catalyzes the decarboxylation of meso- diaminopimelate (meso-DAP) to L-lysine	lysA	Orn_Arg_deC_N,Orn_DAP_Arg_deC	Atribacteria
ko:K06997	5	0	0.0410062	-0.0750479	0.116054	0.644108	0.519505	0.896736	1	FALSE	FALSE	Pyridoxal 5'-phosphate (PLP)-binding protein, which is involved in PLP homeostasis	ylmE	Ala_racemase_N	Atribacteria
ko:K07057	5	0	0.0410062	-0.0750479	0.116054	0.644108	0.519505	0.895335	1	FALSE	FALSE	Catalyzes the decarboxylation of S-adenosylmethionine to S-adenosylmethioninamine (dcAdoMet), the propylamine donor required for the synthesis of the polyamines spermine and spermidine from the diamine putrescine	speH	AdoMet_dc,Spermine_synt_N,Spermine_synth	Atribacteria
ko:K00981	5	0	0.0410062	-0.0750479	0.116054	0.644108	0.519505	0.893938	1	FALSE	FALSE	Belongs to the CDS family	cdsA	CTP_transf_1	Atribacteria
ko:K08963	5	0	0.0410062	-0.0750479	0.116054	0.644108	0.519505	0.892546	1	FALSE	FALSE	Catalyzes the interconversion of methylthioribose-1- phosphate (MTR-1-P) into methylthioribulose-1-phosphate (MTRu-1- P)	mtnA	IF-2B	Atribacteria
ko:K08697	5	0	0.0410062	-0.0750479	0.116054	0.644108	0.519505	0.891158	1	FALSE	FALSE	Ethanolamine utilisation protein EutN/carboxysome	-	EutN_CcmL	Atribacteria
ko:K00286	5	0	0.0410062	-0.0750479	0.116054	0.644108	0.519505	0.889774	1	FALSE	FALSE	Catalyzes the reduction of 1-pyrroline-5-carboxylate (PCA) to L-proline	proC	F420_oxidored,P5CR_dimer	Atribacteria
ko:K11754	5	0	0.0410062	-0.0750479	0.116054	0.644108	0.519505	0.888395	1	FALSE	FALSE	Belongs to the folylpolyglutamate synthase family	-	Mur_ligase_C,Mur_ligase_M	Atribacteria
ko:K11753	5	0	0.0410062	-0.0750479	0.116054	0.644108	0.519505	0.887019	1	FALSE	FALSE	Riboflavin kinase	-	FAD_syn,Flavokinase	Atribacteria
ko:K11749	5	0	0.0410062	-0.0750479	0.116054	0.644108	0.519505	0.885648	1	FALSE	FALSE	zinc metalloprotease	rseP	PDZ,PDZ_2,Peptidase_M50	Atribacteria
ko:K00283	5	0	0.0410062	-0.0750479	0.116054	0.644108	0.519505	0.884282	1	FALSE	FALSE	oxidoreductase activity, acting on the CH-NH2 group of donors, disulfide as acceptor	gcvPB	Aminotran_5,GDC-P	Atribacteria
ko:K16783	5	0	0.0410062	-0.0750479	0.116054	0.644108	0.519505	0.882919	1	FALSE	FALSE	Transmembrane (T) component of an energy-coupling factor (ECF) ABC-transporter complex. Unlike classic ABC transporters this ECF transporter provides the energy necessary to transport a number of different substrates	ecfT	CbiQ	Atribacteria
ko:K16785	5	0	0.0410062	-0.0750479	0.116054	0.644108	0.519505	0.881561	1	FALSE	FALSE	Transmembrane (T) component of an energy-coupling factor (ECF) ABC-transporter complex. Unlike classic ABC transporters this ECF transporter provides the energy necessary to transport a number of different substrates	ecfT	CbiQ	Atribacteria
ko:K00282	5	0	0.0410062	-0.0750479	0.116054	0.644108	0.519505	0.880207	1	FALSE	FALSE	oxidoreductase activity, acting on the CH-NH2 group of donors, disulfide as acceptor	gcvPA	GDC-P	Atribacteria
ko:K00281	5	0	0.0410062	-0.0750479	0.116054	0.644108	0.519505	0.878857	1	FALSE	FALSE	oxidoreductase activity, acting on the CH-NH2 group of donors, disulfide as acceptor	gcvPA	GDC-P	Atribacteria
ko:K00756	5	0	0.0410062	-0.0750479	0.116054	0.644108	0.519505	0.877511	1	FALSE	FALSE	pyrimidine-nucleoside phosphorylase	pdp	Glycos_trans_3N,Glycos_transf_3,PYNP_C	Atribacteria
ko:K00758	5	0	0.0410062	-0.0750479	0.116054	0.644108	0.519505	0.876169	1	FALSE	FALSE	pyrimidine-nucleoside phosphorylase	pdp	Glycos_trans_3N,Glycos_transf_3,PYNP_C	Atribacteria
ko:K00759	5	0	0.0410062	-0.0750479	0.116054	0.644108	0.519505	0.874831	1	FALSE	FALSE	Catalyzes a salvage reaction resulting in the formation of AMP, that is energically less costly than de novo synthesis	apt	Pribosyltran	Atribacteria
ko:K11931	5	0	0.0410062	-0.0750479	0.116054	0.644108	0.519505	0.873498	1	FALSE	FALSE	Polysaccharide deacetylase	-	Polysacc_deac_1	Atribacteria
ko:K00760	5	0	0.0410062	-0.0750479	0.116054	0.644108	0.519505	0.872168	1	FALSE	FALSE	Belongs to the purine pyrimidine phosphoribosyltransferase family	hpt	Pribosyltran	Atribacteria
ko:K11068	5	0	0.0410062	-0.0750479	0.116054	0.644108	0.519505	0.870843	1	FALSE	FALSE	Haemolysin-III related	-	HlyIII	Atribacteria
ko:K16789	5	0	0.0410062	-0.0750479	0.116054	0.644108	0.519505	0.869521	1	FALSE	FALSE	Proton-coupled thiamine transporter YuaJ	yuaJ	Thia_YuaJ	Atribacteria
ko:K00763	5	0	0.0410062	-0.0750479	0.116054	0.644108	0.519505	0.868204	1	FALSE	FALSE	Catalyzes the synthesis of beta-nicotinate D- ribonucleotide from nicotinate and 5-phospho-D-ribose 1-phosphate at the expense of ATP	pncB	NAPRTase,QRPTase_C,QRPTase_N	Atribacteria
ko:K00764	5	0	0.0410062	-0.0750479	0.116054	0.644108	0.519505	0.86689	1	FALSE	FALSE	Catalyzes the formation of phosphoribosylamine from phosphoribosylpyrophosphate (PRPP) and glutamine	purF	GATase_6,GATase_7,Pribosyltran	Atribacteria
ko:K00767	5	0	0.0410062	-0.0750479	0.116054	0.644108	0.519505	0.865581	1	FALSE	FALSE	Belongs to the NadC ModD family	nadC	QRPTase_C,QRPTase_N	Atribacteria
ko:K16915	5	0	0.0410062	-0.0750479	0.116054	0.644108	0.519505	0.864275	1	FALSE	FALSE	Large extracellular alpha-helical protein	-	Calx-beta,HemolysinCabind	Atribacteria
ko:K00266	5	0	0.0410062	-0.0750479	0.116054	0.644108	0.519505	0.862974	1	FALSE	FALSE	Dihydroprymidine dehydrogenase domain II, 4Fe-4S cluster	nfnA	DHODB_Fe-S_bind,Fer4_20,Pyr_redox_2	Atribacteria
ko:K00773	5	0	0.0410062	-0.0750479	0.116054	0.644108	0.519505	0.861676	1	FALSE	FALSE	Catalyzes the base-exchange of a guanine (G) residue with the queuine precursor 7-aminomethyl-7-deazaguanine (PreQ1) at position 34 (anticodon wobble position) in tRNAs with GU(N) anticodons (tRNA-Asp, -Asn, -His and -Tyr). Catalysis occurs through a double-displacement mechanism. The nucleophile active site attacks the C1' of nucleotide 34 to detach the guanine base from the RNA, forming a coval…	tgt	TGT	Atribacteria
ko:K10562	5	0	0.0410062	-0.0750479	0.116054	0.644108	0.519505	0.860382	1	FALSE	FALSE	Part of the ABC transporter complex RbsABC involved in ribose import. Responsible for energy coupling to the transport system	-	ABC_tran	Atribacteria
ko:K10561	5	0	0.0410062	-0.0750479	0.116054	0.644108	0.519505	0.859092	1	FALSE	FALSE	Belongs to the binding-protein-dependent transport system permease family	-	BPD_transp_2	Atribacteria
ko:K10560	5	0	0.0410062	-0.0750479	0.116054	0.644108	0.519505	0.857806	1	FALSE	FALSE	transport system permease	-	BPD_transp_2	Atribacteria
ko:K00784	5	0	0.0410062	-0.0750479	0.116054	0.644108	0.519505	0.856524	1	FALSE	FALSE	Zinc phosphodiesterase, which displays some tRNA 3'- processing endonuclease activity. Probably involved in tRNA maturation, by removing a 3'-trailer from precursor tRNA	rnz	Lactamase_B_2	Atribacteria
ko:K11175	5	0	0.0410062	-0.0750479	0.116054	0.644108	0.519505	0.855246	1	FALSE	FALSE	Catalyzes the transfer of a formyl group from 10- formyltetrahydrofolate to 5-phospho-ribosyl-glycinamide (GAR), producing 5-phospho-ribosyl-N-formylglycinamide (FGAR) and tetrahydrofolate	purN	Formyl_trans_N	Atribacteria
ko:K00800	5	0	0.0410062	-0.0750479	0.116054	0.644108	0.519505	0.853971	1	FALSE	FALSE	Catalyzes the transfer of the enolpyruvyl moiety of phosphoenolpyruvate (PEP) to the 5-hydroxyl of shikimate-3- phosphate (S3P) to produce enolpyruvyl shikimate-3-phosphate and inorganic phosphate	aroA	EPSP_synthase	Atribacteria
ko:K00297	5	0	0.0410062	-0.0750479	0.116054	0.644108	0.519505	0.8527	1	FALSE	FALSE	Methylenetetrahydrofolate reductase	metF	MTHFR	Atribacteria
ko:K15916	5	0	0.0410062	-0.0750479	0.116054	0.644108	0.519505	0.851433	1	FALSE	FALSE	TIGRFAM bifunctional phosphoglucose phosphomannose isomerase	-	SIS,bact-PGI_C	Atribacteria
ko:K00384	5	0	0.0410062	-0.0750479	0.116054	0.644108	0.519505	0.85017	1	FALSE	FALSE	Belongs to the class-II pyridine nucleotide-disulfide oxidoreductase family	-	Pyr_redox_2	Atribacteria
ko:K15554	5	0	0.0410062	-0.0750479	0.116054	0.644108	0.519505	0.84891	1	FALSE	FALSE	PFAM Binding-protein-dependent transport system inner membrane component	-	BPD_transp_1	Atribacteria
ko:K15518	5	0	0.0410062	-0.0750479	0.116054	0.644108	0.519505	0.847655	1	FALSE	FALSE	Deoxynucleoside kinase	dgk	HPPK,dNK	Atribacteria
ko:K15497	5	0	0.0410062	-0.0750479	0.116054	0.644108	0.519505	0.846403	1	FALSE	FALSE	Abc transporter	-	ABC_tran,TOBE	Atribacteria
ko:K15460	5	0	0.0410062	-0.0750479	0.116054	0.644108	0.519505	0.845154	1	FALSE	FALSE	Methyltransferase	yfiC	MTS,Methyltransf_31	Atribacteria
ko:K00554	5	0	0.0410062	-0.0750479	0.116054	0.644108	0.519505	0.84391	1	FALSE	FALSE	Belongs to the RNA methyltransferase TrmD family	trmD	tRNA_m1G_MT	Atribacteria
ko:K14742	5	0	0.0410062	-0.0750479	0.116054	0.644108	0.519505	0.842668	1	FALSE	FALSE	Glycoprotease family	yeaZ	Peptidase_M22	Atribacteria
ko:K14475	5	0	0.0410062	-0.0750479	0.116054	0.644108	0.519505	0.841431	1	FALSE	FALSE	serine-type aminopeptidase activity	-	-	Atribacteria
ko:K14441	5	0	0.0410062	-0.0750479	0.116054	0.644108	0.519505	0.840197	1	FALSE	FALSE	Catalyzes the methylthiolation of an aspartic acid residue of ribosomal protein S12	rimO	Radical_SAM,TRAM,UPF0004	Atribacteria
ko:K14162	5	0	0.0410062	-0.0750479	0.116054	0.644108	0.519505	0.838967	1	FALSE	FALSE	DNA polymerase III alpha subunit	dnaE	DNA_pol3_alpha,HHH_6,PHP,tRNA_anti-codon	Atribacteria
ko:K00303	5	0	0.0410062	-0.0750479	0.116054	0.644108	0.519505	0.837741	1	FALSE	FALSE	FAD dependent oxidoreductase	-	DAO	Atribacteria
ko:K00573	5	0	0.0410062	-0.0750479	0.116054	0.644108	0.519505	0.836518	1	FALSE	FALSE	Catalyzes the methyl esterification of L-isoaspartyl residues in peptides and proteins that result from spontaneous decomposition of normal L-aspartyl and L-asparaginyl residues. It plays a role in the repair and or degradation of damaged proteins	pcm	PCMT	Atribacteria
ko:K00302	5	0	0.0410062	-0.0750479	0.116054	0.644108	0.519505	0.835298	1	FALSE	FALSE	Pyridine nucleotide-disulphide oxidoreductase	-	Pyr_redox_2	Atribacteria
ko:K13922	5	0	0.0410062	-0.0750479	0.116054	0.644108	0.519505	0.834082	1	FALSE	FALSE	Aldehyde dehydrogenase family	eutE	Aldedh	Atribacteria
ko:K13818	5	0	0.0410062	-0.0750479	0.116054	0.644108	0.519505	0.83287	1	FALSE	FALSE	Transfers a GMP moiety from GTP to Mo-molybdopterin (Mo- MPT) cofactor (Moco or molybdenum cofactor) to form Mo- molybdopterin guanine dinucleotide (Mo-MGD) cofactor	mobA	NTP_transf_3	Atribacteria
ko:K13789	5	0	0.0410062	-0.0750479	0.116054	0.644108	0.519505	0.831661	1	FALSE	FALSE	Belongs to the FPP GGPP synthase family	ispA	polyprenyl_synt	Atribacteria
ko:K00604	5	0	0.0410062	-0.0750479	0.116054	0.644108	0.519505	0.830456	1	FALSE	FALSE	Attaches a formyl group to the free amino group of methionyl-tRNA(fMet). The formyl group appears to play a dual role in the initiator identity of N-formylmethionyl-tRNA by promoting its recognition by IF2 and preventing the misappropriation of this tRNA by the elongation apparatus	fmt	Formyl_trans_C,Formyl_trans_N	Atribacteria
ko:K00611	5	0	0.0410062	-0.0750479	0.116054	0.644108	0.519505	0.829254	1	FALSE	FALSE	Reversibly catalyzes the transfer of the carbamoyl group from carbamoyl phosphate (CP) to the N(epsilon) atom of ornithine (ORN) to produce L-citrulline	argF	OTCace,OTCace_N	Atribacteria
ko:K13292	5	0	0.0410062	-0.0750479	0.116054	0.644108	0.519505	0.828056	1	FALSE	FALSE	Transfers the N-acyl diglyceride group on what will become the N-terminal cysteine of membrane lipoproteins	lgt	LGT	Atribacteria
ko:K13057	5	0	0.0410062	-0.0750479	0.116054	0.644108	0.519505	0.826861	1	FALSE	FALSE	Glycosyl transferases group 1	treT	Glycos_transf_1	Atribacteria
ko:K13052	5	0	0.0410062	-0.0750479	0.116054	0.644108	0.519505	0.825669	1	FALSE	FALSE	-	-	-	Atribacteria
ko:K00625	5	0	0.0410062	-0.0750479	0.116054	0.644108	0.519505	0.824481	1	FALSE	FALSE	PFAM Phosphate acetyl butaryl transferase	pta	PTA_PTB	Atribacteria
ko:K12506	5	0	0.0410062	-0.0750479	0.116054	0.644108	0.519505	0.823297	1	FALSE	FALSE	Involved in the biosynthesis of isopentenyl diphosphate (IPP) and dimethylallyl diphosphate (DMAPP), two major building blocks of isoprenoid compounds. Catalyzes the conversion of 4- diphosphocytidyl-2-C-methyl-D-erythritol 2-phosphate (CDP-ME2P) to 2-C-methyl-D-erythritol 2,4-cyclodiphosphate (ME-CPP) with a corresponding release of cytidine 5-monophosphate (CMP)	ispF	IspD,YgbB	Atribacteria
ko:K12369	5	0	0.0410062	-0.0750479	0.116054	0.644108	0.519505	0.822116	1	FALSE	FALSE	nitrogen compound transport	dppB	BPD_transp_1	Atribacteria
ko:K00645	5	0	0.0410062	-0.0750479	0.116054	0.644108	0.519505	0.820938	1	FALSE	FALSE	TIGRFAM malonyl CoA-acyl carrier protein transacylase	fabD	Acyl_transf_1	Atribacteria
ko:K00648	5	0	0.0410062	-0.0750479	0.116054	0.644108	0.519505	0.819763	1	FALSE	FALSE	Catalyzes the condensation reaction of fatty acid synthesis by the addition to an acyl acceptor of two carbons from malonyl-ACP. Catalyzes the first condensation reaction which initiates fatty acid synthesis and may therefore play a role in governing the total rate of fatty acid production. Possesses both acetoacetyl-ACP synthase and acetyl transacylase activities. Its substrate specificity deter…	fabH	ACP_syn_III,ACP_syn_III_C	Atribacteria
ko:K00602	5	0	0.0410062	-0.0750479	0.116054	0.644108	0.519505	0.818592	1	FALSE	FALSE	Bifunctional purine biosynthesis protein PurH	purH	AICARFT_IMPCHas,MGS	Atribacteria
ko:K08681	5	0	0.0410062	-0.0750479	0.116054	0.644108	0.519505	0.817424	1	FALSE	FALSE	Catalyzes the hydrolysis of glutamine to glutamate and ammonia as part of the biosynthesis of pyridoxal 5'-phosphate. The resulting ammonia molecule is channeled to the active site of PdxS	pdxT	SNO	Atribacteria
ko:K00806	5	0	0.0410062	-0.0750479	0.116054	0.644108	0.519505	0.81626	1	FALSE	FALSE	Catalyzes the condensation of isopentenyl diphosphate (IPP) with allylic pyrophosphates generating different type of terpenoids	uppS	Prenyltransf	Atribacteria
ko:K00845	5	0	0.0410062	-0.0750479	0.116054	0.644108	0.519505	0.815099	1	FALSE	FALSE	PFAM ROK family protein	glcK	ROK	Atribacteria
ko:K09710	5	0	0.0410062	-0.0750479	0.116054	0.644108	0.519505	0.813941	1	FALSE	FALSE	Functions as a ribosomal silencing factor. Interacts with ribosomal protein L14 (rplN), blocking formation of intersubunit bridge B8. Prevents association of the 30S and 50S ribosomal subunits and the formation of functional ribosomes, thus repressing translation	rsfS	RsfS	Atribacteria
ko:K09698	5	0	0.0410062	-0.0750479	0.116054	0.644108	0.519505	0.812787	1	FALSE	FALSE	glutamate-tRNA ligase activity	gltX	tRNA-synt_1c	Atribacteria
ko:K09697	5	0	0.0410062	-0.0750479	0.116054	0.644108	0.519505	0.811635	1	FALSE	FALSE	AAA domain, putative AbiEii toxin, Type IV TA system	natA	ABC_tran	Atribacteria
ko:K09696	5	0	0.0410062	-0.0750479	0.116054	0.644108	0.519505	0.810487	1	FALSE	FALSE	ABC-2 family transporter protein	natB	ABC2_membrane_2,ABC2_membrane_3,Abi	Atribacteria
ko:K00926	5	0	0.0410062	-0.0750479	0.116054	0.644108	0.519505	0.809343	1	FALSE	FALSE	Belongs to the carbamate kinase family	cpkA	AA_kinase	Atribacteria
ko:K00927	5	0	0.0410062	-0.0750479	0.116054	0.644108	0.519505	0.808201	1	FALSE	FALSE	Belongs to the phosphoglycerate kinase family	pgk	PGK	Atribacteria
ko:K09458	5	0	0.0410062	-0.0750479	0.116054	0.644108	0.519505	0.807063	1	FALSE	FALSE	Catalyzes the condensation reaction of fatty acid synthesis by the addition to an acyl acceptor of two carbons from malonyl-ACP	fabF	Ketoacyl-synt_C,ketoacyl-synt	Atribacteria
ko:K00928	5	0	0.0410062	-0.0750479	0.116054	0.644108	0.519505	0.805928	1	FALSE	FALSE	Belongs to the aspartokinase family	ask	AA_kinase,ACT_7	Atribacteria
ko:K00939	5	0	0.0410062	-0.0750479	0.116054	0.644108	0.519505	0.804796	1	FALSE	FALSE	Catalyzes the reversible transfer of the terminal phosphate group between ATP and AMP. Plays an important role in cellular energy homeostasis and in adenine nucleotide metabolism	adk	ADK,ADK_lid	Atribacteria
ko:K18682	5	0	0.0410062	-0.0750479	0.116054	0.644108	0.519505	0.803667	1	FALSE	FALSE	Endoribonuclease that initiates mRNA decay	rny	DUF3552,HD,KH_1	Atribacteria
ko:K00940	5	0	0.0410062	-0.0750479	0.116054	0.644108	0.519505	0.802541	1	FALSE	FALSE	Major role in the synthesis of nucleoside triphosphates other than ATP. The ATP gamma phosphate is transferred to the NDP beta phosphate via a ping-pong mechanism, using a phosphorylated active-site intermediate	ndk	NDK	Atribacteria
ko:K00942	5	0	0.0410062	-0.0750479	0.116054	0.644108	0.519505	0.801419	1	FALSE	FALSE	Essential for recycling GMP and indirectly, cGMP	gmk	Guanylate_kin	Atribacteria
ko:K09740	5	0	0.0410062	-0.0750479	0.116054	0.644108	0.519505	0.8003	1	FALSE	FALSE	PFAM ApbE family	-	-	Atribacteria
ko:K00943	5	0	0.0410062	-0.0750479	0.116054	0.644108	0.519505	0.799183	1	FALSE	FALSE	Phosphorylation of dTMP to form dTDP in both de novo and salvage pathways of dTTP synthesis	tmk	Thymidylate_kin	Atribacteria
ko:K09129	5	0	0.0410062	-0.0750479	0.116054	0.644108	0.519505	0.79807	1	FALSE	FALSE	Adenosine specific kinase	-	Adenosine_kin	Atribacteria
ko:K00945	5	0	0.0410062	-0.0750479	0.116054	0.644108	0.519505	0.79696	1	FALSE	FALSE	Belongs to the cytidylate kinase family. Type 1 subfamily	cmk	Cytidylate_kin	Atribacteria
ko:K09122	5	0	0.0410062	-0.0750479	0.116054	0.644108	0.519505	0.795854	1	FALSE	FALSE	Mut7-C RNAse domain	-	Mut7-C	Atribacteria
ko:K00948	5	0	0.0410062	-0.0750479	0.116054	0.644108	0.519505	0.79475	1	FALSE	FALSE	Involved in the biosynthesis of the central metabolite phospho-alpha-D-ribosyl-1-pyrophosphate (PRPP) via the transfer of pyrophosphoryl group from ATP to 1-hydroxyl of ribose-5-phosphate (Rib-5-P)	prs	Pribosyl_synth,Pribosyltran_N	Atribacteria
ko:K00949	5	0	0.0410062	-0.0750479	0.116054	0.644108	0.519505	0.793649	1	FALSE	FALSE	PFAM Thiamin pyrophosphokinase	thiN	TPK_B1_binding,TPK_catalytic	Atribacteria
ko:K00951	5	0	0.0410062	-0.0750479	0.116054	0.644108	0.519505	0.792551	1	FALSE	FALSE	In eubacteria ppGpp (guanosine 3'-diphosphate 5-' diphosphate) is a mediator of the stringent response that coordinates a variety of cellular activities in response to changes in nutritional abundance	relA	ACT_4,HD_4,RelA_SpoT,TGS	Atribacteria
ko:K00954	5	0	0.0410062	-0.0750479	0.116054	0.644108	0.519505	0.791457	1	FALSE	FALSE	Reversibly transfers an adenylyl group from ATP to 4'- phosphopantetheine, yielding dephospho-CoA (dPCoA) and pyrophosphate	coaD	CTP_transf_like	Atribacteria
ko:K18707	5	0	0.0410062	-0.0750479	0.116054	0.644108	0.519505	0.790365	1	FALSE	FALSE	SMART Elongator protein 3 MiaB NifB	yqeV	Radical_SAM,TRAM,UPF0004	Atribacteria
ko:K00962	5	0	0.0410062	-0.0750479	0.116054	0.644108	0.519505	0.789276	1	FALSE	FALSE	Involved in mRNA degradation. Catalyzes the phosphorolysis of single-stranded polyribonucleotides processively in the 3'- to 5'-direction	pnp	KH_1,PNPase,RNase_PH,RNase_PH_C,S1	Atribacteria
ko:K00965	5	0	0.0410062	-0.0750479	0.116054	0.644108	0.519505	0.788191	1	FALSE	FALSE	PFAM Galactose-1-phosphate uridyl transferase	galT	GalP_UDP_tr_C,GalP_UDP_transf	Atribacteria
ko:K00973	5	0	0.0410062	-0.0750479	0.116054	0.644108	0.519505	0.787108	1	FALSE	FALSE	Nucleotidyl transferase	rfbA	Hexapep,NTP_transferase	Atribacteria
ko:K08884	5	0	0.0410062	-0.0750479	0.116054	0.644108	0.519505	0.786028	1	FALSE	FALSE	PASTA	-	PASTA	Atribacteria
ko:K09131	5	0	0.0410062	-0.0750479	0.116054	0.644108	0.519505	0.784951	1	FALSE	FALSE	Belongs to the UPF0235 family	-	DUF167	Atribacteria
ko:K00817	5	0	0.0410062	-0.0750479	0.116054	0.644108	0.519505	0.783878	1	FALSE	FALSE	Belongs to the class-II pyridoxal-phosphate-dependent aminotransferase family. Histidinol-phosphate aminotransferase subfamily	hisC	Aminotran_1_2	Atribacteria
ko:K09747	5	0	0.0410062	-0.0750479	0.116054	0.644108	0.519505	0.782807	1	FALSE	FALSE	Binds to DNA and alters its conformation. May be involved in regulation of gene expression, nucleoid organization and DNA protection	-	YbaB_DNA_bd	Atribacteria
ko:K09762	5	0	0.0410062	-0.0750479	0.116054	0.644108	0.519505	0.781739	1	FALSE	FALSE	May be required for sporulation	whiA	HTH_WhiA,LAGLIDADG_WhiA,WhiA_N	Atribacteria
ko:K00847	5	0	0.0410062	-0.0750479	0.116054	0.644108	0.519505	0.780674	1	FALSE	FALSE	Belongs to the carbohydrate kinase PfkB family	-	PfkB	Atribacteria
ko:K00848	5	0	0.0410062	-0.0750479	0.116054	0.644108	0.519505	0.779612	1	FALSE	FALSE	xylulokinase activity	rhaB	FGGY_C,FGGY_N	Atribacteria
ko:K00849	5	0	0.0410062	-0.0750479	0.116054	0.644108	0.519505	0.778552	1	FALSE	FALSE	Catalyzes the transfer of the gamma-phosphate of ATP to D-galactose to form alpha-D-galactose-1-phosphate (Gal-1-P)	galK	GHMP_kinases_C,GHMP_kinases_N,GalKase_gal_bdg	Atribacteria
ko:K00215	5	0	0.0410062	-0.0750479	0.116054	0.644108	0.519505	0.777496	1	FALSE	FALSE	Catalyzes the conversion of 4-hydroxy- tetrahydrodipicolinate (HTPA) to tetrahydrodipicolinate	dapB	DapB_C,DapB_N	Atribacteria
ko:K00857	5	0	0.0410062	-0.0750479	0.116054	0.644108	0.519505	0.776442	1	FALSE	FALSE	thymidine kinase	tdk	TK	Atribacteria
ko:K00858	5	0	0.0410062	-0.0750479	0.116054	0.644108	0.519505	0.775392	1	FALSE	FALSE	Involved in the regulation of the intracellular balance of NAD and NADP, and is a key enzyme in the biosynthesis of NADP. Catalyzes specifically the phosphorylation on 2'-hydroxyl of the adenosine moiety of NAD to yield NADP	nadK	NAD_kinase	Atribacteria
ko:K17758	5	0	0.0410062	-0.0750479	0.116054	0.644108	0.519505	0.774344	1	FALSE	FALSE	Bifunctional enzyme that catalyzes the epimerization of the S- and R-forms of NAD(P)HX and the dehydration of the S-form of NAD(P)HX at the expense of ADP, which is converted to AMP. This allows the repair of both epimers of NAD(P)HX, a damaged form of NAD(P)H that is a result of enzymatic or heat-dependent hydration	nnrD	ACPS,Carb_kinase,YjeF_N	Atribacteria
ko:K09988	5	0	0.0410062	-0.0750479	0.116054	0.644108	0.519505	0.773299	1	FALSE	FALSE	D-lyxose ketol-isomerase	-	Lyx_isomer	Atribacteria
ko:K17759	5	0	0.0410062	-0.0750479	0.116054	0.644108	0.519505	0.772257	1	FALSE	FALSE	Bifunctional enzyme that catalyzes the epimerization of the S- and R-forms of NAD(P)HX and the dehydration of the S-form of NAD(P)HX at the expense of ADP, which is converted to AMP. This allows the repair of both epimers of NAD(P)HX, a damaged form of NAD(P)H that is a result of enzymatic or heat-dependent hydration	nnrD	ACPS,Carb_kinase,YjeF_N	Atribacteria
ko:K00859	5	0	0.0410062	-0.0750479	0.116054	0.644108	0.519505	0.771217	1	FALSE	FALSE	Catalyzes the phosphorylation of the 3'-hydroxyl group of dephosphocoenzyme A to form coenzyme A	coaE	CoaE	Atribacteria
ko:K09903	5	0	0.0410062	-0.0750479	0.116054	0.644108	0.519505	0.770181	1	FALSE	FALSE	Catalyzes the reversible phosphorylation of UMP to UDP	pyrH	AA_kinase	Atribacteria
ko:K09817	5	0	0.0410062	-0.0750479	0.116054	0.644108	0.519505	0.769147	1	FALSE	FALSE	ATPases associated with a variety of cellular activities	-	ABC_tran	Atribacteria
ko:K09761	5	0	0.0410062	-0.0750479	0.116054	0.644108	0.519505	0.768116	1	FALSE	FALSE	Specifically methylates the N3 position of the uracil ring of uridine 1498 (m3U1498) in 16S rRNA. Acts on the fully assembled 30S ribosomal subunit	rsmE	Methyltrans_RNA	Atribacteria
ko:K09816	5	0	0.0410062	-0.0750479	0.116054	0.644108	0.519505	0.767088	1	FALSE	FALSE	ABC 3 transport family	-	ABC-3	Atribacteria
ko:K09812	5	0	0.0410062	-0.0750479	0.116054	0.644108	0.519505	0.766062	1	FALSE	FALSE	cell division ATP-binding protein FtsE	ftsE	ABC_tran	Atribacteria
ko:K09811	5	0	0.0410062	-0.0750479	0.116054	0.644108	0.519505	0.765039	1	FALSE	FALSE	Part of the ABC transporter FtsEX involved in asymmetric cellular division facilitating the initiation of sporulation	ftsX	FtsX	Atribacteria
ko:K00876	5	0	0.0410062	-0.0750479	0.116054	0.644108	0.519505	0.764019	1	FALSE	FALSE	Cytidine monophosphokinase	udk	PRK	Atribacteria
ko:K00134	5	0	0.0410062	-0.0750479	0.116054	0.644108	0.519505	0.763002	1	FALSE	FALSE	TIGRFAM Glyceraldehyde-3-phosphate dehydrogenase, type I	gap	Gp_dh_C,Gp_dh_N	Atribacteria
ko:K00891	5	0	0.0410062	-0.0750479	0.116054	0.644108	0.519505	0.761987	1	FALSE	FALSE	Catalyzes the specific phosphorylation of the 3-hydroxyl group of shikimic acid using ATP as a cosubstrate	aroK	SKI	Atribacteria
ko:K09798	5	0	0.0410062	-0.0750479	0.116054	0.644108	0.519505	0.760976	1	FALSE	FALSE	Divergent polysaccharide deacetylase	yibQ	Polysacc_deac_2	Atribacteria
ko:K00122	5	0	0.0410062	-0.0750479	0.116054	0.644108	0.519505	0.759966	1	FALSE	FALSE	4-phosphoerythronate dehydrogenase activity	-	2-Hacid_dh,2-Hacid_dh_C	Atribacteria
ko:K18672	5	0	0.0410062	-0.0750479	0.116054	0.644108	0.519505	0.75896	1	FALSE	FALSE	Catalyzes the condensation of 2 ATP molecules into cyclic di-AMP (c-di-AMP), a second messenger used to regulate differing processes in different bacteria	dacA	DisA_N	Atribacteria
ko:K09777	5	0	0.0410062	-0.0750479	0.116054	0.644108	0.519505	0.757956	1	FALSE	FALSE	Belongs to the UPF0296 family	-	DUF370	Atribacteria
ko:K09775	5	0	0.0410062	-0.0750479	0.116054	0.644108	0.519505	0.756955	1	FALSE	FALSE	Divergent PAP2 family	-	DUF212	Atribacteria
ko:K00919	5	0	0.0410062	-0.0750479	0.116054	0.644108	0.519505	0.755956	1	FALSE	FALSE	Catalyzes the phosphorylation of the position 2 hydroxy group of 4-diphosphocytidyl-2C-methyl-D-erythritol	ispE	GHMP_kinases_C,GHMP_kinases_N	Atribacteria
ko:K09773	5	0	0.0410062	-0.0750479	0.116054	0.644108	0.519505	0.75496	1	FALSE	FALSE	Bifunctional serine threonine kinase and phosphorylase involved in the regulation of the pyruvate, phosphate dikinase (PPDK) by catalyzing its phosphorylation dephosphorylation	yqfL	Kinase-PPPase	Atribacteria
ko:K09815	5	0	0.0410062	-0.0750479	0.116054	0.644108	0.519505	0.753967	1	FALSE	FALSE	ABC-type metal ion transport system periplasmic component surface adhesin	znuA1	ZnuA	Atribacteria
ko:K06298	5	0	0.0410062	-0.0750479	0.116054	0.644108	0.519505	0.752976	1	FALSE	FALSE	Sporulation and spore germination	-	Germane	Atribacteria
ko:K02600	5	0	0.0410062	-0.0750479	0.116054	0.644108	0.519505	0.751988	1	FALSE	FALSE	Participates in both transcription termination and antitermination	nusA	KH_5,NusA_N,S1	Atribacteria
ko:K06217	5	0	0.0410062	-0.0750479	0.116054	0.644108	0.519505	0.751002	1	FALSE	FALSE	PhoH-like protein	phoH	PhoH	Atribacteria
ko:K02335	5	0	0.0410062	-0.0750479	0.116054	0.644108	0.519505	0.750019	1	FALSE	FALSE	In addition to polymerase activity, this DNA polymerase exhibits 5'-3' exonuclease activity	polA	5_3_exonuc,5_3_exonuc_N,DNA_pol_A,DNA_pol_A_exo1	Atribacteria
ko:K02316	5	0	0.0410062	-0.0750479	0.116054	0.644108	0.519505	0.749039	1	FALSE	FALSE	RNA polymerase that catalyzes the synthesis of short RNA molecules used as primers for DNA polymerase during DNA replication	dnaG	DnaB,DnaB_bind,Toprim_2,Toprim_4,Toprim_N,zf-CHC2	Atribacteria
ko:K03431	5	0	0.0410062	-0.0750479	0.116054	0.644108	0.519505	0.748061	1	FALSE	FALSE	Catalyzes the conversion of glucosamine-6-phosphate to glucosamine-1-phosphate	glmM	PGM_PMM_I,PGM_PMM_II,PGM_PMM_III,PGM_PMM_IV	Atribacteria
ko:K03438	5	0	0.0410062	-0.0750479	0.116054	0.644108	0.519505	0.747085	1	FALSE	FALSE	Specifically methylates the N4 position of cytidine in position 1402 (C1402) of 16S rRNA	rsmH	Methyltransf_5	Atribacteria
ko:K03465	5	0	0.0410062	-0.0750479	0.116054	0.644108	0.519505	0.746113	1	FALSE	FALSE	Catalyzes the reductive methylation of 2'-deoxyuridine- 5'-monophosphate (dUMP) to 2'-deoxythymidine-5'-monophosphate (dTMP) while utilizing 5,10-methylenetetrahydrofolate (mTHF) as the methyl donor, and NADPH and FADH(2) as the reductant	thyX	Thy1	Atribacteria
ko:K03466	5	0	0.0410062	-0.0750479	0.116054	0.644108	0.519505	0.745142	1	FALSE	FALSE	Belongs to the FtsK SpoIIIE SftA family	ftsK	FtsK_4TM,FtsK_SpoIIIE,Ftsk_gamma	Atribacteria
ko:K02338	5	0	0.0410062	-0.0750479	0.116054	0.644108	0.519505	0.744175	1	FALSE	FALSE	Confers DNA tethering and processivity to DNA polymerases and other proteins. Acts as a clamp, forming a ring around DNA (a reaction catalyzed by the clamp-loading complex) which diffuses in an ATP-independent manner freely and bidirectionally along dsDNA. Initially characterized for its ability to contact the catalytic subunit of DNA polymerase III (Pol III), a complex, multichain enzyme respons…	dnaN	DNA_pol3_beta,DNA_pol3_beta_2,DNA_pol3_beta_3	Atribacteria
ko:K03470	5	0	0.0410062	-0.0750479	0.116054	0.644108	0.519505	0.74321	1	FALSE	FALSE	Endonuclease that specifically degrades the RNA of RNA- DNA hybrids	rnhB	RNase_HII	Atribacteria
ko:K02237	5	0	0.0410062	-0.0750479	0.116054	0.644108	0.519505	0.742247	1	FALSE	FALSE	polysaccharide export	comEA	HHH_3,Poly_export,SLBB	Atribacteria
ko:K02221	5	0	0.0410062	-0.0750479	0.116054	0.644108	0.519505	0.741287	1	FALSE	FALSE	YGGT family	-	YGGT	Atribacteria
ko:K03497	5	0	0.0410062	-0.0750479	0.116054	0.644108	0.519505	0.740329	1	FALSE	FALSE	Belongs to the ParB family	spo0J	ParBc	Atribacteria
ko:K02078	5	0	0.0410062	-0.0750479	0.116054	0.644108	0.519505	0.739374	1	FALSE	FALSE	Carrier of the growing fatty acid chain in fatty acid biosynthesis	acpP	PP-binding	Atribacteria
ko:K03500	5	0	0.0410062	-0.0750479	0.116054	0.644108	0.519505	0.738421	1	FALSE	FALSE	Specifically methylates the cytosine at position 967 (m5C967) of 16S rRNA	sun	Methyltr_RsmB-F,Methyltr_RsmF_N,NusB	Atribacteria
ko:K03501	5	0	0.0410062	-0.0750479	0.116054	0.644108	0.519505	0.73747	1	FALSE	FALSE	Specifically methylates the N7 position of a guanine in 16S rRNA	rsmG	GidB	Atribacteria
ko:K02242	5	0	0.0410062	-0.0750479	0.116054	0.644108	0.519505	0.736523	1	FALSE	FALSE	ComF family	comF	Pribosyltran	Atribacteria
ko:K02071	5	0	0.0410062	-0.0750479	0.116054	0.644108	0.519505	0.735577	1	FALSE	FALSE	ATPase activity	gtsA	ABC_tran,TOBE_2	Atribacteria
ko:K02340	5	0	0.0410062	-0.0750479	0.116054	0.644108	0.519505	0.734634	1	FALSE	FALSE	TIGRFAM DNA polymerase III, delta subunit	holA	DNA_pol3_delta	Atribacteria
ko:K02343	5	0	0.0410062	-0.0750479	0.116054	0.644108	0.519505	0.733693	1	FALSE	FALSE	DNA polymerase III is a complex, multichain enzyme responsible for most of the replicative synthesis in bacteria. This DNA polymerase also exhibits 3' to 5' exonuclease activity	dnaX	DNA_pol3_delta2,DNA_pol3_gamma3	Atribacteria
ko:K03092	5	0	0.0410062	-0.0750479	0.116054	0.644108	0.519505	0.732755	1	FALSE	FALSE	RNA polymerase sigma-54 factor	rpoN	Sigma54_AID,Sigma54_CBD,Sigma54_DBD	Atribacteria
ko:K02379	5	0	0.0410062	-0.0750479	0.116054	0.644108	0.519505	0.731819	1	FALSE	FALSE	Required for formate dehydrogenase (FDH) activity. Acts as a sulfur carrier protein that transfers sulfur from IscS to the molybdenum cofactor prior to its insertion into FDH	fdhD	FdhD-NarQ	Atribacteria
ko:K03106	5	0	0.0410062	-0.0750479	0.116054	0.644108	0.519505	0.730886	1	FALSE	FALSE	Involved in targeting and insertion of nascent membrane proteins into the cytoplasmic membrane. Binds to the hydrophobic signal sequence of the ribosome-nascent chain (RNC) as it emerges from the ribosomes. The SRP-RNC complex is then targeted to the cytoplasmic membrane where it interacts with the SRP receptor FtsY	ffh	SRP54,SRP54_N,SRP_SPB	Atribacteria
ko:K03110	5	0	0.0410062	-0.0750479	0.116054	0.644108	0.519505	0.729955	1	FALSE	FALSE	Involved in targeting and insertion of nascent membrane proteins into the cytoplasmic membrane. Acts as a receptor for the complex formed by the signal recognition particle (SRP) and the ribosome-nascent chain (RNC)	ftsY	SRP54,SRP54_N	Atribacteria
ko:K03111	5	0	0.0410062	-0.0750479	0.116054	0.644108	0.519505	0.729026	1	FALSE	FALSE	Single-strand binding protein family	ssb	SSB	Atribacteria
ko:K03154	5	0	0.0410062	-0.0750479	0.116054	0.644108	0.519505	0.7281	1	FALSE	FALSE	-	-	-	Atribacteria
ko:K02341	5	0	0.0410062	-0.0750479	0.116054	0.644108	0.519505	0.727176	1	FALSE	FALSE	TIGRFAM DNA polymerase III, delta	holB	DNA_pol3_delta2,DNApol3-delta_C	Atribacteria
ko:K03168	5	0	0.0410062	-0.0750479	0.116054	0.644108	0.519505	0.726254	1	FALSE	FALSE	Releases the supercoiling and torsional tension of DNA, which is introduced during the DNA replication and transcription, by transiently cleaving and rejoining one strand of the DNA duplex. Introduces a single-strand break via transesterification at a target site in duplex DNA. The scissile phosphodiester is attacked by the catalytic tyrosine of the enzyme, resulting in the formation of a DNA-(5'…	topA	Topoisom_bac,Toprim,zf-C4_Topoisom	Atribacteria
ko:K02372	5	0	0.0410062	-0.0750479	0.116054	0.644108	0.519505	0.725335	1	FALSE	FALSE	Involved in unsaturated fatty acids biosynthesis. Catalyzes the dehydration of short chain beta-hydroxyacyl-ACPs and long chain saturated and unsaturated beta-hydroxyacyl-ACPs	fabZ	FabA	Atribacteria
ko:K03210	5	0	0.0410062	-0.0750479	0.116054	0.644108	0.519505	0.724418	1	FALSE	FALSE	Preprotein translocase, YajC subunit	yajC	YajC	Atribacteria
ko:K02358	5	0	0.0410062	-0.0750479	0.116054	0.644108	0.519505	0.723503	1	FALSE	FALSE	This protein promotes the GTP-dependent binding of aminoacyl-tRNA to the A-site of ribosomes during protein biosynthesis	tuf	GTP_EFTU,GTP_EFTU_D2,GTP_EFTU_D3	Atribacteria
ko:K02357	5	0	0.0410062	-0.0750479	0.116054	0.644108	0.519505	0.722591	1	FALSE	FALSE	Associates with the EF-Tu.GDP complex and induces the exchange of GDP to GTP. It remains bound to the aminoacyl-tRNA.EF- Tu.GTP complex up to the GTP hydrolysis stage on the ribosome	tsf	EF_TS	Atribacteria
ko:K02356	5	0	0.0410062	-0.0750479	0.116054	0.644108	0.519505	0.721681	1	FALSE	FALSE	Involved in peptide bond synthesis. Stimulates efficient translation and peptide-bond synthesis on native or reconstituted 70S ribosomes in vitro. Probably functions indirectly by altering the affinity of the ribosome for aminoacyl-tRNA, thus increasing their reactivity as acceptors for peptidyl transferase	efp	EFP,EFP_N,Elong-fact-P_C	Atribacteria
ko:K02346	5	0	0.0410062	-0.0750479	0.116054	0.644108	0.519505	0.720773	1	FALSE	FALSE	Poorly processive, error-prone DNA polymerase involved in untargeted mutagenesis. Copies undamaged DNA at stalled replication forks, which arise in vivo from mismatched or misaligned primer ends. These misaligned primers can be extended by PolIV. Exhibits no 3'-5' exonuclease (proofreading) activity. May be involved in translesional synthesis, in conjunction with the beta clamp from PolIII	dinB	IMS,IMS_C,IMS_HHH	Atribacteria
ko:K03177	5	0	0.0410062	-0.0750479	0.116054	0.644108	0.519505	0.719868	1	FALSE	FALSE	Responsible for synthesis of pseudouridine from uracil- 55 in the psi GC loop of transfer RNAs	truB	TruB-C_2,TruB_C_2,TruB_N	Atribacteria
ko:K03521	5	0	0.0410062	-0.0750479	0.116054	0.644108	0.519505	0.718964	1	FALSE	FALSE	Electron transfer flavoprotein	etfB	ETF	Atribacteria
ko:K03522	5	0	0.0410062	-0.0750479	0.116054	0.644108	0.519505	0.718063	1	FALSE	FALSE	Electron transfer flavoprotein	etfA	ETF,ETF_alpha,Fer4	Atribacteria
ko:K03523	5	0	0.0410062	-0.0750479	0.116054	0.644108	0.519505	0.717165	1	FALSE	FALSE	PFAM BioY family	bioY	BioY	Atribacteria
ko:K03562	5	0	0.0410062	-0.0750479	0.116054	0.644108	0.519505	0.716268	1	FALSE	FALSE	MotA/TolQ/ExbB proton channel family	exbB2	MotA_ExbB	Atribacteria
ko:K03565	5	0	0.0410062	-0.0750479	0.116054	0.644108	0.519505	0.715374	1	FALSE	FALSE	regulation of DNA repair	recX	RecX	Atribacteria
ko:K03570	5	0	0.0410062	-0.0750479	0.116054	0.644108	0.519505	0.714482	1	FALSE	FALSE	Involved in formation and maintenance of cell shape	mreC	MreC	Atribacteria
ko:K03571	5	0	0.0410062	-0.0750479	0.116054	0.644108	0.519505	0.713592	1	FALSE	FALSE	shape-determining protein MreD	mreD	MreD	Atribacteria
ko:K03581	5	0	0.0410062	-0.0750479	0.116054	0.644108	0.519505	0.712705	1	FALSE	FALSE	DNA-dependent ATPase and ATP-dependent 5'-3' DNA helicase. Has no activity on blunt DNA or DNA with 3'-overhangs, requires at least 10 bases of 5'-ssDNA for helicase activity	recD2	AAA_30,HHH_4,HHH_5,UvrD_C_2	Atribacteria
ko:K03584	5	0	0.0410062	-0.0750479	0.116054	0.644108	0.519505	0.711819	1	FALSE	FALSE	Involved in DNA repair and RecF pathway recombination	recO	RecO_C,RecO_N	Atribacteria
ko:K03561	5	0	0.0410062	-0.0750479	0.116054	0.644108	0.519505	0.710936	1	FALSE	FALSE	MotA/TolQ/ExbB proton channel family	exbB2	MotA_ExbB	Atribacteria
ko:K03588	5	0	0.0410062	-0.0750479	0.116054	0.644108	0.519505	0.710055	1	FALSE	FALSE	Belongs to the SEDS family	ftsW	FTSW_RODA_SPOVE	Atribacteria
ko:K03590	5	0	0.0410062	-0.0750479	0.116054	0.644108	0.519505	0.709176	1	FALSE	FALSE	Cell division protein that is involved in the assembly of the Z ring. May serve as a membrane anchor for the Z ring	ftsA	FtsA,SHS2_FTSA	Atribacteria
ko:K03592	5	0	0.0410062	-0.0750479	0.116054	0.644108	0.519505	0.7083	1	FALSE	FALSE	Putative modulator of DNA gyrase	tldE2	PmbA_TldD	Atribacteria
ko:K03596	5	0	0.0410062	-0.0750479	0.116054	0.644108	0.519505	0.707425	1	FALSE	FALSE	Required for accurate and efficient protein synthesis under certain stress conditions. May act as a fidelity factor of the translation reaction, by catalyzing a one-codon backward translocation of tRNAs on improperly translocated ribosomes. Back- translocation proceeds from a post-translocation (POST) complex to a pre-translocation (PRE) complex, thus giving elongation factor G a second chance to…	lepA	EFG_C,GTP_EFTU,GTP_EFTU_D2,LepA_C	Atribacteria
ko:K03601	5	0	0.0410062	-0.0750479	0.116054	0.644108	0.519505	0.706553	1	FALSE	FALSE	Bidirectionally degrades single-stranded DNA into large acid-insoluble oligonucleotides, which are then degraded further into small acid-soluble oligonucleotides	xseA	Exonuc_VII_L,tRNA_anti_2	Atribacteria
ko:K03602	5	0	0.0410062	-0.0750479	0.116054	0.644108	0.519505	0.705683	1	FALSE	FALSE	-	-	-	Atribacteria
ko:K03615	5	0	0.0410062	-0.0750479	0.116054	0.644108	0.519505	0.704815	1	FALSE	FALSE	PFAM Respiratory-chain NADH dehydrogenase 51 Kd subunit	-	Complex1_51K,Fer4_17,RnfC_N,SLBB	Atribacteria
ko:K03589	5	0	0.0410062	-0.0750479	0.116054	0.644108	0.519505	0.703949	1	FALSE	FALSE	cell division protein FtsQ	ftsQ	FtsQ,POTRA_1	Atribacteria
ko:K02037	5	0	0.0410062	-0.0750479	0.116054	0.644108	0.519505	0.703085	1	FALSE	FALSE	probably responsible for the translocation of the substrate across the membrane	pstC	BPD_transp_1	Atribacteria
ko:K01681	5	0	0.0410062	-0.0750479	0.116054	0.644108	0.519505	0.702224	1	FALSE	FALSE	PFAM aconitate hydratase	acnA	Aconitase,Aconitase_C	Atribacteria
ko:K03553	5	0	0.0410062	-0.0750479	0.116054	0.644108	0.519505	0.701364	1	FALSE	FALSE	Can catalyze the hydrolysis of ATP in the presence of single-stranded DNA, the ATP-dependent uptake of single-stranded DNA by duplex DNA, and the ATP-dependent hybridization of homologous single-stranded DNAs. It interacts with LexA causing its activation and leading to its autocatalytic cleavage	recA	RecA	Atribacteria
ko:K02068	5	0	0.0410062	-0.0750479	0.116054	0.644108	0.519505	0.700507	1	FALSE	FALSE	ATPase activity	gtsA	ABC_tran,TOBE_2	Atribacteria
ko:K03525	5	0	0.0410062	-0.0750479	0.116054	0.644108	0.519505	0.699651	1	FALSE	FALSE	Catalyzes the phosphorylation of pantothenate (Pan), the first step in CoA biosynthesis	coaX	Pan_kinase	Atribacteria
ko:K03526	5	0	0.0410062	-0.0750479	0.116054	0.644108	0.519505	0.698798	1	FALSE	FALSE	Converts 2C-methyl-D-erythritol 2,4-cyclodiphosphate (ME-2,4cPP) into 1-hydroxy-2-methyl-2-(E)-butenyl 4-diphosphate	ispG	GcpE	Atribacteria
ko:K03527	5	0	0.0410062	-0.0750479	0.116054	0.644108	0.519505	0.697947	1	FALSE	FALSE	Catalyzes the conversion of 1-hydroxy-2-methyl-2-(E)- butenyl 4-diphosphate (HMBPP) into a mixture of isopentenyl diphosphate (IPP) and dimethylallyl diphosphate (DMAPP). Acts in the terminal step of the DOXP MEP pathway for isoprenoid precursor biosynthesis	ispH	LYTB,S1	Atribacteria
ko:K03529	5	0	0.0410062	-0.0750479	0.116054	0.644108	0.519505	0.697098	1	FALSE	FALSE	Required for chromosome condensation and partitioning	smc	SMC_N,SMC_hinge	Atribacteria
ko:K03530	5	0	0.0410062	-0.0750479	0.116054	0.644108	0.519505	0.696251	1	FALSE	FALSE	Histone-like DNA-binding protein which is capable of wrapping DNA to stabilize it, and thus to prevent its denaturation under extreme environmental conditions	hupB	Bac_DNA_binding	Atribacteria
ko:K02050	5	0	0.0410062	-0.0750479	0.116054	0.644108	0.519505	0.695406	1	FALSE	FALSE	PFAM Binding-protein-dependent transport system inner membrane component	-	BPD_transp_1	Atribacteria
ko:K03534	5	0	0.0410062	-0.0750479	0.116054	0.644108	0.519505	0.694563	1	FALSE	FALSE	Involved in the anomeric conversion of L-rhamnose	-	rhaM	Atribacteria
ko:K02049	5	0	0.0410062	-0.0750479	0.116054	0.644108	0.519505	0.693722	1	FALSE	FALSE	ATPase activity	gtsA	ABC_tran,TOBE_2	Atribacteria
ko:K03544	5	0	0.0410062	-0.0750479	0.116054	0.644108	0.519505	0.692883	1	FALSE	FALSE	ATP-dependent specificity component of the Clp protease. It directs the protease to specific substrates. Can perform chaperone functions in the absence of ClpP	clpX	AAA_2,ClpB_D2-small,zf-C4_ClpX	Atribacteria
ko:K03545	5	0	0.0410062	-0.0750479	0.116054	0.644108	0.519505	0.692047	1	FALSE	FALSE	Involved in protein export. Acts as a chaperone by maintaining the newly synthesized protein in an open conformation. Functions as a peptidyl-prolyl cis-trans isomerase	tig	FKBP_C,Trigger_C,Trigger_N	Atribacteria
ko:K02040	5	0	0.0410062	-0.0750479	0.116054	0.644108	0.519505	0.691212	1	FALSE	FALSE	TIGRFAM phosphate binding protein	-	PBP_like_2	Atribacteria
ko:K03547	5	0	0.0410062	-0.0750479	0.116054	0.644108	0.519505	0.690379	1	FALSE	FALSE	SbcCD cleaves DNA hairpin structures. These structures can inhibit DNA replication and are intermediates in certain DNA recombination reactions. The complex acts as a 3'- 5' double strand exonuclease that can open hairpins. It also has a 5' single-strand endonuclease activity	sbcD	Metallophos	Atribacteria
ko:K03550	5	0	0.0410062	-0.0750479	0.116054	0.644108	0.519505	0.689548	1	FALSE	FALSE	The RuvA-RuvB complex in the presence of ATP renatures cruciform structure in supercoiled DNA with palindromic sequence, indicating that it may promote strand exchange reactions in homologous recombination. RuvAB is a helicase that mediates the Holliday junction migration by localized denaturation and reannealing. RuvA stimulates, in the presence of DNA, the weak ATPase activity of RuvB	ruvA	HHH_5,RuvA_C,RuvA_N	Atribacteria
ko:K03551	5	0	0.0410062	-0.0750479	0.116054	0.644108	0.519505	0.688719	1	FALSE	FALSE	The RuvA-RuvB complex in the presence of ATP renatures cruciform structure in supercoiled DNA with palindromic sequence, indicating that it may promote strand exchange reactions in homologous recombination. RuvAB is a helicase that mediates the Holliday junction migration by localized denaturation and reannealing	ruvB	RuvB_C,RuvB_N	Atribacteria
ko:K02433	5	0	0.0410062	-0.0750479	0.116054	0.644108	0.519505	0.687893	1	FALSE	FALSE	Allows the formation of correctly charged Gln-tRNA(Gln) through the transamidation of misacylated Glu-tRNA(Gln) in organisms which lack glutaminyl-tRNA synthetase. The reaction takes place in the presence of glutamine and ATP through an activated gamma-phospho-Glu-tRNA(Gln)	gatA	Amidase	Atribacteria
ko:K03086	5	0	0.0410062	-0.0750479	0.116054	0.644108	0.519505	0.687068	1	FALSE	FALSE	Sigma factors are initiation factors that promote the attachment of RNA polymerase to specific initiation sites and are then released	sigA	Sigma70_r1_1,Sigma70_r1_2,Sigma70_r2,Sigma70_r3,Sigma70_r4	Atribacteria
ko:K02435	5	0	0.0410062	-0.0750479	0.116054	0.644108	0.519505	0.686245	1	FALSE	FALSE	Allows the formation of correctly charged Asn-tRNA(Asn) or Gln-tRNA(Gln) through the transamidation of misacylated Asp- tRNA(Asn) or Glu-tRNA(Gln) in organisms which lack either or both of asparaginyl-tRNA or glutaminyl-tRNA synthetases. The reaction takes place in the presence of glutamine and ATP through an activated phospho-Asp-tRNA(Asn) or phospho-Glu-tRNA(Gln)	gatC	Glu-tRNAGln	Atribacteria
ko:K03076	5	0	0.0410062	-0.0750479	0.116054	0.644108	0.519505	0.685424	1	FALSE	FALSE	The central subunit of the protein translocation channel SecYEG. Consists of two halves formed by TMs 1-5 and 6-10. These two domains form a lateral gate at the front which open onto the bilayer between TMs 2 and 7, and are clamped together by SecE at the back. The channel is closed by both a pore ring composed of hydrophobic SecY resides and a short helix (helix 2A) on the extracellular side of …	secY	SecY	Atribacteria
ko:K02886	5	0	0.0410062	-0.0750479	0.116054	0.644108	0.519505	0.684605	1	FALSE	FALSE	One of the primary rRNA binding proteins. Required for association of the 30S and 50S subunits to form the 70S ribosome, for tRNA binding and peptide bond formation. It has been suggested to have peptidyltransferase activity	rplB	Ribosomal_L2,Ribosomal_L2_C	Atribacteria
ko:K02887	5	0	0.0410062	-0.0750479	0.116054	0.644108	0.519505	0.683788	1	FALSE	FALSE	Binds directly to 23S ribosomal RNA and is necessary for the in vitro assembly process of the 50S ribosomal subunit. It is not involved in the protein synthesizing functions of that subunit	rplT	Ribosomal_L20	Atribacteria
ko:K02888	5	0	0.0410062	-0.0750479	0.116054	0.644108	0.519505	0.682973	1	FALSE	FALSE	This protein binds to 23S rRNA in the presence of protein L20	rplU	Ribosomal_L21p	Atribacteria
ko:K02890	5	0	0.0410062	-0.0750479	0.116054	0.644108	0.519505	0.68216	1	FALSE	FALSE	The globular domain of the protein is located near the polypeptide exit tunnel on the outside of the subunit, while an extended beta-hairpin is found that lines the wall of the exit tunnel in the center of the 70S ribosome	rplV	Ribosomal_L22	Atribacteria
ko:K02892	5	0	0.0410062	-0.0750479	0.116054	0.644108	0.519505	0.681349	1	FALSE	FALSE	One of the early assembly proteins it binds 23S rRNA. One of the proteins that surrounds the polypeptide exit tunnel on the outside of the ribosome. Forms the main docking site for trigger factor binding to the ribosome	rplW	Ribosomal_L23	Atribacteria
ko:K02895	5	0	0.0410062	-0.0750479	0.116054	0.644108	0.519505	0.68054	1	FALSE	FALSE	One of the proteins that surrounds the polypeptide exit tunnel on the outside of the subunit	rplX	KOW,ribosomal_L24	Atribacteria
ko:K02884	5	0	0.0410062	-0.0750479	0.116054	0.644108	0.519505	0.679733	1	FALSE	FALSE	This protein is located at the 30S-50S ribosomal subunit interface and may play a role in the structure and function of the aminoacyl-tRNA binding site	rplS	Ribosomal_L19	Atribacteria
ko:K02897	5	0	0.0410062	-0.0750479	0.116054	0.644108	0.519505	0.678927	1	FALSE	FALSE	This is one of the proteins that binds to the 5S RNA in the ribosome where it forms part of the central protuberance	ctc	Ribosomal_L25p,Ribosomal_TL5_C	Atribacteria
ko:K02902	5	0	0.0410062	-0.0750479	0.116054	0.644108	0.519505	0.678124	1	FALSE	FALSE	Ribosomal L28 family	rpmB	Ribosomal_L28	Atribacteria
ko:K02904	5	0	0.0410062	-0.0750479	0.116054	0.644108	0.519505	0.677322	1	FALSE	FALSE	Belongs to the universal ribosomal protein uL29 family	rpmC	Ribosomal_L29	Atribacteria
ko:K02906	5	0	0.0410062	-0.0750479	0.116054	0.644108	0.519505	0.676523	1	FALSE	FALSE	One of the primary rRNA binding proteins, it binds directly near the 3'-end of the 23S rRNA, where it nucleates assembly of the 50S subunit	rplC	Ribosomal_L3	Atribacteria
ko:K02909	5	0	0.0410062	-0.0750479	0.116054	0.644108	0.519505	0.675725	1	FALSE	FALSE	Binds the 23S rRNA	rpmE	Ribosomal_L31	Atribacteria
ko:K02911	5	0	0.0410062	-0.0750479	0.116054	0.644108	0.519505	0.674929	1	FALSE	FALSE	Belongs to the bacterial ribosomal protein bL32 family	rpmF	Ribosomal_L32p	Atribacteria
ko:K02528	5	0	0.0410062	-0.0750479	0.116054	0.644108	0.519505	0.674135	1	FALSE	FALSE	Specifically dimethylates two adjacent adenosines (A1518 and A1519) in the loop of a conserved hairpin near the 3'-end of 16S rRNA in the 30S particle. May play a critical role in biogenesis of 30S subunits	ksgA	RrnaAD	Atribacteria
ko:K02899	5	0	0.0410062	-0.0750479	0.116054	0.644108	0.519505	0.673343	1	FALSE	FALSE	Belongs to the bacterial ribosomal protein bL27 family	rpmA	Ribosomal_L27	Atribacteria
ko:K02881	5	0	0.0410062	-0.0750479	0.116054	0.644108	0.519505	0.672552	1	FALSE	FALSE	This is one of the proteins that binds and probably mediates the attachment of the 5S RNA into the large ribosomal subunit, where it forms part of the central protuberance	rplR	Ribosomal_L18p	Atribacteria
ko:K02879	5	0	0.0410062	-0.0750479	0.116054	0.644108	0.519505	0.671764	1	FALSE	FALSE	ribosomal protein L17	rplQ	Ribosomal_L17	Atribacteria
ko:K02878	5	0	0.0410062	-0.0750479	0.116054	0.644108	0.519505	0.670977	1	FALSE	FALSE	Binds 23S rRNA and is also seen to make contacts with the A and possibly P site tRNAs	rplP	Ribosomal_L16	Atribacteria
ko:K02563	5	0	0.0410062	-0.0750479	0.116054	0.644108	0.519505	0.670192	1	FALSE	FALSE	Cell wall formation. Catalyzes the transfer of a GlcNAc subunit on undecaprenyl-pyrophosphoryl-MurNAc-pentapeptide (lipid intermediate I) to form undecaprenyl-pyrophosphoryl-MurNAc- (pentapeptide)GlcNAc (lipid intermediate II)	murG	Glyco_tran_28_C,Glyco_transf_28	Atribacteria
ko:K02806	5	0	0.0410062	-0.0750479	0.116054	0.644108	0.519505	0.66941	1	FALSE	FALSE	-	-	-	Atribacteria
ko:K02825	5	0	0.0410062	-0.0750479	0.116054	0.644108	0.519505	0.668628	1	FALSE	FALSE	Belongs to the purine pyrimidine phosphoribosyltransferase family. PyrR subfamily	pyrR	Pribosyltran	Atribacteria
ko:K02834	5	0	0.0410062	-0.0750479	0.116054	0.644108	0.519505	0.667849	1	FALSE	FALSE	One of several proteins that assist in the late maturation steps of the functional core of the 30S ribosomal subunit. Associates with free 30S ribosomal subunits (but not with 30S subunits that are part of 70S ribosomes or polysomes). Required for efficient processing of 16S rRNA. May interact with the 5'-terminal helix region of 16S rRNA	rbfA	RBFA	Atribacteria
ko:K02835	5	0	0.0410062	-0.0750479	0.116054	0.644108	0.519505	0.667072	1	FALSE	FALSE	Peptide chain release factor 1 directs the termination of translation in response to the peptide chain termination codons UAG and UAA	prfA	PCRF,RF-1	Atribacteria
ko:K02836	5	0	0.0410062	-0.0750479	0.116054	0.644108	0.519505	0.666296	1	FALSE	FALSE	Peptide chain release factor 2 directs the termination of translation in response to the peptide chain termination codons UGA and UAA	prfB	PCRF,RF-1	Atribacteria
ko:K02838	5	0	0.0410062	-0.0750479	0.116054	0.644108	0.519505	0.665522	1	FALSE	FALSE	Responsible for the release of ribosomes from messenger RNA at the termination of protein biosynthesis. May increase the efficiency of translation by recycling ribosomes from one round of translation to another	frr	RRF	Atribacteria
ko:K02851	5	0	0.0410062	-0.0750479	0.116054	0.644108	0.519505	0.66475	1	FALSE	FALSE	Glycosyl transferase family 4	tagO	Glycos_transf_4	Atribacteria
ko:K02860	5	0	0.0410062	-0.0750479	0.116054	0.644108	0.519505	0.66398	1	FALSE	FALSE	An accessory protein needed during the final step in the assembly of 30S ribosomal subunit, possibly for assembly of the head region. Probably interacts with S19. Essential for efficient processing of 16S rRNA. May be needed both before and after RbfA during the maturation of 16S rRNA. It has affinity for free ribosomal 30S subunits but not for 70S ribosomes	rimM	PRC,RimM	Atribacteria
ko:K02863	5	0	0.0410062	-0.0750479	0.116054	0.644108	0.519505	0.663211	1	FALSE	FALSE	Binds directly to 23S rRNA. The L1 stalk is quite mobile in the ribosome, and is involved in E site tRNA release	rplA	Ribosomal_L1	Atribacteria
ko:K02864	5	0	0.0410062	-0.0750479	0.116054	0.644108	0.519505	0.662445	1	FALSE	FALSE	Forms part of the ribosomal stalk, playing a central role in the interaction of the ribosome with GTP-bound translation factors	rplJ	Ribosomal_L10	Atribacteria
ko:K02867	5	0	0.0410062	-0.0750479	0.116054	0.644108	0.519505	0.66168	1	FALSE	FALSE	Forms part of the ribosomal stalk which helps the ribosome interact with GTP-bound translation factors	rplK	Ribosomal_L11,Ribosomal_L11_N	Atribacteria
ko:K02871	5	0	0.0410062	-0.0750479	0.116054	0.644108	0.519505	0.660916	1	FALSE	FALSE	This protein is one of the early assembly proteins of the 50S ribosomal subunit, although it is not seen to bind rRNA by itself. It is important during the early stages of 50S assembly	rplM	Ribosomal_L13	Atribacteria
ko:K02874	5	0	0.0410062	-0.0750479	0.116054	0.644108	0.519505	0.660155	1	FALSE	FALSE	Binds to 23S rRNA. Forms part of two intersubunit bridges in the 70S ribosome	rplN	Ribosomal_L14	Atribacteria
ko:K02876	5	0	0.0410062	-0.0750479	0.116054	0.644108	0.519505	0.659395	1	FALSE	FALSE	Binds to the 23S rRNA	rplO	Ribosomal_L27A	Atribacteria
ko:K02520	5	0	0.0410062	-0.0750479	0.116054	0.644108	0.519505	0.658637	1	FALSE	FALSE	IF-3 binds to the 30S ribosomal subunit and shifts the equilibrum between 70S ribosomes and their 50S and 30S subunits in favor of the free subunits, thus enhancing the availability of 30S subunits on which protein synthesis initiation begins	infC	IF3_C,IF3_N	Atribacteria
ko:K03621	5	0	0.0410062	-0.0750479	0.116054	0.644108	0.519505	0.657881	1	FALSE	FALSE	Catalyzes the reversible formation of acyl-phosphate (acyl-PO(4)) from acyl- acyl-carrier-protein (acyl-ACP). This enzyme utilizes acyl-ACP as fatty acyl donor, but not acyl-CoA	plsX	FA_synthesis	Atribacteria
ko:K02916	5	0	0.0410062	-0.0750479	0.116054	0.644108	0.519505	0.657127	1	FALSE	FALSE	Belongs to the bacterial ribosomal protein bL35 family	rpmI	Ribosomal_L35p	Atribacteria
ko:K02926	5	0	0.0410062	-0.0750479	0.116054	0.644108	0.519505	0.656374	1	FALSE	FALSE	One of the primary rRNA binding proteins, this protein initially binds near the 5'-end of the 23S rRNA. It is important during the early stages of 50S assembly. It makes multiple contacts with different domains of the 23S rRNA in the assembled 50S subunit and ribosome	rplD	Ribosomal_L4	Atribacteria
ko:K02986	5	0	0.0410062	-0.0750479	0.116054	0.644108	0.519505	0.655623	1	FALSE	FALSE	One of the primary rRNA binding proteins, it binds directly to 16S rRNA where it nucleates assembly of the body of the 30S subunit	rpsD	Ribosomal_S4,S4	Atribacteria
ko:K02988	5	0	0.0410062	-0.0750479	0.116054	0.644108	0.519505	0.654874	1	FALSE	FALSE	Located at the back of the 30S subunit body where it stabilizes the conformation of the head with respect to the body	rpsE	Ribosomal_S5,Ribosomal_S5_C	Atribacteria
ko:K02990	5	0	0.0410062	-0.0750479	0.116054	0.644108	0.519505	0.654126	1	FALSE	FALSE	Binds together with S18 to 16S ribosomal RNA	rpsF	Ribosomal_S6	Atribacteria
ko:K02493	5	0	0.0410062	-0.0750479	0.116054	0.644108	0.519505	0.65338	1	FALSE	FALSE	Methylates the class 1 translation termination release factors RF1 PrfA and RF2 PrfB on the glutamine residue of the universally conserved GGQ motif	prmC	MTS,Methyltransf_31	Atribacteria
ko:K02994	5	0	0.0410062	-0.0750479	0.116054	0.644108	0.519505	0.652636	1	FALSE	FALSE	One of the primary rRNA binding proteins, it binds directly to 16S rRNA central domain where it helps coordinate assembly of the platform of the 30S subunit	rpsH	Ribosomal_S8	Atribacteria
ko:K02996	5	0	0.0410062	-0.0750479	0.116054	0.644108	0.519505	0.651894	1	FALSE	FALSE	Ribosomal protein S9/S16	rpsI	Ribosomal_S9	Atribacteria
ko:K02982	5	0	0.0410062	-0.0750479	0.116054	0.644108	0.519505	0.651153	1	FALSE	FALSE	Binds the lower part of the 30S subunit head. Binds mRNA in the 70S ribosome, positioning it for translation	rpsC	KH_2,Ribosomal_S3_C	Atribacteria
ko:K03040	5	0	0.0410062	-0.0750479	0.116054	0.644108	0.519505	0.650414	1	FALSE	FALSE	DNA-dependent RNA polymerase catalyzes the transcription of DNA into RNA using the four ribonucleoside triphosphates as substrates	rpoA	RNA_pol_A_CTD,RNA_pol_A_bac,RNA_pol_L	Atribacteria
ko:K03046	5	0	0.0410062	-0.0750479	0.116054	0.644108	0.519505	0.649676	1	FALSE	FALSE	DNA-dependent RNA polymerase catalyzes the transcription of DNA into RNA using the four ribonucleoside triphosphates as substrates	rpoC	RNA_pol_Rpb1_1,RNA_pol_Rpb1_2,RNA_pol_Rpb1_3,RNA_pol_Rpb1_4,RNA_pol_Rpb1_5	Atribacteria
ko:K03048	5	0	0.0410062	-0.0750479	0.116054	0.644108	0.519505	0.648941	1	FALSE	FALSE	-	-	-	Atribacteria
ko:K03060	5	0	0.0410062	-0.0750479	0.116054	0.644108	0.519505	0.648207	1	FALSE	FALSE	-	-	-	Atribacteria
ko:K03070	5	0	0.0410062	-0.0750479	0.116054	0.644108	0.519505	0.647474	1	FALSE	FALSE	Part of the Sec protein translocase complex. Interacts with the SecYEG preprotein conducting channel. Has a central role in coupling the hydrolysis of ATP to the transfer of proteins into and across the cell membrane, serving as an ATP-driven molecular motor driving the stepwise translocation of polypeptide chains across the membrane	secA	Helicase_C,SEC-C,SecA_DEAD,SecA_PP_bind,SecA_SW	Atribacteria
ko:K02469	5	0	0.0410062	-0.0750479	0.116054	0.644108	0.519505	0.646743	1	FALSE	FALSE	A type II topoisomerase that negatively supercoils closed circular double-stranded (ds) DNA in an ATP-dependent manner to modulate DNA topology and maintain chromosomes in an underwound state. Negative supercoiling favors strand separation, and DNA replication, transcription, recombination and repair, all of which involve strand separation. Also able to catalyze the interconversion of other topol…	gyrA	DNA_gyraseA_C,DNA_topoisoIV	Atribacteria
ko:K03075	5	0	0.0410062	-0.0750479	0.116054	0.644108	0.519505	0.646014	1	FALSE	FALSE	-	-	-	Atribacteria
ko:K02470	5	0	0.0410062	-0.0750479	0.116054	0.644108	0.519505	0.645287	1	FALSE	FALSE	A type II topoisomerase that negatively supercoils closed circular double-stranded (ds) DNA in an ATP-dependent manner to modulate DNA topology and maintain chromosomes in an underwound state. Negative supercoiling favors strand separation, and DNA replication, transcription, recombination and repair, all of which involve strand separation. Also able to catalyze the interconversion of other topol…	gyrB	DNA_gyraseB,DNA_gyraseB_C,HATPase_c,Toprim	Atribacteria
ko:K02499	5	0	0.0410062	-0.0750479	0.116054	0.644108	0.519505	0.644561	1	FALSE	FALSE	Phosphoribosyl-ATP pyrophosphohydrolase	-	MazG	Atribacteria
ko:K02968	5	0	0.0410062	-0.0750479	0.116054	0.644108	0.519505	0.643837	1	FALSE	FALSE	Binds directly to 16S ribosomal RNA	rpsT	Ribosomal_S20p	Atribacteria
ko:K02967	5	0	0.0410062	-0.0750479	0.116054	0.644108	0.519505	0.643114	1	FALSE	FALSE	Belongs to the universal ribosomal protein uS2 family	rpsB	Ribosomal_S2	Atribacteria
ko:K02931	5	0	0.0410062	-0.0750479	0.116054	0.644108	0.519505	0.642393	1	FALSE	FALSE	This is 1 of the proteins that binds and probably mediates the attachment of the 5S RNA into the large ribosomal subunit, where it forms part of the central protuberance. In the 70S ribosome it contacts protein S13 of the 30S subunit (bridge B1b), connecting the 2 subunits	rplE	Ribosomal_L5,Ribosomal_L5_C	Atribacteria
ko:K02933	5	0	0.0410062	-0.0750479	0.116054	0.644108	0.519505	0.641674	1	FALSE	FALSE	This protein binds to the 23S rRNA, and is important in its secondary structure. It is located near the subunit interface in the base of the L7 L12 stalk, and near the tRNA binding site of the peptidyltransferase center	rplF	Ribosomal_L6	Atribacteria
ko:K02935	5	0	0.0410062	-0.0750479	0.116054	0.644108	0.519505	0.640956	1	FALSE	FALSE	Forms part of the ribosomal stalk which helps the ribosome interact with GTP-bound translation factors. Is thus essential for accurate translation	rplL	Ribosomal_L12,Ribosomal_L12_N	Atribacteria
ko:K02939	5	0	0.0410062	-0.0750479	0.116054	0.644108	0.519505	0.64024	1	FALSE	FALSE	binds to the 23S rRNA	rplI	Ribosomal_L9_C,Ribosomal_L9_N	Atribacteria
ko:K02519	5	0	0.0410062	-0.0750479	0.116054	0.644108	0.519505	0.639525	1	FALSE	FALSE	One of the essential components for the initiation of protein synthesis. Protects formylmethionyl-tRNA from spontaneous hydrolysis and promotes its binding to the 30S ribosomal subunits. Also involved in the hydrolysis of GTP during the formation of the 70S ribosomal complex	infB	GTP_EFTU,IF-2,IF2_N	Atribacteria
ko:K02946	5	0	0.0410062	-0.0750479	0.116054	0.644108	0.519505	0.638812	1	FALSE	FALSE	Involved in the binding of tRNA to the ribosomes	rpsJ	Ribosomal_S10	Atribacteria
ko:K02948	5	0	0.0410062	-0.0750479	0.116054	0.644108	0.519505	0.638101	1	FALSE	FALSE	Located on the platform of the 30S subunit, it bridges several disparate RNA helices of the 16S rRNA. Forms part of the Shine-Dalgarno cleft in the 70S ribosome	rpsK	Ribosomal_S11	Atribacteria
ko:K02518	5	0	0.0410062	-0.0750479	0.116054	0.644108	0.519505	0.637391	1	FALSE	FALSE	One of the essential components for the initiation of protein synthesis. Stabilizes the binding of IF-2 and IF-3 on the 30S subunit to which N-formylmethionyl-tRNA(fMet) subsequently binds. Helps modulate mRNA selection, yielding the 30S pre- initiation complex (PIC). Upon addition of the 50S ribosomal subunit IF-1, IF-2 and IF-3 are released leaving the mature 70S translation initation complex	infA	eIF-1a	Atribacteria
ko:K02952	5	0	0.0410062	-0.0750479	0.116054	0.644108	0.519505	0.636683	1	FALSE	FALSE	Located at the top of the head of the 30S subunit, it contacts several helices of the 16S rRNA. In the 70S ribosome it contacts the 23S rRNA (bridge B1a) and protein L5 of the 50S subunit (bridge B1b), connecting the 2 subunits	rpsM	Ribosomal_S13	Atribacteria
ko:K02954	5	0	0.0410062	-0.0750479	0.116054	0.644108	0.519505	0.635976	1	FALSE	FALSE	Binds 16S rRNA, required for the assembly of 30S particles and may also be responsible for determining the conformation of the 16S rRNA at the A site	rpsN	Ribosomal_S14	Atribacteria
ko:K02956	5	0	0.0410062	-0.0750479	0.116054	0.644108	0.519505	0.635271	1	FALSE	FALSE	Forms an intersubunit bridge (bridge B4) with the 23S rRNA of the 50S subunit in the ribosome	rpsO	Ribosomal_S15	Atribacteria
ko:K02959	5	0	0.0410062	-0.0750479	0.116054	0.644108	0.519505	0.634568	1	FALSE	FALSE	Belongs to the bacterial ribosomal protein bS16 family	rpsP	Ribosomal_S16	Atribacteria
ko:K02961	5	0	0.0410062	-0.0750479	0.116054	0.644108	0.519505	0.633866	1	FALSE	FALSE	One of the primary rRNA binding proteins, it binds specifically to the 5'-end of 16S ribosomal RNA	rpsQ	Ribosomal_S17	Atribacteria
ko:K02963	5	0	0.0410062	-0.0750479	0.116054	0.644108	0.519505	0.633165	1	FALSE	FALSE	Binds as a heterodimer with protein S6 to the central domain of the 16S rRNA, where it helps stabilize the platform of the 30S subunit	rpsR	Ribosomal_S18	Atribacteria
ko:K02965	5	0	0.0410062	-0.0750479	0.116054	0.644108	0.519505	0.632466	1	FALSE	FALSE	Protein S19 forms a complex with S13 that binds strongly to the 16S ribosomal RNA	rpsS	Ribosomal_S19	Atribacteria
ko:K02919	5	0	0.0410062	-0.0750479	0.116054	0.644108	0.519505	0.631769	1	FALSE	FALSE	-	-	-	Atribacteria
ko:K03625	5	0	0.0410062	-0.0750479	0.116054	0.644108	0.519505	0.631073	1	FALSE	FALSE	Involved in transcription antitermination. Required for transcription of ribosomal RNA (rRNA) genes. Binds specifically to the boxA antiterminator sequence of the ribosomal RNA (rrn) operons	nusB	NusB	Atribacteria
ko:K06877	5	0	0.0410062	-0.0750479	0.116054	0.644108	0.519505	0.630379	1	FALSE	FALSE	Domain of unknown function (DUF1998)	-	DEAD,DUF1998,Helicase_C	Atribacteria
ko:K03629	5	0	0.0410062	-0.0750479	0.116054	0.644108	0.519505	0.629686	1	FALSE	FALSE	it is required for DNA replication and normal SOS inducibility. RecF binds preferentially to single-stranded, linear DNA. It also seems to bind ATP	recF	SMC_N	Atribacteria
ko:K05810	5	0	0.0410062	-0.0750479	0.116054	0.644108	0.519505	0.628995	1	FALSE	FALSE	Belongs to the multicopper oxidase YfiH RL5 family	yfiH	Cu-oxidase_4	Atribacteria
ko:K05825	5	0	0.0410062	-0.0750479	0.116054	0.644108	0.519505	0.628305	1	FALSE	FALSE	PFAM Aminotransferase class I and II	agt	Aminotran_1_2	Atribacteria
ko:K01923	5	0	0.0410062	-0.0750479	0.116054	0.644108	0.519505	0.627617	1	FALSE	FALSE	phosphoribosylaminoimidazolesuccinocarboxamide synthase activity	purC	SAICAR_synt	Atribacteria
ko:K01924	5	0	0.0410062	-0.0750479	0.116054	0.644108	0.519505	0.626931	1	FALSE	FALSE	Belongs to the MurCDEF family	murC	Mur_ligase,Mur_ligase_C,Mur_ligase_M	Atribacteria
ko:K05837	5	0	0.0410062	-0.0750479	0.116054	0.644108	0.519505	0.626245	1	FALSE	FALSE	Peptidoglycan polymerase that is essential for cell wall elongation	rodA	FTSW_RODA_SPOVE	Atribacteria
ko:K03628	5	0	0.0410062	-0.0750479	0.116054	0.644108	0.519505	0.625562	1	FALSE	FALSE	Facilitates transcription termination by a mechanism that involves Rho binding to the nascent RNA, activation of Rho's RNA-dependent ATPase activity, and release of the mRNA from the DNA template	rho	ATP-synt_ab,Rho_N,Rho_RNA_bind	Atribacteria
ko:K04078	5	0	0.0410062	-0.0750479	0.116054	0.644108	0.519505	0.62488	1	FALSE	FALSE	Binds to Cpn60 in the presence of Mg-ATP and suppresses the ATPase activity of the latter	-	Cpn10	Atribacteria
ko:K04077	5	0	0.0410062	-0.0750479	0.116054	0.644108	0.519505	0.624199	1	FALSE	FALSE	Prevents misfolding and promotes the refolding and proper assembly of unfolded polypeptides generated under stress conditions	groL	Cpn60_TCP1	Atribacteria
ko:K01783	5	0	0.0410062	-0.0750479	0.116054	0.644108	0.519505	0.62352	1	FALSE	FALSE	Belongs to the ribulose-phosphate 3-epimerase family	rpe	Ribul_P_3_epim	Atribacteria
ko:K04075	5	0	0.0410062	-0.0750479	0.116054	0.644108	0.519505	0.622842	1	FALSE	FALSE	Ligates lysine onto the cytidine present at position 34 of the AUA codon-specific tRNA(Ile) that contains the anticodon CAU, in an ATP-dependent manner. Cytidine is converted to lysidine, thus changing the amino acid specificity of the tRNA from methionine to isoleucine	tilS	ATP_bind_3,TilS,TilS_C	Atribacteria
ko:K04074	5	0	0.0410062	-0.0750479	0.116054	0.644108	0.519505	0.622166	1	FALSE	FALSE	-	-	-	Atribacteria
ko:K01928	5	0	0.0410062	-0.0750479	0.116054	0.644108	0.519505	0.621491	1	FALSE	FALSE	acid to the nucleotide precursor UDP-N-acetylmuramoyl-L-alanyl-D-glutamate (UMAG) in the biosynthesis of bacterial cell-wall peptidoglycan	murE	Mur_ligase,Mur_ligase_C,Mur_ligase_M	Atribacteria
ko:K01770	5	0	0.0410062	-0.0750479	0.116054	0.644108	0.519505	0.620818	1	FALSE	FALSE	Involved in the biosynthesis of isopentenyl diphosphate (IPP) and dimethylallyl diphosphate (DMAPP), two major building blocks of isoprenoid compounds. Catalyzes the conversion of 4- diphosphocytidyl-2-C-methyl-D-erythritol 2-phosphate (CDP-ME2P) to 2-C-methyl-D-erythritol 2,4-cyclodiphosphate (ME-CPP) with a corresponding release of cytidine 5-monophosphate (CMP)	ispF	IspD,YgbB	Atribacteria
ko:K04485	5	0	0.0410062	-0.0750479	0.116054	0.644108	0.519505	0.620146	1	FALSE	FALSE	DNA-dependent ATPase involved in processing of recombination intermediates, plays a role in repairing DNA breaks. Stimulates the branch migration of RecA-mediated strand transfer reactions, allowing the 3' invading strand to extend heteroduplex DNA faster. Binds ssDNA in the presence of ADP but not other nucleotides, has ATPase activity that is stimulated by ssDNA and various branched DNA structu…	radA	AAA_25,ATPase,ChlI,Lon_C	Atribacteria
ko:K01929	5	0	0.0410062	-0.0750479	0.116054	0.644108	0.519505	0.619475	1	FALSE	FALSE	Involved in cell wall formation. Catalyzes the final step in the synthesis of UDP-N-acetylmuramoyl-pentapeptide, the precursor of murein	murF	Mur_ligase,Mur_ligase_C,Mur_ligase_M	Atribacteria
ko:K04043	5	0	0.0410062	-0.0750479	0.116054	0.644108	0.519505	0.618806	1	FALSE	FALSE	Heat shock 70 kDa protein	dnaK	HSP70	Atribacteria
ko:K04042	5	0	0.0410062	-0.0750479	0.116054	0.644108	0.519505	0.618139	1	FALSE	FALSE	Catalyzes the last two sequential reactions in the de novo biosynthetic pathway for UDP-N-acetylglucosamine (UDP- GlcNAc). The C-terminal domain catalyzes the transfer of acetyl group from acetyl coenzyme A to glucosamine-1-phosphate (GlcN-1-P) to produce N-acetylglucosamine-1-phosphate (GlcNAc-1-P), which is converted into UDP-GlcNAc by the transfer of uridine 5- monophosphate (from uridine 5-tr…	glmU	Hexapep,Hexapep_2,NTP_transf_3,NTP_transferase	Atribacteria
ko:K05896	5	0	0.0410062	-0.0750479	0.116054	0.644108	0.519505	0.617473	1	FALSE	FALSE	Participates in chromosomal partition during cell division. May act via the formation of a condensin-like complex containing Smc and ScpB that pull DNA away from mid-cell into both cell halves	scpA	SMC_ScpA	Atribacteria
ko:K05919	5	0	0.0410062	-0.0750479	0.116054	0.644108	0.519505	0.616808	1	FALSE	FALSE	superoxide reductase activity	dfx	Desulfoferrod_N,Desulfoferrodox	Atribacteria
ko:K01933	5	0	0.0410062	-0.0750479	0.116054	0.644108	0.519505	0.616145	1	FALSE	FALSE	PFAM AIR synthase related protein	purM	AIRS,AIRS_C	Atribacteria
ko:K04027	5	0	0.0410062	-0.0750479	0.116054	0.644108	0.519505	0.615483	1	FALSE	FALSE	COGs COG4577 Carbon dioxide concentrating mechanism carboxysome shell protein	-	BMC	Atribacteria
ko:K04021	5	0	0.0410062	-0.0750479	0.116054	0.644108	0.519505	0.614822	1	FALSE	FALSE	Aldehyde dehydrogenase family	eutE	Aldedh	Atribacteria
ko:K03980	5	0	0.0410062	-0.0750479	0.116054	0.644108	0.519505	0.614164	1	FALSE	FALSE	Involved in peptidoglycan biosynthesis. Transports lipid-linked peptidoglycan precursors from the inner to the outer leaflet of the cytoplasmic membrane	murJ	MVIN	Atribacteria
ko:K01934	5	0	0.0410062	-0.0750479	0.116054	0.644108	0.519505	0.613506	1	FALSE	FALSE	PFAM 5-formyltetrahydrofolate cyclo-ligase	yqgN	5-FTHF_cyc-lig	Atribacteria
ko:K03977	5	0	0.0410062	-0.0750479	0.116054	0.644108	0.519505	0.61285	1	FALSE	FALSE	GTPase that plays an essential role in the late steps of ribosome biogenesis	der	KH_dom-like,MMR_HSR1	Atribacteria
ko:K06013	5	0	0.0410062	-0.0750479	0.116054	0.644108	0.519505	0.612195	1	FALSE	FALSE	PFAM peptidase M48 Ste24p	-	Peptidase_M48,Peptidase_M48_N	Atribacteria
ko:K06024	5	0	0.0410062	-0.0750479	0.116054	0.644108	0.519505	0.611542	1	FALSE	FALSE	Participates in chromosomal partition during cell division. May act via the formation of a condensin-like complex containing Smc and ScpA that pull DNA away from mid-cell into both cell halves	scpB	SMC_ScpB	Atribacteria
ko:K03925	5	0	0.0410062	-0.0750479	0.116054	0.644108	0.519505	0.61089	1	FALSE	FALSE	Belongs to the MraZ family	mraZ	MraZ	Atribacteria
ko:K04066	5	0	0.0410062	-0.0750479	0.116054	0.644108	0.519505	0.610239	1	FALSE	FALSE	Involved in the restart of stalled replication forks. Recognizes and binds the arrested nascent DNA chain at stalled replication forks. It can open the DNA duplex, via its helicase activity, and promote assembly of the primosome and loading of the major replicative helicase DnaB onto DNA	priA	DEAD,Helicase_C,ResIII	Atribacteria
ko:K01704	5	0	0.0410062	-0.0750479	0.116054	0.644108	0.519505	0.60959	1	FALSE	FALSE	Catalyzes the isomerization between 2-isopropylmalate and 3-isopropylmalate, via the formation of 2-isopropylmaleate	leuD	Aconitase_C	Atribacteria
ko:K05808	5	0	0.0410062	-0.0750479	0.116054	0.644108	0.519505	0.608942	1	FALSE	FALSE	Required for dimerization of active 70S ribosomes into 100S ribosomes in stationary phase	hpf	Ribosom_S30AE_C,Ribosomal_S30AE	Atribacteria
ko:K01890	5	0	0.0410062	-0.0750479	0.116054	0.644108	0.519505	0.608296	1	FALSE	FALSE	TIGRFAM phenylalanyl-tRNA synthetase, beta subunit	pheT	B3_4,B5,FDX-ACB,tRNA-synt_2d,tRNA_bind	Atribacteria
ko:K01868	5	0	0.0410062	-0.0750479	0.116054	0.644108	0.519505	0.607651	1	FALSE	FALSE	Catalyzes the attachment of threonine to tRNA(Thr) in a two-step reaction L-threonine is first activated by ATP to form Thr-AMP and then transferred to the acceptor end of tRNA(Thr)	thrS	HGTP_anticodon,TGS,tRNA-synt_2b,tRNA_SAD	Atribacteria
ko:K01869	5	0	0.0410062	-0.0750479	0.116054	0.644108	0.519505	0.607007	1	FALSE	FALSE	Belongs to the class-I aminoacyl-tRNA synthetase family	leuS	Anticodon_1,tRNA-synt_1,tRNA-synt_1_2	Atribacteria
ko:K01870	5	0	0.0410062	-0.0750479	0.116054	0.644108	0.519505	0.606365	1	FALSE	FALSE	amino acids such as valine, to avoid such errors it has two additional distinct tRNA(Ile)-dependent editing activities. One activity is designated as 'pretransfer' editing and involves the hydrolysis of activated Val-AMP. The other activity is designated 'posttransfer' editing and involves deacylation of mischarged Val-tRNA(Ile)	ileS	Anticodon_1,tRNA-synt_1,zf-FPG_IleRS	Atribacteria
ko:K01849	5	0	0.0410062	-0.0750479	0.116054	0.644108	0.519505	0.605724	1	FALSE	FALSE	PFAM cobalamin B12-binding domain protein	-	B12-binding	Atribacteria
ko:K05516	5	0	0.0410062	-0.0750479	0.116054	0.644108	0.519505	0.605084	1	FALSE	FALSE	ATP binding to DnaK triggers the release of the substrate protein, thus completing the reaction cycle. Several rounds of ATP-dependent interactions between DnaJ, DnaK and GrpE are required for fully efficient folding. Also involved, together with DnaK and GrpE, in the DNA replication of plasmids through activation of initiation proteins	dnaJ	DnaJ,DnaJ_C,DnaJ_CXXCXGXG	Atribacteria
ko:K01848	5	0	0.0410062	-0.0750479	0.116054	0.644108	0.519505	0.604446	1	FALSE	FALSE	Methylmalonyl-CoA mutase	-	MM_CoA_mutase	Atribacteria
ko:K05589	5	0	0.0410062	-0.0750479	0.116054	0.644108	0.519505	0.603809	1	FALSE	FALSE	-	-	-	Atribacteria
ko:K05606	5	0	0.0410062	-0.0750479	0.116054	0.644108	0.519505	0.603173	1	FALSE	FALSE	PFAM Glyoxalase bleomycin resistance protein dioxygenase	mce	Glyoxalase_4	Atribacteria
ko:K05515	5	0	0.0410062	-0.0750479	0.116054	0.644108	0.519505	0.602539	1	FALSE	FALSE	Penicillin-binding protein, dimerisation domain	mrdA	PBP_dimer,Transpeptidase	Atribacteria
ko:K01874	5	0	0.0410062	-0.0750479	0.116054	0.644108	0.519505	0.601906	1	FALSE	FALSE	Is required not only for elongation of protein synthesis but also for the initiation of all mRNA translation through initiator tRNA(fMet) aminoacylation	metG	Anticodon_1,tRNA-synt_1g,tRNA_bind	Atribacteria
ko:K01876	5	0	0.0410062	-0.0750479	0.116054	0.644108	0.519505	0.601274	1	FALSE	FALSE	L-aspartate is first activated by ATP to form Asp-AMP and then transferred to the acceptor end of tRNA(Asp	aspS	GAD,tRNA-synt_2,tRNA_anti-codon	Atribacteria
ko:K01878	5	0	0.0410062	-0.0750479	0.116054	0.644108	0.519505	0.600644	1	FALSE	FALSE	Glycyl-tRNA synthetase alpha subunit	glyQ	tRNA-synt_2e	Atribacteria
ko:K01879	5	0	0.0410062	-0.0750479	0.116054	0.644108	0.519505	0.600015	1	FALSE	FALSE	Glycyl-tRNA synthetase beta subunit	glyS	DALR_1,tRNA_synt_2f	Atribacteria
ko:K05773	5	0	0.0410062	-0.0750479	0.116054	0.644108	0.519505	0.599388	1	FALSE	FALSE	Binding-protein-dependent transport system inner membrane component	tupB	BPD_transp_1	Atribacteria
ko:K01847	5	0	0.0410062	-0.0750479	0.116054	0.644108	0.519505	0.598761	1	FALSE	FALSE	Methylmalonyl-CoA mutase	-	MM_CoA_mutase	Atribacteria
ko:K04759	5	0	0.0410062	-0.0750479	0.116054	0.644108	0.519505	0.598136	1	FALSE	FALSE	ferrous iron transmembrane transporter activity	-	FeoB_C,FeoB_N,Gate	Atribacteria
ko:K04758	5	0	0.0410062	-0.0750479	0.116054	0.644108	0.519505	0.597513	1	FALSE	FALSE	iron ion homeostasis	-	FeoA	Atribacteria
ko:K01883	5	0	0.0410062	-0.0750479	0.116054	0.644108	0.519505	0.59689	1	FALSE	FALSE	Belongs to the class-I aminoacyl-tRNA synthetase family	cysS	DALR_2,tRNA-synt_1e,tRNA-synt_1g	Atribacteria
ko:K04656	5	0	0.0410062	-0.0750479	0.116054	0.644108	0.519505	0.596269	1	FALSE	FALSE	Belongs to the carbamoyltransferase HypF family	hypF	Acylphosphatase,Sua5_yciO_yrdC,zf-HYPF	Atribacteria
ko:K01885	5	0	0.0410062	-0.0750479	0.116054	0.644108	0.519505	0.595649	1	FALSE	FALSE	glutamate-tRNA ligase activity	gltX	tRNA-synt_1c	Atribacteria
ko:K01820	5	0	0.0410062	-0.0750479	0.116054	0.644108	0.519505	0.595031	1	FALSE	FALSE	isomerase activity	rhaI	AP_endonuc_2,RhaA	Atribacteria
ko:K01887	5	0	0.0410062	-0.0750479	0.116054	0.644108	0.519505	0.594413	1	FALSE	FALSE	Arginyl tRNA synthetase N terminal domain	argS	Arg_tRNA_synt_N,DALR_1,tRNA-synt_1d	Atribacteria
ko:K04652	5	0	0.0410062	-0.0750479	0.116054	0.644108	0.519505	0.593797	1	FALSE	FALSE	Hydrogenase accessory protein HypB	hypB	cobW	Atribacteria
ko:K04651	5	0	0.0410062	-0.0750479	0.116054	0.644108	0.519505	0.593183	1	FALSE	FALSE	Probably plays a role in a hydrogenase nickel cofactor insertion step	hypA	HypA	Atribacteria
ko:K04567	5	0	0.0410062	-0.0750479	0.116054	0.644108	0.519505	0.592569	1	FALSE	FALSE	Belongs to the class-II aminoacyl-tRNA synthetase family	lysS	tRNA-synt_2,tRNA_anti-codon,tRNA_bind	Atribacteria
ko:K04518	5	0	0.0410062	-0.0750479	0.116054	0.644108	0.519505	0.591957	1	FALSE	FALSE	Prephenate dehydratase	-	ACT,PDT	Atribacteria
ko:K01889	5	0	0.0410062	-0.0750479	0.116054	0.644108	0.519505	0.591346	1	FALSE	FALSE	Belongs to the class-II aminoacyl-tRNA synthetase family. Phe-tRNA synthetase alpha subunit type 1 subfamily	pheS	Phe_tRNA-synt_N,tRNA-synt_2d	Atribacteria
ko:K04488	5	0	0.0410062	-0.0750479	0.116054	0.644108	0.519505	0.590737	1	FALSE	FALSE	TIGRFAM FeS cluster assembly scaffold protein NifU	nifU	NifU_N	Atribacteria
ko:K01881	5	0	0.0410062	-0.0750479	0.116054	0.644108	0.519505	0.590128	1	FALSE	FALSE	Catalyzes the attachment of proline to tRNA(Pro) in a two-step reaction proline is first activated by ATP to form Pro- AMP and then transferred to the acceptor end of tRNA(Pro). As ProRS can inadvertently accommodate and process non-cognate amino acids such as alanine and cysteine, to avoid such errors it has two additional distinct editing activities against alanine. One activity is designated a…	proS	HGTP_anticodon,ProRS-C_1,tRNA-synt_2b	Atribacteria
ko:K01937	5	0	0.0410062	-0.0750479	0.116054	0.644108	0.519505	0.589521	1	FALSE	FALSE	Catalyzes the ATP-dependent amination of UTP to CTP with either L-glutamine or ammonia as the source of nitrogen. Regulates intracellular CTP levels through interactions with the four ribonucleotide triphosphates	pyrG	CTP_synth_N,GATase	Atribacteria
ko:K05979	5	0	0.0410062	-0.0750479	0.116054	0.644108	0.519505	0.588915	1	FALSE	FALSE	Belongs to the ComB family	comB	2-ph_phosp	Atribacteria
ko:K01945	5	0	0.0410062	-0.0750479	0.116054	0.644108	0.519505	0.588311	1	FALSE	FALSE	Belongs to the GARS family	purD	GARS_A,GARS_C,GARS_N	Atribacteria
ko:K03716	5	0	0.0410062	-0.0750479	0.116054	0.644108	0.519505	0.587707	1	FALSE	FALSE	DNA photolyase activity	-	Radical_SAM	Atribacteria
ko:K06178	5	0	0.0410062	-0.0750479	0.116054	0.644108	0.519505	0.587105	1	FALSE	FALSE	Belongs to the pseudouridine synthase RsuA family	rluB	PseudoU_synth_2,S4	Atribacteria
ko:K03711	5	0	0.0410062	-0.0750479	0.116054	0.644108	0.519505	0.586504	1	FALSE	FALSE	Belongs to the Fur family	fur	FUR	Atribacteria
ko:K06180	5	0	0.0410062	-0.0750479	0.116054	0.644108	0.519505	0.585904	1	FALSE	FALSE	Responsible for synthesis of pseudouridine from uracil	rluD	PseudoU_synth_2,S4	Atribacteria
ko:K03703	5	0	0.0410062	-0.0750479	0.116054	0.644108	0.519505	0.585306	1	FALSE	FALSE	The UvrABC repair system catalyzes the recognition and processing of DNA lesions. UvrC both incises the 5' and 3' sides of the lesion. The N-terminal half is responsible for the 3' incision and the C-terminal half is responsible for the 5' incision	uvrC	GIY-YIG,HHH_2,HHH_5,UVR,UvrC_HhH_N	Atribacteria
ko:K03702	5	0	0.0410062	-0.0750479	0.116054	0.644108	0.519505	0.584709	1	FALSE	FALSE	damaged site, the DNA wraps around one UvrB monomer. DNA wrap is dependent on ATP binding by UvrB and probably causes local melting of the DNA helix, facilitating insertion of UvrB beta-hairpin between the DNA strands. Then UvrB probes one DNA strand for the presence of a lesion. If a lesion is found the UvrA subunits dissociate and the UvrB-DNA preincision complex is formed. This complex is subs…	uvrB	Helicase_C,ResIII,UVR,UvrB	Atribacteria
ko:K03701	5	0	0.0410062	-0.0750479	0.116054	0.644108	0.519505	0.584113	1	FALSE	FALSE	The UvrABC repair system catalyzes the recognition and processing of DNA lesions. UvrA is an ATPase and a DNA-binding protein. A damage recognition complex composed of 2 UvrA and 2 UvrB subunits scans DNA for abnormalities. When the presence of a lesion has been verified by UvrB, the UvrA molecules dissociate	uvrA	ABC_tran	Atribacteria
[truncated: 4,036 more rows]
