# Supplementary material for: Depth-associated selection and drift shape persistent microbial populations in Holocene lake sediments
Source: mSystems. 2026 May 5;11(6):e01500-25. doi: 10.1128/msystems.01500-25 (PMC13288992; doi:10.1128/msystems.01500-25)
Supplement: Table S4 — Core genes under positive selection. [file msystems.01500-25-s0007.xlsx]

## Sheet: Atribacteria
Supplementary Table 4. Core genes under positive selection
query	seed_ortholog	evalue	score	eggNOG_OGs	max_annot_lvl	COG_category	Description	Preferred_name	GOs	EC	KEGG_ko	KEGG_Pathway	KEGG_Module	KEGG_Reaction	KEGG_rclass	BRITE	KEGG_TC	CAZy	BiGG_Reaction	PFAMs
KKNOKICP_00254	1120985.AUMI01000018_gene2934	1.05e-32	115.0	COG1251@1|root,COG1251@2|Bacteria,1VI2I@1239|Firmicutes,4H55T@909932|Negativicutes	909932|Negativicutes	C	PFAM BFD domain protein 2Fe-2S -binding domain protein	-	-	-	-	-	-	-	-	-	-	-	-	Fer2_BFD
KKNOKICP_00272	688269.Theth_0055	4.91e-34	119.0	COG2052@1|root,COG2052@2|Bacteria,2GD5V@200918|Thermotogae	200918|Thermotogae	S	Belongs to the UPF0296 family	-	-	-	ko:K09777	-	-	-	-	ko00000	-	-	-	DUF370
KKNOKICP_00281	1499967.BAYZ01000016_gene6560	1.29e-20	94.4	COG2815@1|root,COG2815@2|Bacteria,2NPV8@2323|unclassified Bacteria	2|Bacteria	S	PASTA	-	-	2.7.11.1	ko:K08884,ko:K12132	-	-	-	-	ko00000,ko01000,ko01001	-	-	-	PASTA
KKNOKICP_00861	479434.Sthe_1604	1.15e-36	130.0	COG0222@1|root,COG0222@2|Bacteria,2G700@200795|Chloroflexi,27YF7@189775|Thermomicrobia	189775|Thermomicrobia	J	Forms part of the ribosomal stalk which helps the ribosome interact with GTP-bound translation factors. Is thus essential for accurate translation	rplL	-	-	ko:K02935	ko03010,map03010	M00178	-	-	br01610,ko00000,ko00001,ko00002,ko03011	-	-	-	Ribosomal_L12,Ribosomal_L12_N
KKNOKICP_00907	1449126.JQKL01000011_gene3595	2.18e-53	189.0	COG4856@1|root,COG4856@2|Bacteria,1TSIV@1239|Firmicutes,24GKC@186801|Clostridia	186801|Clostridia	S	YbbR-like protein	-	-	-	-	-	-	-	-	-	-	-	-	YbbR
KKNOKICP_00918	1499967.BAYZ01000084_gene3996	7.5e-52	175.0	COG1214@1|root,COG1214@2|Bacteria,2NPK8@2323|unclassified Bacteria	2|Bacteria	O	Glycoprotease family	yeaZ	GO:0002949,GO:0003674,GO:0003824,GO:0005488,GO:0005515,GO:0005575,GO:0005622,GO:0005623,GO:0005737,GO:0005829,GO:0006139,GO:0006396,GO:0006399,GO:0006400,GO:0006508,GO:0006725,GO:0006807,GO:0008033,GO:0008150,GO:0008152,GO:0008233,GO:0008237,GO:0009451,GO:0009987,GO:0010467,GO:0016070,GO:0016787,GO:0019538,GO:0034470,GO:0034641,GO:0034660,GO:0042802,GO:0043170,GO:0043412,GO:0044237,GO:0044238,GO:…	2.3.1.234	ko:K01409,ko:K14742	-	-	R10648	RC00070,RC00416	ko00000,ko01000,ko03016	-	-	-	Peptidase_M22
KKNOKICP_00166	289376.THEYE_A1921	2.38e-32	124.0	COG2373@1|root,COG2373@2|Bacteria	2|Bacteria	U	Large extracellular alpha-helical protein	-	-	-	ko:K16915	ko02010,map02010	M00246	-	-	ko00000,ko00001,ko00002,ko02000	-	-	-	Calx-beta,HemolysinCabind
KKNOKICP_00929	511051.CSE_04280	8.75e-49	159.0	COG0509@1|root,COG0509@2|Bacteria	2|Bacteria	E	glycine decarboxylation via glycine cleavage system	gcvH	-	-	ko:K02437	ko00260,ko00630,ko01100,ko01110,ko01130,ko01200,map00260,map00630,map01100,map01110,map01130,map01200	M00532	R01221	RC00022,RC02834	ko00000,ko00001,ko00002	-	-	-	GCV_H
KKNOKICP_00955	1379698.RBG1_1C00001G0720	8.95e-72	230.0	COG2890@1|root,COG2890@2|Bacteria,2NPDN@2323|unclassified Bacteria	2|Bacteria	J	Methylates the class 1 translation termination release factors RF1 PrfA and RF2 PrfB on the glutamine residue of the universally conserved GGQ motif	prmC	GO:0003674,GO:0003824,GO:0005575,GO:0005622,GO:0005623,GO:0005737,GO:0005829,GO:0006464,GO:0006479,GO:0006807,GO:0008150,GO:0008152,GO:0008168,GO:0008170,GO:0008213,GO:0008276,GO:0008757,GO:0009987,GO:0016740,GO:0016741,GO:0018364,GO:0019538,GO:0032259,GO:0036009,GO:0036211,GO:0043170,GO:0043412,GO:0043414,GO:0044237,GO:0044238,GO:0044260,GO:0044267,GO:0044424,GO:0044444,GO:0044464,GO:0071704,GO:…	2.1.1.297	ko:K02493	-	-	R10806	RC00003,RC03279	ko00000,ko01000,ko03012	-	-	-	MTS,Methyltransf_31
KKNOKICP_00958	316067.Geob_0683	9.89e-85	258.0	COG1351@1|root,COG1351@2|Bacteria,1Q73I@1224|Proteobacteria,42S3A@68525|delta/epsilon subdivisions,2X6UX@28221|Deltaproteobacteria,43UFP@69541|Desulfuromonadales	28221|Deltaproteobacteria	F	Catalyzes the reductive methylation of 2'-deoxyuridine- 5'-monophosphate (dUMP) to 2'-deoxythymidine-5'-monophosphate (dTMP) while utilizing 5,10-methylenetetrahydrofolate (mTHF) as the methyl donor, and NADPH and FADH(2) as the reductant	thyX	-	2.1.1.148	ko:K03465	ko00240,ko00670,ko01100,map00240,map00670,map01100	-	R06613	RC00022,RC00332	ko00000,ko00001,ko01000	-	-	-	Thy1
KKNOKICP_00987	555079.Toce_1428	3.45e-34	120.0	2E294@1|root,32XEU@2|Bacteria,1VBAP@1239|Firmicutes,24PWQ@186801|Clostridia,42H0C@68295|Thermoanaerobacterales	186801|Clostridia	-	-	-	-	-	-	-	-	-	-	-	-	-	-	-
KKNOKICP_00990	1499967.BAYZ01000047_gene2738	3.34e-101	305.0	COG0053@1|root,COG0053@2|Bacteria,2NPHA@2323|unclassified Bacteria	2|Bacteria	P	Belongs to the cation diffusion facilitator (CDF) transporter (TC 2.A.4) family	-	-	-	-	-	-	-	-	-	-	-	-	Cation_efflux,ZT_dimer
KKNOKICP_00429	1031288.AXAA01000017_gene173	9.45e-98	292.0	COG1028@1|root,COG1028@2|Bacteria,1TP76@1239|Firmicutes,247PV@186801|Clostridia,36EGR@31979|Clostridiaceae	186801|Clostridia	IQ	reductase	fabG	-	1.1.1.100	ko:K00059	ko00061,ko00333,ko00780,ko01040,ko01100,ko01130,ko01212,map00061,map00333,map00780,map01040,map01100,map01130,map01212	M00083,M00572	R04533,R04534,R04536,R04543,R04566,R04953,R04964,R07759,R07763,R10116,R10120,R11671	RC00029,RC00117	ko00000,ko00001,ko00002,ko01000,ko01004	-	-	-	adh_short_C2
KKNOKICP_00459	926561.KB900617_gene1766	4.73e-73	239.0	COG1253@1|root,COG1253@2|Bacteria,1TPN0@1239|Firmicutes,2489N@186801|Clostridia,3WAE6@53433|Halanaerobiales	186801|Clostridia	S	CBS domain	-	-	-	-	-	-	-	-	-	-	-	-	CBS,CorC_HlyC,DUF21
KKNOKICP_00473	868864.Dester_1530	4.98e-87	266.0	COG0496@1|root,COG0496@2|Bacteria,2G3WU@200783|Aquificae	200783|Aquificae	S	Nucleotidase that shows phosphatase activity on nucleoside 5'-monophosphates	surE	-	3.1.3.5	ko:K03787	ko00230,ko00240,ko00760,ko01100,ko01110,map00230,map00240,map00760,map01100,map01110	-	R00183,R00511,R00963,R01126,R01227,R01569,R01664,R01968,R02088,R02102,R02323,R02719,R03346	RC00017	ko00000,ko00001,ko01000	-	-	-	SurE
KKNOKICP_01031	370438.PTH_0010	3.68e-71	221.0	COG0311@1|root,COG0311@2|Bacteria,1V3I6@1239|Firmicutes,24HRT@186801|Clostridia,261H3@186807|Peptococcaceae	186801|Clostridia	H	Catalyzes the hydrolysis of glutamine to glutamate and ammonia as part of the biosynthesis of pyridoxal 5'-phosphate. The resulting ammonia molecule is channeled to the active site of PdxS	pdxT	-	4.3.3.6	ko:K08681	ko00750,map00750	-	R07456	RC00010,RC01783,RC03043	ko00000,ko00001,ko01000	-	-	-	SNO
KKNOKICP_01061	373903.Hore_10040	5.35e-73	227.0	COG1564@1|root,COG1564@2|Bacteria,1VA0W@1239|Firmicutes,24NG6@186801|Clostridia,3WASJ@53433|Halanaerobiales	186801|Clostridia	H	PFAM Thiamin pyrophosphokinase	thiN	-	2.7.6.2	ko:K00949	ko00730,ko01100,map00730,map01100	-	R00619	RC00002,RC00017	ko00000,ko00001,ko01000	-	-	-	TPK_B1_binding,TPK_catalytic
KKNOKICP_01677	1379698.RBG1_1C00001G1780	3.15e-22	89.0	COG0826@1|root,COG0826@2|Bacteria,2NS1M@2323|unclassified Bacteria	2|Bacteria	O	peptidase U32	yegQ	GO:0005575,GO:0005622,GO:0005623,GO:0005737,GO:0005829,GO:0044424,GO:0044444,GO:0044464	-	ko:K08303	ko05120,map05120	-	-	-	ko00000,ko00001,ko01000,ko01002	-	-	-	Peptidase_U32,Peptidase_U32_C
ICFHOACF_00917	933262.AXAM01000021_gene465	2.33e-95	286.0	COG0217@1|root,COG0217@2|Bacteria,1MW3X@1224|Proteobacteria,42N7Q@68525|delta/epsilon subdivisions,2WJ1I@28221|Deltaproteobacteria,2MIE0@213118|Desulfobacterales	28221|Deltaproteobacteria	K	transcriptional regulatory protein	yebC	GO:0005575,GO:0005622,GO:0005623,GO:0005737,GO:0005829,GO:0044424,GO:0044444,GO:0044464	-	-	-	-	-	-	-	-	-	-	Transcrip_reg
KKNOKICP_00313	350688.Clos_1614	4.01e-24	97.4	COG1302@1|root,COG1302@2|Bacteria,1V4IC@1239|Firmicutes,24JNM@186801|Clostridia,36KNG@31979|Clostridiaceae	186801|Clostridia	S	Alkaline shock protein	asp	-	-	-	-	-	-	-	-	-	-	-	Asp23
KKNOKICP_00344	926561.KB900617_gene1776	9.79e-61	198.0	COG1385@1|root,COG1385@2|Bacteria,1V1CT@1239|Firmicutes,249VK@186801|Clostridia,3WAN5@53433|Halanaerobiales	186801|Clostridia	J	Specifically methylates the N3 position of the uracil ring of uridine 1498 (m3U1498) in 16S rRNA. Acts on the fully assembled 30S ribosomal subunit	rsmE	-	2.1.1.193	ko:K09761	-	-	-	-	ko00000,ko01000,ko03009	-	-	-	Methyltrans_RNA
KKNOKICP_00349	580327.Tthe_1408	6.65e-28	106.0	COG0858@1|root,COG0858@2|Bacteria,1VA0P@1239|Firmicutes,24MPB@186801|Clostridia,42GW9@68295|Thermoanaerobacterales	186801|Clostridia	J	One of several proteins that assist in the late maturation steps of the functional core of the 30S ribosomal subunit. Associates with free 30S ribosomal subunits (but not with 30S subunits that are part of 70S ribosomes or polysomes). Required for efficient processing of 16S rRNA. May interact with the 5'-terminal helix region of 16S rRNA	rbfA	-	-	ko:K02834	-	-	-	-	ko00000,ko03009	-	-	-	RBFA
KKNOKICP_00353	521460.Athe_1056	9.41e-35	120.0	COG0184@1|root,COG0184@2|Bacteria,1VA5C@1239|Firmicutes,24MRM@186801|Clostridia,42GTG@68295|Thermoanaerobacterales	186801|Clostridia	J	Forms an intersubunit bridge (bridge B4) with the 23S rRNA of the 50S subunit in the ribosome	rpsO	-	-	ko:K02956	ko03010,map03010	M00178,M00179	-	-	br01610,ko00000,ko00001,ko00002,ko03011	-	-	-	Ribosomal_S15
KKNOKICP_00369	635013.TherJR_1278	1.1e-23	98.2	COG2137@1|root,COG2137@2|Bacteria	2|Bacteria	S	regulation of DNA repair	recX	GO:0003674,GO:0005488,GO:0005515,GO:0006950,GO:0006974,GO:0007154,GO:0008150,GO:0009432,GO:0009605,GO:0009987,GO:0009991,GO:0019899,GO:0031668,GO:0033554,GO:0043086,GO:0044092,GO:0050790,GO:0050896,GO:0051716,GO:0065007,GO:0065009,GO:0071496	2.4.1.337	ko:K03565,ko:K19002	ko00561,ko01100,map00561,map01100	-	R10850	RC00005,RC00059	ko00000,ko00001,ko01000,ko01003,ko03400	-	GT4	-	RecX
KKNOKICP_00399	926692.AZYG01000007_gene1348	5.23e-52	177.0	COG4589@1|root,COG4589@2|Bacteria,1TT0Q@1239|Firmicutes,25HJP@186801|Clostridia,3WAQM@53433|Halanaerobiales	186801|Clostridia	S	Belongs to the CDS family	cdsA	-	2.7.7.41	ko:K00981	ko00564,ko01100,ko01110,ko04070,map00564,map01100,map01110,map04070	M00093	R01799	RC00002	ko00000,ko00001,ko00002,ko01000	-	-	-	CTP_transf_1
KKNOKICP_00404	580327.Tthe_1424	2.46e-81	247.0	COG0264@1|root,COG0264@2|Bacteria,1TPFJ@1239|Firmicutes,248J2@186801|Clostridia,42EMG@68295|Thermoanaerobacterales	186801|Clostridia	J	Associates with the EF-Tu.GDP complex and induces the exchange of GDP to GTP. It remains bound to the aminoacyl-tRNA.EF- Tu.GTP complex up to the GTP hydrolysis stage on the ribosome	tsf	-	-	ko:K02357	-	-	-	-	ko00000,ko03012,ko03029	-	-	-	EF_TS
KKNOKICP_01407	457425.XNR_0019	1.15e-116	375.0	COG0156@1|root,COG0156@2|Bacteria,2GISV@201174|Actinobacteria	201174|Actinobacteria	E	Catalyzes the cleavage of 2-amino-3-ketobutyrate to glycine and acetyl-CoA	-	-	-	-	-	-	-	-	-	-	-	-	Aminotran_1_2,KR,PP-binding,PS-DH
KKNOKICP_01412	370438.PTH_0234	3.88e-35	126.0	COG1959@1|root,COG1959@2|Bacteria,1V3QB@1239|Firmicutes,24JIV@186801|Clostridia,261XS@186807|Peptococcaceae	186801|Clostridia	K	transcriptional regulator	iscR	-	-	-	-	-	-	-	-	-	-	-	Rrf2
KKNOKICP_00758	1123248.KB893316_gene4616	5.46e-60	189.0	COG1881@1|root,COG1881@2|Bacteria,4NH14@976|Bacteroidetes,1IT2Y@117747|Sphingobacteriia	976|Bacteroidetes	S	Raf kinase inhibitor-like protein	-	-	-	ko:K06910	-	-	-	-	ko00000	-	-	-	PBP
KKNOKICP_00793	555079.Toce_0770	1.39e-73	241.0	COG1316@1|root,COG1316@2|Bacteria,1TR1B@1239|Firmicutes,24AAY@186801|Clostridia,42F9G@68295|Thermoanaerobacterales	186801|Clostridia	K	TIGRFAM cell envelope-related function transcriptional attenuator, LytR CpsA family	lytR	-	-	-	-	-	-	-	-	-	-	-	LytR_C,LytR_cpsA_psr
KKNOKICP_00820	401526.TcarDRAFT_1652	2.24e-109	331.0	COG0772@1|root,COG0772@2|Bacteria,1TPGH@1239|Firmicutes,4H21I@909932|Negativicutes	909932|Negativicutes	M	Peptidoglycan polymerase that is essential for cell wall elongation	rodA	-	-	ko:K05837	-	-	-	-	ko00000,ko03036	-	-	-	FTSW_RODA_SPOVE
KKNOKICP_01516	639282.DEFDS_0968	4e-87	268.0	COG0421@1|root,COG0421@2|Bacteria,2GF54@200930|Deferribacteres	200930|Deferribacteres	E	Catalyzes the irreversible transfer of a propylamine group from the amino donor S-adenosylmethioninamine (decarboxy- AdoMet) to putrescine (1,4-diaminobutane) to yield spermidine	speE	-	2.5.1.16	ko:K00797	ko00270,ko00330,ko00410,ko00480,ko01100,map00270,map00330,map00410,map00480,map01100	M00034,M00133	R01920,R02869,R08359	RC00021,RC00053	ko00000,ko00001,ko00002,ko01000	-	-	-	Spermine_synt_N,Spermine_synth
KKNOKICP_01758	697281.Mahau_0436	2.94e-41	144.0	COG3880@1|root,COG3880@2|Bacteria,1V6YM@1239|Firmicutes,24JE8@186801|Clostridia,42G0X@68295|Thermoanaerobacterales	186801|Clostridia	S	PFAM UvrB UvrC protein	mcsA	-	-	ko:K19411	-	-	-	-	ko00000	-	-	-	UVR
EIPNFJLI_01285	1089548.KI783301_gene3180	8.73e-24	94.0	COG0360@1|root,COG0360@2|Bacteria,1VA18@1239|Firmicutes,4HKHD@91061|Bacilli,3WEWQ@539002|Bacillales incertae sedis	91061|Bacilli	J	Binds together with S18 to 16S ribosomal RNA	rpsF	GO:0003674,GO:0003676,GO:0003723,GO:0003735,GO:0005198,GO:0005488,GO:0005575,GO:0005622,GO:0005623,GO:0005737,GO:0005829,GO:0005840,GO:0015935,GO:0019843,GO:0022626,GO:0022627,GO:0032991,GO:0043226,GO:0043228,GO:0043229,GO:0043232,GO:0044391,GO:0044422,GO:0044424,GO:0044444,GO:0044445,GO:0044446,GO:0044464,GO:0070181,GO:0097159,GO:1901363,GO:1990904	-	ko:K02990	ko03010,map03010	M00178	-	-	br01610,ko00000,ko00001,ko00002,ko03011,ko03029	-	-	-	Ribosomal_S6
KKNOKICP_00651	857293.CAAU_1482	5.99e-63	209.0	COG1481@1|root,COG1481@2|Bacteria,1TP2X@1239|Firmicutes,2484M@186801|Clostridia,36EVX@31979|Clostridiaceae	186801|Clostridia	K	May be required for sporulation	whiA	-	-	ko:K09762	-	-	-	-	ko00000	-	-	-	HTH_WhiA,LAGLIDADG_WhiA,WhiA_N
KKNOKICP_01252	469381.Dpep_1517	1.25e-159	463.0	COG2081@1|root,COG2081@2|Bacteria,3TA5W@508458|Synergistetes	508458|Synergistetes	C	Flavoprotein	-	-	-	-	-	-	-	-	-	-	-	-	HI0933_like
KKNOKICP_01317	760568.Desku_3196	2.61e-32	119.0	COG0782@1|root,COG0782@2|Bacteria,1V44S@1239|Firmicutes,24HP9@186801|Clostridia,261HN@186807|Peptococcaceae	186801|Clostridia	K	Necessary for efficient RNA polymerase transcription elongation past template-encoded arresting sites. The arresting sites in DNA have the property of trapping a certain fraction of elongating RNA polymerases that pass through, resulting in locked ternary complexes. Cleavage of the nascent transcript by cleavage factors such as GreA or GreB allows the resumption of elongation from the new 3'termi…	greA	-	-	ko:K03624	-	-	-	-	ko00000,ko03021	-	-	-	GreA_GreB,GreA_GreB_N
KKNOKICP_01326	293826.Amet_4140	2.92e-79	254.0	COG2327@1|root,COG2327@2|Bacteria,1TPTI@1239|Firmicutes,248QN@186801|Clostridia,36HQ2@31979|Clostridiaceae	186801|Clostridia	M	Polysaccharide pyruvyl transferase	csaB	-	-	-	-	-	-	-	-	-	-	-	Glyco_transf_4,Glycos_transf_1,PS_pyruv_trans
KKNOKICP_01548	207559.Dde_0719	1.07e-49	170.0	COG1763@1|root,COG1763@2|Bacteria,1QHN8@1224|Proteobacteria,42RSS@68525|delta/epsilon subdivisions,2WNTM@28221|Deltaproteobacteria,2M88T@213115|Desulfovibrionales	28221|Deltaproteobacteria	C	Fe-S cluster domain protein	-	-	-	ko:K03753	-	-	-	-	ko00000	-	-	-	FeS,MobB
KKNOKICP_01849	1391646.AVSU01000034_gene2163	2.46e-56	179.0	COG0764@1|root,COG0764@2|Bacteria,1V6EX@1239|Firmicutes,24JAW@186801|Clostridia,25RHK@186804|Peptostreptococcaceae	186801|Clostridia	I	Involved in unsaturated fatty acids biosynthesis. Catalyzes the dehydration of short chain beta-hydroxyacyl-ACPs and long chain saturated and unsaturated beta-hydroxyacyl-ACPs	fabZ	-	4.2.1.59	ko:K02372	ko00061,ko00780,ko01100,ko01212,map00061,map00780,map01100,map01212	M00083,M00572	R04428,R04535,R04537,R04544,R04568,R04954,R04965,R07764,R10117,R10121	RC00831,RC01095	ko00000,ko00001,ko00002,ko01000,ko01004	-	-	-	FabA
KKNOKICP_00524	309799.DICTH_0571	1.35e-78	244.0	COG2122@1|root,COG2122@2|Bacteria	2|Bacteria	S	PFAM ApbE family	-	-	-	ko:K09740	-	-	-	-	ko00000	-	-	-	-
KKNOKICP_00577	1379698.RBG1_1C00001G0461	2.3e-36	132.0	COG2143@1|root,COG2143@2|Bacteria	2|Bacteria	O	COG2143 Thioredoxin-related protein	-	-	-	-	-	-	-	-	-	-	-	-	Thioredox_DsbH,Thioredoxin_2,Thioredoxin_7
KKNOKICP_00579	555079.Toce_1131	2.85e-68	208.0	COG0822@1|root,COG0822@2|Bacteria,1V3H9@1239|Firmicutes,24HDD@186801|Clostridia,42GNH@68295|Thermoanaerobacterales	186801|Clostridia	C	TIGRFAM FeS cluster assembly scaffold protein NifU	nifU	-	-	ko:K04488	-	-	-	-	ko00000	-	-	-	NifU_N
KKNOKICP_01130	1231241.Mc24_01204	2.07e-37	127.0	COG2359@1|root,COG2359@2|Bacteria,2GDB6@200918|Thermotogae	200918|Thermotogae	S	PFAM Stage V sporulation protein S	-	-	-	ko:K06416	-	-	-	-	ko00000	-	-	-	SpoVS
KKNOKICP_01132	1211114.ALIP01000050_gene1665	5e-26	99.0	COG0776@1|root,COG0776@2|Bacteria,1MZ5B@1224|Proteobacteria,1S8VH@1236|Gammaproteobacteria,1X7FC@135614|Xanthomonadales	135614|Xanthomonadales	L	Histone-like DNA-binding protein which is capable of wrapping DNA to stabilize it, and thus to prevent its denaturation under extreme environmental conditions	hupB	-	-	ko:K03530	-	-	-	-	ko00000,ko03032,ko03036,ko03400	-	-	-	Bac_DNA_binding
KKNOKICP_01173	340099.Teth39_1759	2.29e-34	127.0	29Y0M@1|root,30JTI@2|Bacteria,1V50V@1239|Firmicutes,24GAX@186801|Clostridia,42G5J@68295|Thermoanaerobacterales	186801|Clostridia	S	Family of unknown function (DUF5317)	-	-	-	-	-	-	-	-	-	-	-	-	DUF5317
KKNOKICP_01176	1121289.JHVL01000009_gene1440	1.23e-60	194.0	COG1544@1|root,COG1544@2|Bacteria,1V1D5@1239|Firmicutes,24HDH@186801|Clostridia,36I5Z@31979|Clostridiaceae	186801|Clostridia	J	Required for dimerization of active 70S ribosomes into 100S ribosomes in stationary phase	hpf	-	-	ko:K05808	-	-	-	-	ko00000,ko03009	-	-	-	Ribosom_S30AE_C,Ribosomal_S30AE
KKNOKICP_01188	555079.Toce_1374	2.76e-25	97.1	COG1862@1|root,COG1862@2|Bacteria,1VEMC@1239|Firmicutes,24MMT@186801|Clostridia,42H3I@68295|Thermoanaerobacterales	186801|Clostridia	U	Preprotein translocase, YajC subunit	yajC	-	-	ko:K03210	ko02024,ko03060,ko03070,map02024,map03060,map03070	M00335	-	-	ko00000,ko00001,ko00002,ko02044	3.A.5.1,3.A.5.2	-	-	YajC
Genes without annotations are not listed.

## Sheet: BC1
query	seed_ortholog	evalue	score	eggNOG_OGs	max_annot_lvl	COG_category	Description	Preferred_name	GOs	EC	KEGG_ko	KEGG_Pathway	KEGG_Module	KEGG_Reaction	KEGG_rclass	BRITE	KEGG_TC	CAZy	BiGG_Reaction	PFAMs
LJGBKNMA_00509	797209.ZOD2009_18544	3.26e-24	102.0	COG0500@1|root,arCOG04989@2157|Archaea,2XWEU@28890|Euryarchaeota,23V0C@183963|Halobacteria	183963|Halobacteria	Q	COG0500 SAM-dependent methyltransferases	-	-	-	-	-	-	-	-	-	-	-	-	Methyltransf_25
JNHNPLME_00041	1459636.NTE_01556	4.72e-60	191.0	arCOG00517@1|root,arCOG00517@2157|Archaea,41SHJ@651137|Thaumarchaeota	651137|Thaumarchaeota	S	Metallo-beta-lactamase superfamily	-	-	-	-	-	-	-	-	-	-	-	-	Lactamase_B
JNHNPLME_00042	572546.Arcpr_1425	7.54e-58	186.0	COG1056@1|root,arCOG00972@2157|Archaea,2XUF7@28890|Euryarchaeota,246YM@183980|Archaeoglobi	183980|Archaeoglobi	F	Nicotinamide-nucleotide adenylyltransferase	-	-	2.7.7.1	ko:K00952	ko00760,ko01100,map00760,map01100	-	R00137,R03005	RC00002	ko00000,ko00001,ko01000	-	-	-	CTP_transf_like
JNHNPLME_00053	391623.TERMP_00584	1.57e-60	199.0	COG0533@1|root,COG3642@1|root,arCOG01185@2157|Archaea,arCOG10111@2157|Archaea,2XX5D@28890|Euryarchaeota,2436E@183968|Thermococci	183968|Thermococci	T	serine threonine protein kinase	-	GO:0000408,GO:0002949,GO:0003674,GO:0003824,GO:0005575,GO:0005622,GO:0005623,GO:0006139,GO:0006396,GO:0006399,GO:0006400,GO:0006725,GO:0006807,GO:0008033,GO:0008150,GO:0008152,GO:0009451,GO:0009987,GO:0010467,GO:0016070,GO:0016462,GO:0016787,GO:0016817,GO:0016818,GO:0016887,GO:0017111,GO:0032991,GO:0034470,GO:0034641,GO:0034660,GO:0043170,GO:0043412,GO:0044237,GO:0044238,GO:0044424,GO:0044464,GO:…	2.7.11.1	ko:K08851	-	-	-	-	ko00000,ko01000,ko01001,ko03016	-	-	-	RIO1
JNHNPLME_00074	1094980.Mpsy_2744	1.77e-22	97.4	COG0314@1|root,arCOG00533@2157|Archaea,2XVFP@28890|Euryarchaeota,2N9H4@224756|Methanomicrobia	224756|Methanomicrobia	H	MoaE protein	mobB	-	2.8.1.12	ko:K03635	ko00790,ko01100,ko04122,map00790,map01100,map04122	-	R09395	RC02507	ko00000,ko00001,ko01000	-	-	-	MoaE,MobB
JNHNPLME_00737	644281.MFS40622_0267	7.11e-42	145.0	COG1913@1|root,arCOG00458@2157|Archaea,2XSVV@28890|Euryarchaeota	28890|Euryarchaeota	S	zinc metalloprotease whose natural substrate is	amzA	GO:0003674,GO:0003824,GO:0005488,GO:0006508,GO:0006807,GO:0008150,GO:0008152,GO:0008233,GO:0008270,GO:0016787,GO:0019538,GO:0043167,GO:0043169,GO:0043170,GO:0044238,GO:0046872,GO:0046914,GO:0071704,GO:0140096,GO:1901564	-	ko:K06974	-	-	-	-	ko00000,ko01000,ko01002	-	-	-	Peptidase_M54
JNHNPLME_01028	1173028.ANKO01000250_gene2402	3.04e-32	126.0	COG0500@1|root,COG0500@2|Bacteria,1GQKE@1117|Cyanobacteria,1HI8E@1150|Oscillatoriales	1117|Cyanobacteria	Q	Nodulation protein S (NodS)	-	-	-	-	-	-	-	-	-	-	-	-	Methyltransf_25
JNHNPLME_01035	195522.BD01_0224	7.77e-16	80.5	COG1011@1|root,arCOG02291@2157|Archaea,2XWYR@28890|Euryarchaeota,243P8@183968|Thermococci	183968|Thermococci	S	HAD-hyrolase-like	-	-	-	ko:K07025	-	-	-	-	ko00000	-	-	-	HAD_2
JNHNPLME_01042	1131266.ARWQ01000012_gene1616	2.89e-39	139.0	COG0250@1|root,arCOG01920@2157|Archaea,41SM6@651137|Thaumarchaeota	651137|Thaumarchaeota	K	Transcription elongation factor Spt5	spt5	-	-	ko:K02601	-	-	-	-	ko00000,ko03009,ko03021	-	-	-	KOW,Spt5-NGN
JNHNPLME_01046	1449063.JMLS01000007_gene3551	6.6e-103	310.0	COG0078@1|root,COG0078@2|Bacteria,1TPF2@1239|Firmicutes,4HW10@91061|Bacilli,2726X@186822|Paenibacillaceae	91061|Bacilli	E	Aspartate/ornithine carbamoyltransferase, carbamoyl-P binding domain	-	-	-	-	-	-	-	-	-	-	-	-	OTCace,OTCace_N
JNHNPLME_01048	523850.TON_0592	1.43e-102	309.0	COG0552@1|root,arCOG01227@2157|Archaea,2XUBI@28890|Euryarchaeota,242QW@183968|Thermococci	183968|Thermococci	U	Involved in targeting and insertion of nascent membrane proteins into the cytoplasmic membrane. Acts as a receptor for the complex formed by the signal recognition particle (SRP) and the ribosome-nascent chain (RNC)	ftsY	-	-	ko:K03110	ko02024,ko03060,ko03070,map02024,map03060,map03070	M00335	-	-	ko00000,ko00001,ko00002,ko02044	3.A.5.1,3.A.5.2,3.A.5.7	-	-	SRP54,SRP54_N
JNHNPLME_01054	269797.Mbar_A0455	4.15e-24	95.9	COG2118@1|root,arCOG04179@2157|Archaea,2XZUR@28890|Euryarchaeota,2N9ZR@224756|Methanomicrobia	224756|Methanomicrobia	S	Belongs to the PDCD5 family	-	-	-	ko:K06875	-	-	-	-	ko00000	-	-	-	dsDNA_bind
AMKKBNGH_00232	56780.SYN_02040	1.27e-67	216.0	COG0177@1|root,COG0177@2|Bacteria,1N2HB@1224|Proteobacteria,430KB@68525|delta/epsilon subdivisions,2WW2A@28221|Deltaproteobacteria	28221|Deltaproteobacteria	L	DNA repair enzyme that has both DNA N-glycosylase activity and AP-lyase activity. The DNA N-glycosylase activity releases various damaged pyrimidines from DNA by cleaving the N- glycosidic bond, leaving an AP (apurinic apyrimidinic) site. The AP-lyase activity cleaves the phosphodiester bond 3' to the AP site by a beta-elimination, leaving a 3'-terminal unsaturated sugar and a product with a term…	-	-	-	-	-	-	-	-	-	-	-	-	-
AMKKBNGH_00294	1459636.NTE_03535	1.95e-43	155.0	COG0483@1|root,arCOG01349@2157|Archaea,41SIF@651137|Thaumarchaeota	651137|Thaumarchaeota	G	Inositol monophosphatase	-	-	3.1.3.25	ko:K01092	ko00521,ko00562,ko01100,ko04070,map00521,map00562,map01100,map04070	M00131	R01185,R01186,R01187	RC00078	ko00000,ko00001,ko00002,ko01000	-	-	-	Inositol_P
JNHNPLME_00692	304371.MCP_1409	1.07e-159	461.0	COG0180@1|root,arCOG01887@2157|Archaea,2XSVC@28890|Euryarchaeota,2N997@224756|Methanomicrobia	224756|Methanomicrobia	J	PFAM aminoacyl-tRNA synthetase class Ib	trpS	-	6.1.1.2	ko:K01867	ko00970,map00970	M00359,M00360	R03664	RC00055,RC00523	ko00000,ko00001,ko00002,ko01000,ko01007,ko03016	-	-	iAF692.Mbar_A1374	tRNA-synt_1b
JNHNPLME_00204	573063.Metin_0255	7.91e-47	160.0	COG2263@1|root,arCOG00910@2157|Archaea,2XU4P@28890|Euryarchaeota,23QVD@183939|Methanococci	183939|Methanococci	Q	Methyltransferase	-	-	-	ko:K07579	-	-	-	-	ko00000	-	-	-	MTS,PrmA
JNHNPLME_00217	273057.SSO0752	3.11e-31	112.0	COG2139@1|root,arCOG04129@2157|Archaea,2XQR1@28889|Crenarchaeota	28889|Crenarchaeota	J	Belongs to the eukaryotic ribosomal protein eL21 family	rpl21e	GO:0003674,GO:0003735,GO:0005198,GO:0005575,GO:0005622,GO:0005623,GO:0005737,GO:0005829,GO:0005840,GO:0006412,GO:0006518,GO:0006807,GO:0008150,GO:0008152,GO:0009058,GO:0009059,GO:0009987,GO:0010467,GO:0015934,GO:0019538,GO:0022625,GO:0022626,GO:0032991,GO:0034641,GO:0034645,GO:0043043,GO:0043170,GO:0043226,GO:0043228,GO:0043229,GO:0043232,GO:0043603,GO:0043604,GO:0044237,GO:0044238,GO:0044249,GO:…	-	ko:K02889	ko03010,map03010	M00177,M00179	-	-	br01610,ko00000,ko00001,ko00002,ko03011	-	-	-	Ribosomal_L21e
JNHNPLME_00237	351160.RRC525	2.85e-39	160.0	COG3356@1|root,arCOG04351@2157|Archaea,2XVEY@28890|Euryarchaeota,2NAJK@224756|Methanomicrobia	224756|Methanomicrobia	S	Predicted membrane protein (DUF2070)	-	-	-	ko:K08979	-	-	-	-	ko00000	-	-	-	DUF2070
JNHNPLME_00242	1343739.PAP_07510	6.22e-24	98.2	COG0655@1|root,arCOG02573@2157|Archaea,2Y1YT@28890|Euryarchaeota,24506@183968|Thermococci	183968|Thermococci	S	NADPH-dependent FMN reductase	-	-	-	-	-	-	-	-	-	-	-	-	FMN_red
JNHNPLME_00278	1123371.ATXH01000001_gene1322	1.88e-102	318.0	COG0645@1|root,COG2187@1|root,COG0645@2|Bacteria,COG2187@2|Bacteria,2GGVI@200940|Thermodesulfobacteria	200940|Thermodesulfobacteria	S	AAA domain	-	-	-	ko:K07028	-	-	-	-	ko00000	-	-	-	AAA_33
JNHNPLME_00289	604354.TSIB_0027	2.35e-16	72.4	COG2093@1|root,arCOG04077@2157|Archaea,2Y0D6@28890|Euryarchaeota,244KC@183968|Thermococci	183968|Thermococci	K	Transcription elongation factor Spt4	spt4	-	2.7.7.6	ko:K03050	ko00230,ko00240,ko01100,ko03020,map00230,map00240,map01100,map03020	M00184	R00435,R00441,R00442,R00443	RC02795	br01611,ko00000,ko00001,ko00002,ko01000,ko03021	-	-	-	Spt4
JNHNPLME_00544	399550.Smar_1111	7.75e-99	305.0	COG3199@1|root,arCOG01350@2157|Archaea,2XPMG@28889|Crenarchaeota	28889|Crenarchaeota	S	PFAM ATP-NAD AcoX kinase	-	-	-	-	-	-	-	-	-	-	-	-	NAD_kinase
LJGBKNMA_00002	768672.Desfe_0899	2.61e-33	118.0	COG1631@1|root,arCOG04109@2157|Archaea,2XQU0@28889|Crenarchaeota	28889|Crenarchaeota	J	binds to the 23S rRNA	rpl44e	-	-	ko:K02929	ko03010,map03010	M00177,M00179	-	-	br01610,ko00000,ko00001,ko00002,ko03011	-	-	-	Ribosomal_L44
JNHNPLME_00422	1031288.AXAA01000033_gene1339	3.42e-123	366.0	COG2309@1|root,COG2309@2|Bacteria,1TP65@1239|Firmicutes,24AR8@186801|Clostridia,36E9B@31979|Clostridiaceae	186801|Clostridia	E	aminopeptidase	-	-	-	ko:K19689	-	-	-	-	ko00000,ko01000,ko01002	-	-	-	Peptidase_M29
JNHNPLME_00458	342949.PNA2_1369	3.85e-77	242.0	COG1798@1|root,arCOG04161@2157|Archaea,2XV63@28890|Euryarchaeota,242XM@183968|Thermococci	183968|Thermococci	J	S-adenosyl-L-methionine-dependent methyltransferase that catalyzes the trimethylation of the amino group of the modified target histidine residue in translation elongation factor 2 (EF- 2), to form an intermediate called diphthine. The three successive methylation reactions represent the second step of diphthamide biosynthesis	dphB	GO:0003674,GO:0003824,GO:0004164,GO:0006417,GO:0006448,GO:0006464,GO:0006732,GO:0006790,GO:0006807,GO:0008150,GO:0008152,GO:0008168,GO:0008757,GO:0009056,GO:0009058,GO:0009109,GO:0009889,GO:0009987,GO:0010468,GO:0010556,GO:0010608,GO:0016740,GO:0016741,GO:0017144,GO:0017182,GO:0017183,GO:0018193,GO:0018202,GO:0019222,GO:0019538,GO:0031323,GO:0031326,GO:0032259,GO:0032268,GO:0034248,GO:0036211,GO:…	2.1.1.98	ko:K20215	-	-	R04481,R08468,R08469,R10306	RC00003,RC00190,RC01155,RC02136,RC02308	ko00000,ko01000	-	-	-	TP_methylase
JNHNPLME_00498	1365176.N186_01765	3.53e-63	203.0	COG0563@1|root,arCOG01046@2157|Archaea,2XPNE@28889|Crenarchaeota	28889|Crenarchaeota	F	Catalyzes the reversible transfer of the terminal phosphate group between ATP and AMP. Plays an important role in cellular energy homeostasis and in adenine nucleotide metabolism	adk	-	2.7.4.3	ko:K00939	ko00230,ko00730,ko01100,ko01110,ko01130,map00230,map00730,map01100,map01110,map01130	M00049	R00127,R01547,R11319	RC00002	ko00000,ko00001,ko00002,ko01000,ko04147	-	-	-	ADK,ADK_lid
JNHNPLME_00152	1094980.Mpsy_2606	3.35e-93	296.0	COG0585@1|root,arCOG04252@2157|Archaea,2XUTK@28890|Euryarchaeota,2N928@224756|Methanomicrobia	224756|Methanomicrobia	J	Could be responsible for synthesis of pseudouridine from uracil-13 in transfer RNAs	truD	-	5.4.99.27	ko:K06176	-	-	-	-	ko00000,ko01000,ko03016	-	-	-	TruD
JNHNPLME_00818	529709.PYCH_01590	2.12e-47	158.0	COG1841@1|root,arCOG04086@2157|Archaea,2XWGP@28890|Euryarchaeota,243IZ@183968|Thermococci	183968|Thermococci	J	Ribosomal protein L30	rpl30	GO:0000463,GO:0000470,GO:0002181,GO:0003674,GO:0003676,GO:0003723,GO:0003735,GO:0005198,GO:0005488,GO:0005575,GO:0005622,GO:0005623,GO:0005737,GO:0005829,GO:0005840,GO:0006139,GO:0006364,GO:0006396,GO:0006412,GO:0006518,GO:0006725,GO:0006807,GO:0008150,GO:0008152,GO:0009058,GO:0009059,GO:0009987,GO:0010467,GO:0015934,GO:0016070,GO:0016072,GO:0019538,GO:0022613,GO:0022625,GO:0022626,GO:0032991,GO:…	-	ko:K02907	ko03010,map03010	M00178,M00179	-	-	br01610,ko00000,ko00001,ko00002,ko03011	-	-	-	Ribosomal_L30
JNHNPLME_00825	529709.PYCH_01520	1.18e-20	82.8	COG0199@1|root,arCOG00782@2157|Archaea,2Y6IW@28890|Euryarchaeota,244PP@183968|Thermococci	183968|Thermococci	J	Binds 16S rRNA, required for the assembly of 30S particles	rps14	GO:0003674,GO:0003735,GO:0005198,GO:0005488,GO:0005575,GO:0005622,GO:0005623,GO:0005737,GO:0005829,GO:0005840,GO:0008270,GO:0015935,GO:0022626,GO:0022627,GO:0032991,GO:0043167,GO:0043169,GO:0043226,GO:0043228,GO:0043229,GO:0043232,GO:0044391,GO:0044422,GO:0044424,GO:0044444,GO:0044445,GO:0044446,GO:0044464,GO:0046872,GO:0046914,GO:1990904	-	ko:K02954	ko03010,map03010	M00178,M00179	-	-	br01610,ko00000,ko00001,ko00002,ko03011	-	-	-	Ribosomal_S14
JNHNPLME_00828	399550.Smar_1030	3.23e-43	149.0	COG0198@1|root,arCOG04094@2157|Archaea,2XQQB@28889|Crenarchaeota	28889|Crenarchaeota	J	Located at the polypeptide exit tunnel on the outside of the subunit	rpl24	GO:0002181,GO:0003674,GO:0003676,GO:0003723,GO:0003735,GO:0005198,GO:0005488,GO:0005575,GO:0005622,GO:0005623,GO:0005737,GO:0005829,GO:0005840,GO:0006412,GO:0006518,GO:0006807,GO:0008150,GO:0008152,GO:0009058,GO:0009059,GO:0009987,GO:0010467,GO:0015934,GO:0019538,GO:0022613,GO:0022625,GO:0022626,GO:0032991,GO:0034641,GO:0034645,GO:0042254,GO:0042273,GO:0043043,GO:0043170,GO:0043226,GO:0043228,GO:…	-	ko:K02895	ko03010,map03010	M00178,M00179	-	-	br01610,ko00000,ko00001,ko00002,ko03011	-	-	-	KOW,Ribosomal_L26
JNHNPLME_00830	647113.Metok_0775	1.98e-40	137.0	COG0186@1|root,arCOG04096@2157|Archaea,2XYPE@28890|Euryarchaeota,23R0I@183939|Methanococci	183939|Methanococci	J	One of the primary rRNA binding proteins, it binds specifically to the 5'-end of 16S ribosomal RNA	rps17	GO:0003674,GO:0003735,GO:0005198,GO:0005575,GO:0005622,GO:0005623,GO:0005737,GO:0005829,GO:0005840,GO:0006412,GO:0006518,GO:0006807,GO:0008150,GO:0008152,GO:0009058,GO:0009059,GO:0009987,GO:0010467,GO:0015935,GO:0019538,GO:0022626,GO:0022627,GO:0032991,GO:0034641,GO:0034645,GO:0043043,GO:0043170,GO:0043226,GO:0043228,GO:0043229,GO:0043232,GO:0043603,GO:0043604,GO:0044237,GO:0044238,GO:0044249,GO:…	-	ko:K02961	ko03010,map03010	M00178,M00179	-	-	br01610,ko00000,ko00001,ko00002,ko03011	-	-	-	Ribosomal_S17
JNHNPLME_01312	391623.TERMP_02004	1.01e-42	145.0	COG1522@1|root,arCOG01118@2157|Archaea,2XWRI@28890|Euryarchaeota,24403@183968|Thermococci	183968|Thermococci	K	helix_turn_helix, cAMP Regulatory protein	-	-	-	-	-	-	-	-	-	-	-	-	AsnC_trans_reg,HTH_Crp_2,MarR_2
JNHNPLME_00356	1459636.NTE_01339	3.47e-65	208.0	COG1500@1|root,arCOG04187@2157|Archaea,41SC7@651137|Thaumarchaeota	651137|Thaumarchaeota	J	Shwachman-Bodian-Diamond syndrome (SBDS) protein	-	-	-	ko:K14574	ko03008,map03008	-	-	-	ko00000,ko00001,ko03009	-	-	-	SBDS,SBDS_C
JNHNPLME_00358	765912.Thimo_1125	1.4e-23	93.6	COG2146@1|root,COG2146@2|Bacteria	2|Bacteria	P	nitrite reductase [NAD(P)H] activity	-	-	1.7.1.15	ko:K00363,ko:K05710	ko00360,ko00910,ko01120,ko01220,map00360,map00910,map01120,map01220	M00530,M00545	R00787,R06782,R06783	RC00098,RC00176	br01602,ko00000,ko00001,ko00002,ko01000	-	-	-	Ferric_reduct,Rieske,Rieske_2
Genes without annotations are not listed.

## Sheet: BC2
query	seed_ortholog	evalue	score	eggNOG_OGs	max_annot_lvl	COG_category	Description	Preferred_name	GOs	EC	KEGG_ko	KEGG_Pathway	KEGG_Module	KEGG_Reaction	KEGG_rclass	BRITE	KEGG_TC	CAZy	BiGG_Reaction	PFAMs
HOLFHFPN_01914	580340.Tlie_1836	3.41e-152	442.0	COG1804@1|root,COG1804@2|Bacteria,3T9W8@508458|Synergistetes	508458|Synergistetes	C	PFAM L-carnitine dehydratase bile acid-inducible protein F	-	-	2.8.3.16,2.8.3.19	ko:K07749,ko:K18702	-	-	-	-	ko00000,ko01000	-	-	-	CoA_transf_3
HOLFHFPN_01681	999630.TUZN_1302	6.68e-40	148.0	COG2723@1|root,arCOG05412@2157|Archaea,2XQ1S@28889|Crenarchaeota	28889|Crenarchaeota	G	Belongs to the glycosyl hydrolase 1 family	-	GO:0003674,GO:0003824,GO:0004553,GO:0008150,GO:0008152,GO:0008422,GO:0015926,GO:0016787,GO:0016798,GO:0071704,GO:1901135,GO:1901657	3.2.1.23	ko:K01190	ko00052,ko00511,ko00600,ko01100,map00052,map00511,map00600,map01100	-	R01105,R01678,R03355,R04783,R06114	RC00049,RC00452	ko00000,ko00001,ko01000	-	-	-	Glyco_hydro_1
HOLFHFPN_02195	386456.JQKN01000002_gene2749	1.96e-43	152.0	COG0528@1|root,arCOG00858@2157|Archaea,2XT3U@28890|Euryarchaeota,23NRI@183925|Methanobacteria	183925|Methanobacteria	F	Catalyzes the reversible phosphorylation of UMP to UDP	pyrH	-	2.7.4.22	ko:K09903	ko00240,ko01100,map00240,map01100	-	R00158	RC00002	ko00000,ko00001,ko01000	-	-	-	AA_kinase
HOLFHFPN_00264	415426.Hbut_0903	1.71e-206	603.0	COG1241@1|root,arCOG00439@2157|Archaea,2XQ2Z@28889|Crenarchaeota	28889|Crenarchaeota	L	Belongs to the MCM family	-	GO:0003674,GO:0005488,GO:0005515,GO:0042802	-	ko:K10726	ko03030,map03030	-	-	-	ko00000,ko00001,ko01000,ko03032	-	-	-	Intein_splicing,MCM,MCM_N,MCM_OB
HOLFHFPN_00274	368408.Tpen_0891	1.2e-61	206.0	COG1577@1|root,arCOG01028@2157|Archaea,2XQ8U@28889|Crenarchaeota	28889|Crenarchaeota	F	Catalyzes the phosphorylation of (R)-mevalonate (MVA) to (R)-mevalonate 5-phosphate (MVAP). Functions in the mevalonate (MVA) pathway leading to isopentenyl diphosphate (IPP), a key precursor for the biosynthesis of isoprenoid compounds such as archaeal membrane lipids	mvk	GO:0003674,GO:0003824,GO:0004496,GO:0005575,GO:0005622,GO:0005623,GO:0005737,GO:0005829,GO:0006084,GO:0006139,GO:0006163,GO:0006629,GO:0006637,GO:0006644,GO:0006720,GO:0006725,GO:0006732,GO:0006753,GO:0006790,GO:0006793,GO:0006796,GO:0006807,GO:0008150,GO:0008152,GO:0008202,GO:0008299,GO:0008610,GO:0008654,GO:0009058,GO:0009117,GO:0009150,GO:0009240,GO:0009259,GO:0009987,GO:0016125,GO:0016301,GO:…	2.7.1.36	ko:K00869	ko00900,ko01100,ko01110,ko01130,ko04146,map00900,map01100,map01110,map01130,map04146	M00095	R02245	RC00002,RC00017	ko00000,ko00001,ko00002,ko01000	-	-	-	GHMP_kinases_C,GHMP_kinases_N,GalKase_gal_bdg
HOLFHFPN_00109	1343739.PAP_04075	3.74e-55	184.0	COG0503@1|root,arCOG00031@2157|Archaea,2XTD2@28890|Euryarchaeota,242RK@183968|Thermococci	183968|Thermococci	F	Phosphoribosyl transferase domain	-	-	2.4.2.7	ko:K00759,ko:K09685	ko00230,ko01100,map00230,map01100	-	R00190,R01229,R04378	RC00063	ko00000,ko00001,ko01000,ko03000,ko04147	-	-	-	HTH_3,Pribosyltran
HOLFHFPN_00111	304371.MCP_2674	5.66e-17	74.3	COG2093@1|root,arCOG04077@2157|Archaea,2Y0D6@28890|Euryarchaeota,2NA1J@224756|Methanomicrobia	224756|Methanomicrobia	K	Transcription elongation factor Spt4	spt4	-	2.7.7.6	ko:K03050	ko00230,ko00240,ko01100,ko03020,map00230,map00240,map01100,map03020	M00184	R00435,R00441,R00442,R00443	RC02795	br01611,ko00000,ko00001,ko00002,ko01000,ko03021	-	-	-	Spt4
HOLFHFPN_00161	694429.Pyrfu_1678	3.45e-53	176.0	COG0256@1|root,arCOG04088@2157|Archaea,2XPNF@28889|Crenarchaeota	28889|Crenarchaeota	J	This is one of the proteins that binds and probably mediates the attachment of the 5S RNA into the large ribosomal subunit, where it forms part of the central protuberance	rpl18	GO:0000027,GO:0003674,GO:0003676,GO:0003723,GO:0003735,GO:0005198,GO:0005488,GO:0005575,GO:0005622,GO:0005623,GO:0005737,GO:0005829,GO:0005840,GO:0006412,GO:0006518,GO:0006807,GO:0006996,GO:0008097,GO:0008150,GO:0008152,GO:0009058,GO:0009059,GO:0009987,GO:0010467,GO:0015934,GO:0016043,GO:0019538,GO:0019843,GO:0022607,GO:0022613,GO:0022618,GO:0022625,GO:0022626,GO:0032991,GO:0034622,GO:0034641,GO:…	-	ko:K02881	ko03010,map03010	M00178,M00179	-	-	br01610,ko00000,ko00001,ko00002,ko03011	-	-	-	Ribosomal_L18_c,Ribosomal_L5e
HOLFHFPN_00019	1459636.NTE_02127	2.94e-32	126.0	COG2047@1|root,arCOG00348@2157|Archaea	2157|Archaea	S	protein (ATP-grasp superfamily)	-	-	-	ko:K07159	-	-	-	-	ko00000	-	-	-	PAC2
HOLFHFPN_00054	865861.AZSU01000003_gene2200	3.37e-203	577.0	COG0403@1|root,COG0403@2|Bacteria,1TTB1@1239|Firmicutes,25D30@186801|Clostridia,36G4S@31979|Clostridiaceae	186801|Clostridia	E	Glycine cleavage system P-protein	-	-	1.4.4.2	ko:K00282	ko00260,ko00630,ko01100,ko01110,ko01130,ko01200,map00260,map00630,map01100,map01110,map01130,map01200	-	R01221,R03425	RC00022,RC00929,RC02834,RC02880	ko00000,ko00001,ko01000	-	-	-	GDC-P
HOLFHFPN_00092	1382306.JNIM01000001_gene1353	3.51e-53	183.0	COG0491@1|root,COG0491@2|Bacteria,2G6KC@200795|Chloroflexi	200795|Chloroflexi	S	PFAM beta-lactamase domain protein	-	-	-	-	-	-	-	-	-	-	-	-	Lactamase_B
HOLFHFPN_01611	1232437.KL662026_gene969	1.2e-17	84.0	COG2020@1|root,COG2020@2|Bacteria,1RBJE@1224|Proteobacteria,42XPQ@68525|delta/epsilon subdivisions,2WT34@28221|Deltaproteobacteria,2MMDN@213118|Desulfobacterales	28221|Deltaproteobacteria	O	Phospholipid methyltransferase	-	-	-	-	-	-	-	-	-	-	-	-	PEMT
HOLFHFPN_00410	1041930.Mtc_0493	1.2e-38	142.0	COG1011@1|root,arCOG02291@2157|Archaea	2157|Archaea	S	hydrolase (HAD superfamily)	-	-	-	ko:K07025	-	-	-	-	ko00000	-	-	-	HAD_2
HOLFHFPN_00500	1177632.J9Q807_9CAUD	1.21e-35	131.0	4QAKZ@10239|Viruses,4QUSW@35237|dsDNA viruses no RNA stage,4QPYH@28883|Caudovirales,4QN7D@10699|Siphoviridae	10699|Siphoviridae	S	ATPase activity	-	-	-	-	-	-	-	-	-	-	-	-	-
HOLFHFPN_01017	269797.Mbar_A0352	1.94e-35	132.0	COG0613@1|root,arCOG00302@2157|Archaea,2XSWE@28890|Euryarchaeota,2N9Q2@224756|Methanomicrobia	224756|Methanomicrobia	S	SMART phosphoesterase PHP domain protein	-	-	-	-	-	-	-	-	-	-	-	-	PHP,PHP_C
Genes without annotations are not listed.

## Sheet: Planctomycetes
query	seed_ortholog	evalue	score	eggNOG_OGs	max_annot_lvl	COG_category	Description	Preferred_name	GOs	EC	KEGG_ko	KEGG_Pathway	KEGG_Module	KEGG_Reaction	KEGG_rclass	BRITE	KEGG_TC	CAZy	BiGG_Reaction	PFAMs
CNDHCFPK_00179	552811.Dehly_0563	8.44e-183	520.0	COG0426@1|root,COG0426@2|Bacteria,2G9HN@200795|Chloroflexi	200795|Chloroflexi	C	Metallo-beta-lactamase superfamily	-	-	-	-	-	-	-	-	-	-	-	-	-
CNDHCFPK_01640	272123.Anacy_2832	8.08e-141	407.0	28M70@1|root,2ZAKI@2|Bacteria,1G2T6@1117|Cyanobacteria,1HN1C@1161|Nostocales	1117|Cyanobacteria	L	Bpu10I restriction endonuclease	-	-	-	-	-	-	-	-	-	-	-	-	RE_Bpu10I
CNDHCFPK_01672	1499967.BAYZ01000153_gene1551	2.29e-300	911.0	COG2373@1|root,COG2373@2|Bacteria	2|Bacteria	U	Large extracellular alpha-helical protein	-	-	-	ko:K06894	-	-	-	-	ko00000	-	-	-	A2M,A2M_N,A2M_N_2,A2M_comp,A2M_recep,CarboxypepD_reg,Plug,Thiol-ester_cl
CNDHCFPK_01690	555079.Toce_0055	4.99e-17	90.1	COG0246@1|root,COG0246@2|Bacteria,1TPZU@1239|Firmicutes,248J5@186801|Clostridia,42FTC@68295|Thermoanaerobacterales	186801|Clostridia	C	mannitol-1-phosphate 5-dehydrogenase	mtlD	-	1.1.1.17	ko:K00009	ko00051,map00051	-	R02703	RC00085	ko00000,ko00001,ko01000	-	-	-	Mannitol_dh,Mannitol_dh_C
CNDHCFPK_01719	1123242.JH636435_gene2800	5.32e-18	90.9	COG2234@1|root,COG2234@2|Bacteria,2J035@203682|Planctomycetes	203682|Planctomycetes	S	Peptidase family M28	-	-	-	-	-	-	-	-	-	-	-	-	Peptidase_M28
CNDHCFPK_01721	1205683.CAKR01000014_gene47	6.19e-113	350.0	COG1070@1|root,COG1070@2|Bacteria,1PT3G@1224|Proteobacteria,1RRVW@1236|Gammaproteobacteria,41EYT@629|Yersinia	1236|Gammaproteobacteria	F	Belongs to the FGGY kinase family	fucK	GO:0003674,GO:0003824,GO:0005975,GO:0005996,GO:0006004,GO:0006793,GO:0006796,GO:0008150,GO:0008152,GO:0008737,GO:0009056,GO:0009987,GO:0016052,GO:0016301,GO:0016310,GO:0016740,GO:0016772,GO:0016773,GO:0019200,GO:0019317,GO:0019318,GO:0019320,GO:0019321,GO:0019323,GO:0019566,GO:0019568,GO:0019571,GO:0042354,GO:0042355,GO:0044237,GO:0044238,GO:0044262,GO:0044281,GO:0044282,GO:0046365,GO:0046372,GO:…	2.7.1.17,2.7.1.51	ko:K00854,ko:K00879	ko00040,ko00051,ko01100,ko01120,map00040,map00051,map01100,map01120	M00014	R01639,R03241	RC00002,RC00017,RC00538	ko00000,ko00001,ko00002,ko01000	-	-	iB21_1397.B21_02615,iECB_1328.ECB_02654,iECD_1391.ECD_02654,iECSF_1327.ECSF_2594	FGGY_C,FGGY_N
CNDHCFPK_00027	1499967.BAYZ01000024_gene282	1.11e-54	207.0	COG5373@1|root,COG5373@2|Bacteria	2|Bacteria	KLT	membrane	Otg1	-	-	-	-	-	-	-	-	-	-	-	DUF2339,DUF4167
CNDHCFPK_00471	690850.Desaf_3061	2.63e-66	237.0	28HQ2@1|root,2Z7XV@2|Bacteria,1P4Z7@1224|Proteobacteria,42NSG@68525|delta/epsilon subdivisions,2WJ6K@28221|Deltaproteobacteria,2M8WZ@213115|Desulfovibrionales	28221|Deltaproteobacteria	-	-	-	-	-	-	-	-	-	-	-	-	-	-	-
CNDHCFPK_00492	1396141.BATP01000059_gene2553	1.81e-134	437.0	28JHJ@1|root,2Z9B3@2|Bacteria	2|Bacteria	-	-	-	-	-	-	-	-	-	-	-	-	-	-	-
CNDHCFPK_01902	1121346.KB899838_gene1213	1.71e-58	199.0	COG1063@1|root,COG1063@2|Bacteria,1TP4D@1239|Firmicutes,4HCKF@91061|Bacilli,26VEK@186822|Paenibacillaceae	91061|Bacilli	E	alcohol dehydrogenase	-	-	-	-	-	-	-	-	-	-	-	-	ADH_N,ADH_zinc_N
CNDHCFPK_02227	794903.OPIT5_27890	9.41e-197	593.0	COG3934@1|root,COG3934@2|Bacteria,46Z5X@74201|Verrucomicrobia,3K7DF@414999|Opitutae	414999|Opitutae	G	Belongs to the glycosyl hydrolase 5 (cellulase A) family	-	-	-	-	-	-	-	-	-	-	-	-	-
CNDHCFPK_02752	1167006.UWK_02468	1.61e-279	783.0	COG2192@1|root,COG2192@2|Bacteria,1MWBA@1224|Proteobacteria,42N15@68525|delta/epsilon subdivisions,2WJ0Y@28221|Deltaproteobacteria,2MHMT@213118|Desulfobacterales	28221|Deltaproteobacteria	O	PFAM Carbamoyltransferase	-	-	-	ko:K00612	-	-	-	-	ko00000,ko01000	-	-	-	Carbam_trans_C,Carbam_trans_N
HMFIEELK_00227	926561.KB900617_gene1806	7.75e-132	398.0	COG0168@1|root,COG0168@2|Bacteria,1TPAF@1239|Firmicutes,248K4@186801|Clostridia,3WB17@53433|Halanaerobiales	186801|Clostridia	P	PFAM Cation	trkH	-	-	ko:K03498	-	-	-	-	ko00000,ko02000	2.A.38.1,2.A.38.4	-	-	TrkH
HMFIEELK_00485	290397.Adeh_3062	6.75e-107	365.0	COG4262@1|root,COG4262@2|Bacteria,1QX9D@1224|Proteobacteria,42Q62@68525|delta/epsilon subdivisions,2WMHX@28221|Deltaproteobacteria,2YUT9@29|Myxococcales	28221|Deltaproteobacteria	E	Catalyzes the irreversible transfer of a propylamine group from the amino donor S-adenosylmethioninamine (decarboxy- AdoMet) to putrescine (1,4-diaminobutane) to yield spermidine	-	-	2.5.1.16	ko:K00797	ko00270,ko00330,ko00410,ko00480,ko01100,map00270,map00330,map00410,map00480,map01100	M00034,M00133	R01920,R02869,R08359	RC00021,RC00053	ko00000,ko00001,ko00002,ko01000	-	-	-	Spermine_synth
HMFIEELK_00832	926554.KI912618_gene995	1.19e-22	108.0	COG0477@1|root,COG2814@2|Bacteria,1WI55@1297|Deinococcus-Thermus	1297|Deinococcus-Thermus	EGP	Major facilitator superfamily	-	-	-	-	-	-	-	-	-	-	-	-	MFS_1
AOFGFAPA_00128	1382356.JQMP01000004_gene103	1.46e-79	263.0	COG1109@1|root,COG1109@2|Bacteria,2G5YP@200795|Chloroflexi,27XV0@189775|Thermomicrobia	189775|Thermomicrobia	G	Phosphoglucomutase/phosphomannomutase, alpha/beta/alpha domain III	-	-	5.4.2.8	ko:K01840	ko00051,ko00520,ko01100,ko01110,ko01130,map00051,map00520,map01100,map01110,map01130	M00114	R01818	RC00408	ko00000,ko00001,ko00002,ko01000	-	-	-	PGM_PMM_I,PGM_PMM_II,PGM_PMM_III,PGM_PMM_IV
CNDHCFPK_01217	335543.Sfum_0428	2.79e-123	365.0	COG0016@1|root,COG0016@2|Bacteria,1MVD7@1224|Proteobacteria,42MB0@68525|delta/epsilon subdivisions,2WJ42@28221|Deltaproteobacteria,2MQ4S@213462|Syntrophobacterales	28221|Deltaproteobacteria	J	Belongs to the class-II aminoacyl-tRNA synthetase family. Phe-tRNA synthetase alpha subunit type 1 subfamily	pheS	GO:0003674,GO:0003824,GO:0004812,GO:0004826,GO:0005575,GO:0005622,GO:0005623,GO:0005737,GO:0006082,GO:0006139,GO:0006399,GO:0006412,GO:0006418,GO:0006432,GO:0006518,GO:0006520,GO:0006725,GO:0006807,GO:0008150,GO:0008152,GO:0009058,GO:0009059,GO:0009987,GO:0010467,GO:0016070,GO:0016874,GO:0016875,GO:0019538,GO:0019752,GO:0034641,GO:0034645,GO:0034660,GO:0043038,GO:0043039,GO:0043043,GO:0043170,GO:…	6.1.1.20	ko:K01889	ko00970,map00970	M00359,M00360	R03660	RC00055,RC00523	ko00000,ko00001,ko00002,ko01000,ko01007,ko03016	-	-	iAF987.Gmet_1415	Phe_tRNA-synt_N,tRNA-synt_2d
CNDHCFPK_01565	247490.KSU1_C1201	0.0	1517.0	COG0085@1|root,COG0085@2|Bacteria,2IXVZ@203682|Planctomycetes	203682|Planctomycetes	K	DNA-dependent RNA polymerase catalyzes the transcription of DNA into RNA using the four ribonucleoside triphosphates as substrates	rpoB	GO:0000428,GO:0005575,GO:0005622,GO:0005623,GO:0030880,GO:0032991,GO:0044424,GO:0044464,GO:0061695,GO:1902494,GO:1990234	2.7.7.6	ko:K03043	ko00230,ko00240,ko01100,ko03020,map00230,map00240,map01100,map03020	M00183	R00435,R00441,R00442,R00443	RC02795	br01611,ko00000,ko00001,ko00002,ko01000,ko03021,ko03400	-	-	-	RNA_pol_Rpb2_1,RNA_pol_Rpb2_2,RNA_pol_Rpb2_3,RNA_pol_Rpb2_45,RNA_pol_Rpb2_6,RNA_pol_Rpb2_7
CNDHCFPK_01609	246194.CHY_0490	5.47e-26	102.0	COG0509@1|root,COG0509@2|Bacteria,1V6WV@1239|Firmicutes,24N5H@186801|Clostridia,42GJZ@68295|Thermoanaerobacterales	186801|Clostridia	E	The glycine cleavage system catalyzes the degradation of glycine. The H protein shuttles the methylamine group of glycine from the P protein to the T protein	gcvH	-	-	ko:K02437	ko00260,ko00630,ko01100,ko01110,ko01130,ko01200,map00260,map00630,map01100,map01110,map01130,map01200	M00532	R01221	RC00022,RC02834	ko00000,ko00001,ko00002	-	-	-	GCV_H
HMFIEELK_00619	96561.Dole_0753	2.05e-168	485.0	COG2873@1|root,COG2873@2|Bacteria,1NQME@1224|Proteobacteria,43DRR@68525|delta/epsilon subdivisions,2X70U@28221|Deltaproteobacteria,2MJ6E@213118|Desulfobacterales	28221|Deltaproteobacteria	E	PFAM Cys Met metabolism	metY-3	-	2.5.1.49	ko:K01740	ko00270,ko01100,map00270,map01100	-	R01287,R04859	RC00020,RC02821,RC02848	ko00000,ko00001,ko01000	-	-	-	Cys_Met_Meta_PP
HMFIEELK_01052	237368.SCABRO_01464	7.24e-87	277.0	COG0772@1|root,COG0772@2|Bacteria,2IZT9@203682|Planctomycetes	203682|Planctomycetes	D	Belongs to the SEDS family	-	-	-	ko:K03588	ko04112,map04112	-	-	-	ko00000,ko00001,ko02000,ko03036	2.A.103.1	-	-	FTSW_RODA_SPOVE
HMFIEELK_01078	1303518.CCALI_02642	2.76e-68	217.0	COG2148@1|root,COG2148@2|Bacteria	2|Bacteria	M	undecaprenyl-phosphate glucose phosphotransferase activity	cpsE	-	-	-	-	-	-	-	-	-	-	-	Bac_transf
HMFIEELK_02205	368407.Memar_1347	2.84e-102	340.0	COG0642@1|root,COG3920@1|root,arCOG02335@2157|Archaea,arCOG02378@2157|Archaea,2XYDB@28890|Euryarchaeota,2NAVX@224756|Methanomicrobia	224756|Methanomicrobia	T	Membrane-associated sensor domain	-	-	-	-	-	-	-	-	-	-	-	-	HATPase_c,HisKA_2,MASE3,PAS_3
HMFIEELK_02232	316067.Geob_2763	7.17e-75	271.0	COG2844@1|root,COG2844@2|Bacteria,1MV54@1224|Proteobacteria,42MN5@68525|delta/epsilon subdivisions,2WINN@28221|Deltaproteobacteria,43SYQ@69541|Desulfuromonadales	28221|Deltaproteobacteria	H	Modifies, by uridylylation and deuridylylation, the PII regulatory proteins (GlnB and homologs), in response to the nitrogen status of the cell that GlnD senses through the glutamine level. Under low glutamine levels, catalyzes the conversion of the PII proteins and UTP to PII-UMP and PPi, while under higher glutamine levels, GlnD hydrolyzes PII-UMP to PII and UMP (deuridylylation). Thus, control…	glnD	-	2.7.7.59	ko:K00990	ko02020,map02020	-	-	-	ko00000,ko00001,ko01000	-	-	-	ACT,DUF294,GlnD_UR_UTase,GlnE,HD,NTP_transf_2
HMFIEELK_02621	575540.Isop_3170	3.84e-35	154.0	COG3064@1|root,COG3064@2|Bacteria	2|Bacteria	M	translation initiation factor activity	yacH	-	-	-	-	-	-	-	-	-	-	-	DUF3300
CNDHCFPK_00957	572547.Amico_1871	2.46e-57	216.0	COG3829@1|root,COG4585@1|root,COG3829@2|Bacteria,COG4585@2|Bacteria	2|Bacteria	T	Histidine kinase	-	-	2.7.11.1	ko:K12132	-	-	-	-	ko00000,ko01000,ko01001	-	-	-	CBS,GAF,GAF_2,GGDEF,HATPase_c,HisKA,HisKA_3,PAS,PAS_3,PAS_4,PAS_9,Response_reg
CNDHCFPK_01753	247490.KSU1_D0235	4.41e-97	305.0	COG3379@1|root,COG3379@2|Bacteria,2IXA8@203682|Planctomycetes	203682|Planctomycetes	S	Type I phosphodiesterase / nucleotide pyrophosphatase	-	-	-	-	-	-	-	-	-	-	-	-	Phosphodiest
CNDHCFPK_01777	1304880.JAGB01000002_gene2406	5.43e-88	275.0	COG0673@1|root,COG0673@2|Bacteria,1TSCE@1239|Firmicutes,24BFP@186801|Clostridia	186801|Clostridia	S	Oxidoreductase NAD-binding domain protein	-	-	-	-	-	-	-	-	-	-	-	-	GFO_IDH_MocA,GFO_IDH_MocA_C
CNDHCFPK_02062	401526.TcarDRAFT_2308	3.01e-49	163.0	COG1853@1|root,COG1853@2|Bacteria,1V4IU@1239|Firmicutes,4H4KQ@909932|Negativicutes	909932|Negativicutes	S	PFAM flavin reductase domain protein FMN-binding protein	-	-	-	-	-	-	-	-	-	-	-	-	Flavin_Reduct
CNDHCFPK_02096	1123508.JH636448_gene7623	9.15e-57	182.0	COG0537@1|root,COG0537@2|Bacteria,2IZTG@203682|Planctomycetes	203682|Planctomycetes	FG	COGs COG0537 Diadenosine tetraphosphate (Ap4A) hydrolase and other HIT family hydrolase	-	-	2.7.7.53	ko:K19710	ko00230,map00230	-	R00126,R01618	RC00002,RC02753,RC02795	ko00000,ko00001,ko01000	-	-	-	HIT
CNDHCFPK_02882	344747.PM8797T_02844	4.56e-269	779.0	COG3420@1|root,COG3420@2|Bacteria,2J2QH@203682|Planctomycetes	203682|Planctomycetes	P	Right handed beta helix region	-	-	-	-	-	-	-	-	-	-	-	-	Beta_helix
HMFIEELK_01630	1304880.JAGB01000002_gene2183	1.33e-156	457.0	COG0613@1|root,COG0613@2|Bacteria	2|Bacteria	Q	PHP domain protein	-	-	-	-	-	-	-	-	-	-	-	-	PHP
CNDHCFPK_00589	1122915.AUGY01000002_gene7347	7.24e-142	411.0	COG2152@1|root,COG2152@2|Bacteria,1TQE7@1239|Firmicutes,4HAUT@91061|Bacilli,275NJ@186822|Paenibacillaceae	91061|Bacilli	G	glycosidase	-	-	2.4.1.339,2.4.1.340	ko:K20885	-	-	R11397,R11398	RC00049,RC02748	ko00000,ko01000	-	GH130	-	Glyco_hydro_130
CNDHCFPK_00608	661478.OP10G_3885	9.73e-102	325.0	COG4099@1|root,COG4099@2|Bacteria	2|Bacteria	F	phospholipase Carboxylesterase	-	-	-	-	-	-	-	-	-	-	-	-	Abhydrolase_2,Abhydrolase_8,DLH,Esterase,Peptidase_S9
CNDHCFPK_01333	439481.Aboo_0515	2.96e-65	217.0	COG2810@1|root,arCOG05724@2157|Archaea,2XX6Q@28890|Euryarchaeota	28890|Euryarchaeota	V	Type I restriction enzyme R protein N terminus (HSDR_N)	-	-	-	ko:K07504	-	-	-	-	ko00000	-	-	-	HSDR_N,HSDR_N_2
CNDHCFPK_02015	1121904.ARBP01000022_gene3520	4.58e-37	141.0	COG1621@1|root,COG1621@2|Bacteria,4PNCP@976|Bacteroidetes	976|Bacteroidetes	G	beta-fructofuranosidase activity	-	-	-	-	-	-	-	-	-	-	-	-	-
CNDHCFPK_02039	1123508.JH636439_gene758	9.42e-95	285.0	COG1131@1|root,COG1131@2|Bacteria,2IYTF@203682|Planctomycetes	203682|Planctomycetes	V	ABC-type multidrug transport system ATPase component	-	-	-	ko:K01990	-	M00254	-	-	ko00000,ko00002,ko02000	3.A.1	-	-	ABC_tran
CNDHCFPK_02040	237368.SCABRO_03066	4.84e-86	272.0	COG0859@1|root,COG0859@2|Bacteria,2IXD5@203682|Planctomycetes	203682|Planctomycetes	M	PFAM glycosyl transferase family 9	-	-	-	ko:K02843	ko00540,ko01100,map00540,map01100	M00080	-	-	ko00000,ko00001,ko00002,ko01000,ko01003,ko01005	-	GT9	-	Glyco_transf_9
CNDHCFPK_02247	1121929.KB898662_gene602	2.09e-62	203.0	COG1208@1|root,COG1208@2|Bacteria,1V5SC@1239|Firmicutes,4HI1U@91061|Bacilli,471QT@74385|Gracilibacillus	91061|Bacilli	JM	Nucleotidyl transferase	-	-	2.7.7.24	ko:K00973	ko00521,ko00523,ko00525,ko01130,map00521,map00523,map00525,map01130	M00793	R02328	RC00002	ko00000,ko00001,ko00002,ko01000	-	-	-	NTP_transferase
CNDHCFPK_02255	690850.Desaf_3285	2.18e-191	563.0	COG0465@1|root,COG0465@2|Bacteria,1MU6J@1224|Proteobacteria,42M4Z@68525|delta/epsilon subdivisions,2WJ0D@28221|Deltaproteobacteria,2M88M@213115|Desulfovibrionales	28221|Deltaproteobacteria	O	Acts as a processive, ATP-dependent zinc metallopeptidase for both cytoplasmic and membrane proteins. Plays a role in the quality control of integral membrane proteins	ftsH	-	-	ko:K03798	-	M00742	-	-	ko00000,ko00002,ko01000,ko01002,ko03110	-	-	-	AAA,FtsH_ext,Peptidase_M41
CNDHCFPK_02341	1123226.KB899294_gene530	1.65e-66	246.0	COG2866@1|root,COG4409@1|root,COG5492@1|root,COG2866@2|Bacteria,COG4409@2|Bacteria,COG5492@2|Bacteria	2|Bacteria	N	domain, Protein	-	-	3.2.1.4	ko:K01179	ko00500,ko01100,map00500,map01100	-	R06200,R11307,R11308	-	ko00000,ko00001,ko01000	-	GH5,GH9	-	Big_2,CelD_N,Dockerin_1,Glyco_hydro_9,SLH
CNDHCFPK_02571	1242864.D187_004867	1.9e-43	150.0	COG1514@1|root,COG1514@2|Bacteria	2|Bacteria	J	Hydrolyzes RNA 2',3'-cyclic phosphodiester to an RNA 2'- phosphomonoester	-	-	-	-	-	-	-	-	-	-	-	-	2_5_RNA_ligase2,Exo_endo_phos,NTP_transf_2,PAP_central
CNDHCFPK_03004	886293.Sinac_3852	1.2e-88	268.0	COG0412@1|root,COG0412@2|Bacteria	2|Bacteria	Q	carboxymethylenebutenolidase activity	-	-	3.1.1.45	ko:K01061,ko:K07100	ko00361,ko00364,ko00623,ko01100,ko01110,ko01120,ko01130,map00361,map00364,map00623,map01100,map01110,map01120,map01130	-	R03893,R05510,R05511,R06835,R06838,R08120,R08121,R09136,R09220,R09222	RC01018,RC01906,RC01907,RC02441,RC02467,RC02468,RC02674,RC02675,RC02686	ko00000,ko00001,ko01000	-	-	-	DLH
CNDHCFPK_03018	525904.Tter_1998	4.37e-246	691.0	COG2730@1|root,COG2730@2|Bacteria	2|Bacteria	G	polysaccharide catabolic process	-	-	-	-	-	-	-	-	-	-	-	-	BACON,CW_binding_1,Cellulase,Collagen_bind_2,DUF4038,DUF5060
HMFIEELK_01175	243231.GSU0752	6.25e-154	451.0	COG0477@1|root,COG2814@2|Bacteria,1QTX0@1224|Proteobacteria,42PT2@68525|delta/epsilon subdivisions,2WJ6Q@28221|Deltaproteobacteria,43TZS@69541|Desulfuromonadales	28221|Deltaproteobacteria	EGP	Transmembrane secretion effector	-	-	-	-	-	-	-	-	-	-	-	-	MFS_3
HMFIEELK_01846	1123277.KB893176_gene3709	1.13e-308	879.0	COG2173@1|root,COG2173@2|Bacteria	2|Bacteria	M	zinc D-Ala-D-Ala carboxypeptidase activity	-	-	3.4.13.22	ko:K08641	ko01502,ko02020,map01502,map02020	M00651	-	-	ko00000,ko00001,ko00002,ko01000,ko01002,ko01011,ko01504	-	-	-	Peptidase_M15,SH3_3,SH3_4,VanY
HMFIEELK_01929	404589.Anae109_4420	2.11e-39	164.0	COG2304@1|root,COG2304@2|Bacteria,1NX8F@1224|Proteobacteria,430QD@68525|delta/epsilon subdivisions,2WVNR@28221|Deltaproteobacteria,2YW4W@29|Myxococcales	28221|Deltaproteobacteria	S	Aerotolerance regulator N-terminal	-	-	-	-	-	-	-	-	-	-	-	-	BatA,VWA_2
AOFGFAPA_00267	1303518.CCALI_01713	3.05e-60	221.0	28HQ2@1|root,2Z7XV@2|Bacteria	2|Bacteria	-	-	-	-	-	-	-	-	-	-	-	-	-	-	-
CNDHCFPK_01372	575540.Isop_0415	4.11e-68	246.0	COG2304@1|root,COG5426@1|root,COG2304@2|Bacteria,COG5426@2|Bacteria,2IWXS@203682|Planctomycetes	203682|Planctomycetes	S	von Willebrand factor (vWF) type A domain	-	-	-	-	-	-	-	-	-	-	-	-	GATase1_like
CNDHCFPK_02422	665956.HMPREF1032_00838	3.38e-230	671.0	COG3250@1|root,COG3250@2|Bacteria,1TS96@1239|Firmicutes,248B9@186801|Clostridia,3WGBJ@541000|Ruminococcaceae	186801|Clostridia	G	Belongs to the glycosyl hydrolase 2 family	-	-	-	-	-	-	-	-	-	-	-	-	Glyco_hydro_2,Glyco_hydro_2_N
HMFIEELK_01545	247490.KSU1_B0614	1.17e-99	313.0	COG0486@1|root,COG0486@2|Bacteria,2IWUB@203682|Planctomycetes	203682|Planctomycetes	J	Exhibits a very high intrinsic GTPase hydrolysis rate. Involved in the addition of a carboxymethylaminomethyl (cmnm) group at the wobble position (U34) of certain tRNAs, forming tRNA- cmnm(5)s(2)U34	mnmE	-	-	ko:K03650	-	-	R08701	RC00053,RC00209,RC00870	ko00000,ko01000,ko03016	-	-	-	MMR_HSR1,MnmE_helical,TrmE_N
CNDHCFPK_00817	1499967.BAYZ01000143_gene6131	8.31e-215	608.0	COG0277@1|root,COG0277@2|Bacteria,2NP1E@2323|unclassified Bacteria	2|Bacteria	C	FAD linked oxidases, C-terminal domain	glcD	-	1.1.3.15	ko:K00104,ko:K18930	ko00630,ko01100,ko01110,ko01120,ko01130,map00630,map01100,map01110,map01120,map01130	-	R00475	RC00042	ko00000,ko00001,ko01000	-	-	-	FAD-oxidase_C,FAD_binding_4
CNDHCFPK_00837	1234364.AMSF01000024_gene3767	1.87e-28	121.0	COG1668@1|root,COG1668@2|Bacteria,1R62N@1224|Proteobacteria	1224|Proteobacteria	CP	COG1668 ABC-type Na efflux pump, permease component	-	-	-	ko:K01992	-	M00254	-	-	ko00000,ko00002,ko02000	3.A.1	-	-	ABC2_membrane_3
CNDHCFPK_01520	1205680.CAKO01000038_gene1580	2e-55	177.0	COG0698@1|root,COG0698@2|Bacteria,1RHBF@1224|Proteobacteria,2U94R@28211|Alphaproteobacteria,2JWNW@204441|Rhodospirillales	204441|Rhodospirillales	G	Ribose/Galactose Isomerase	-	-	5.3.1.6	ko:K01808	ko00030,ko00051,ko00710,ko01100,ko01110,ko01120,ko01130,ko01200,ko01230,map00030,map00051,map00710,map01100,map01110,map01120,map01130,map01200,map01230	M00004,M00007,M00165,M00167	R01056,R09030	RC00376,RC00434	ko00000,ko00001,ko00002,ko01000	-	-	-	LacAB_rpiB
CNDHCFPK_02696	338966.Ppro_0588	1.14e-91	303.0	COG1009@1|root,COG1009@2|Bacteria,1QV11@1224|Proteobacteria,43CGR@68525|delta/epsilon subdivisions,2X7RW@28221|Deltaproteobacteria	1224|Proteobacteria	C	PFAM NADH Ubiquinone plastoquinone (complex I)	-	-	-	ko:K12137	-	-	-	-	ko00000,ko01000	-	-	-	Proton_antipo_M
CNDHCFPK_02749	697281.Mahau_1803	1.46e-130	442.0	COG3934@1|root,COG5520@1|root,COG3934@2|Bacteria,COG5520@2|Bacteria,1TS99@1239|Firmicutes,249YD@186801|Clostridia,42HSQ@68295|Thermoanaerobacterales	186801|Clostridia	G	Belongs to the glycosyl hydrolase 30 family	-	-	3.2.1.136,3.2.1.45	ko:K01201,ko:K15924	ko00511,ko00600,ko01100,ko04142,map00511,map00600,map01100,map04142	-	R01498	RC00059,RC00451	ko00000,ko00001,ko01000	-	GH30,GH5	-	Dockerin_1,Glyco_hydr_30_2,Glyco_hydro_30,Glyco_hydro_30C
CNDHCFPK_03128	886293.Sinac_6514	9.43e-91	282.0	COG0265@1|root,COG0265@2|Bacteria,2IYNW@203682|Planctomycetes	203682|Planctomycetes	O	C-terminal PDZ domain	-	-	3.4.21.107	ko:K04771	ko01503,ko02020,map01503,map02020	M00728	-	-	ko00000,ko00001,ko00002,ko01000,ko01002,ko03110	-	-	-	Trypsin_2
CNDHCFPK_03144	697281.Mahau_1083	1.24e-75	238.0	COG1410@1|root,COG1410@2|Bacteria,1V0F4@1239|Firmicutes,25CEI@186801|Clostridia,42G54@68295|Thermoanaerobacterales	186801|Clostridia	E	PFAM dihydropteroate synthase, DHPS	-	-	2.1.1.13	ko:K00548	ko00270,ko00450,ko00670,ko01100,ko01110,ko01230,map00270,map00450,map00670,map01100,map01110,map01230	M00017	R00946,R09365	RC00035,RC00113,RC01241	ko00000,ko00001,ko00002,ko01000	-	-	-	Pterin_bind
HMFIEELK_02345	666509.RCA23_c03420	3.69e-33	124.0	COG0742@1|root,COG0742@2|Bacteria,1MXKW@1224|Proteobacteria,2U70Y@28211|Alphaproteobacteria	28211|Alphaproteobacteria	L	Methyltransferase	rsmD	-	2.1.1.171	ko:K08316	-	-	R07234	RC00003	ko00000,ko01000,ko03009	-	-	-	Cons_hypoth95
AOFGFAPA_02829	1121438.JNJA01000002_gene3602	1.08e-93	324.0	COG3829@1|root,COG3829@2|Bacteria,1NU8B@1224|Proteobacteria,42MFH@68525|delta/epsilon subdivisions,2WIRW@28221|Deltaproteobacteria,2M7VS@213115|Desulfovibrionales	28221|Deltaproteobacteria	KT	PFAM sigma-54 factor interaction domain-containing protein	-	-	-	-	-	-	-	-	-	-	-	-	HTH_8,PAS,PAS_4,PAS_9,Response_reg,Sigma54_activat
CNDHCFPK_00691	1267535.KB906767_gene3448	2.34e-108	330.0	COG5434@1|root,COG5434@2|Bacteria	2|Bacteria	M	polygalacturonase activity	-	-	-	-	-	-	-	-	-	-	-	-	Beta_helix,CBM_6,F5_F8_type_C,Pectate_lyase_3
CNDHCFPK_01944	237368.SCABRO_02657	1.28e-98	303.0	COG0416@1|root,COG0416@2|Bacteria,2IWUY@203682|Planctomycetes	203682|Planctomycetes	I	Catalyzes the reversible formation of acyl-phosphate (acyl-PO(4)) from acyl- acyl-carrier-protein (acyl-ACP). This enzyme utilizes acyl-ACP as fatty acyl donor, but not acyl-CoA	plsX	-	2.3.1.15	ko:K03621	ko00561,ko00564,ko01100,ko01110,map00561,map00564,map01100,map01110	M00089	R00851,R09380	RC00004,RC00039,RC00041	ko00000,ko00001,ko00002,ko01000,ko01004	-	-	-	FA_synthesis
Genes without annotations are not listed.
